# Supplementary material for: Staufen Negatively Modulates MicroRNA Activity in Caenorhabditis elegans
Source: G3 (Bethesda). 2016 Feb 23;6(5):1227–37. doi: 10.1534/g3.116.027300 (PMC4856075; doi:10.1534/g3.116.027300)
Supplement: Supplemental Material [file supp_g3.116.027300_TableS1.xlsx]

## Sheet: Table S1
Table S1: Raw miRNA read counts
preMir	Mature	WT rep1	WT rep2	WT rep3	stau-1 rep1	stau-1 rep2	stau-1 rep3
cel-mir-50	cel-miR-50-5p(g)	2097	2212	2083	1598	2040	1013
cel-mir-50	cel-miR-50-3p(p)	0	0	3	0	6	0
cel-mir-4931	cel-miR-4931(g)	0	0	0	0	0	0
cel-mir-353	cel-miR-353(g)	0	0	0	0	0	0
cel-mir-4816	cel-miR-4816-5p(p)	9	4	2	0	4	12
cel-mir-4816	cel-miR-4816-3p(g)	135	120	75	38	78	52
cel-mir-245	cel-miR-245-5p(p)	1	2	3	5	0	0
cel-mir-245	cel-miR-245-3p(g)	2631	1710	1387	393	1912	1366
cel-mir-79	cel-miR-79-5p(p)	9	24	16	17	23	14
cel-mir-79	cel-miR-79-3p(g)	41604	18914	12890	9427	18385	11820
cel-mir-1019	cel-miR-1019-5p(g)	0	0	0	0	0	0
cel-mir-1019	cel-miR-1019-3p(p)	2	3	1	0	0	0
cel-mir-2211	cel-miR-2211-5p(p)	0	0	0	0	0	0
cel-mir-2211	cel-miR-2211-3p(g)	0	0	0	3	0	0
cel-mir-4932	cel-miR-4932(g)	0	0	0	0	0	0
cel-mir-1828	cel-miR-1828(g)	0	0	0	0	0	0
cel-mir-5545	cel-miR-5545-5p(p)	0	0	0	0	0	0
cel-mir-5545	cel-miR-5545-3p(g)	0	0	0	0	0	0
cel-mir-795	cel-miR-795-5p(g)	30	51	22	1	27	7
cel-mir-795	cel-miR-795-3p(p)	3	9	1	0	0	2
cel-mir-794	cel-miR-794-5p(g)	59	76	70	28	44	70
cel-mir-794	cel-miR-794-3p(p)	7	7	11	6	3	7
cel-mir-1823	cel-miR-1823(g)	0	3	0	4	5	1
cel-mir-1824	cel-miR-1824-5p(g)	40	5	20	1	18	32
cel-mir-1824	cel-miR-1824-3p(p)	0	0	0	0	0	0
cel-mir-2218a	cel-miR-2218a-5p(g)	1	0	1	0	0	0
cel-mir-2218a	cel-miR-2218a-3p(p)	0	0	0	0	0	0
cel-mir-354	cel-miR-354(g)	0	2	0	0	2	0
cel-mir-1818	cel-miR-1818(g)	4	0	3	4	5	5
cel-mir-2218b	cel-miR-2218b-5p(p)	0	0	0	0	0	0
cel-mir-2218b	cel-miR-2218b-3p(g)	1	0	0	0	1	0
cel-mir-1817	cel-miR-1817(g)	445	362	272	246	496	251
cel-mir-71	cel-miR-71-5p(g)	18894	24167	19272	13438	20521	13066
cel-mir-71	cel-miR-71-3p(p)	1080	845	1269	673	1082	1122
cel-mir-2	cel-miR-2-5p(p)	34	19	31	23	27	36
cel-mir-2	cel-miR-2-3p(g)	462	309	266	124	310	109
cel-mir-1	cel-miR-1-5p(p)	208	135	207	230	265	179
cel-mir-1	cel-miR-1-3p(g)	44493	19855	28642	29504	31556	37357
cel-mir-235	cel-miR-235-5p(p)	53	65	80	39	67	104
cel-mir-235	cel-miR-235-3p(g)	10721	5100	5848	1026	5380	5331
cel-mir-4926	cel-miR-4926(g)	0	0	0	0	0	0
cel-mir-244	cel-miR-244-5p(g)	420	886	1064	467	473	167
cel-mir-244	cel-miR-244-3p(p)	35	11	32	18	26	14
cel-mir-5546	cel-miR-5546-5p(p)	0	0	0	1	0	0
cel-mir-5546	cel-miR-5546-3p(g)	0	3	1	0	0	0
cel-mir-5593-1	cel-miR-5593-3p(g)	0	0	1	0	1	0
cel-mir-72	cel-miR-72-5p(g)	28784	34946	28556	18305	26122	12434
cel-mir-72	cel-miR-72-3p(p)	156	183	298	158	272	235
cel-mir-260	cel-miR-260(g)	39	54	90	79	110	110
cel-lin-4	cel-lin-4-5p(g)	5919	3363	13110	2399	4036	4917
cel-lin-4	cel-lin-4-3p(p)	846	652	399	119	479	426
cel-mir-261	cel-miR-261(g)	0	0	0	2	0	0
cel-mir-1822	cel-miR-1822-5p(p)	0	1	6	1	0	1
cel-mir-1822	cel-miR-1822-3p(g)	13	21	8	12	14	9
cel-mir-2953	cel-miR-2953-5p(g)	4	0	1	1	0	4
cel-mir-2953	cel-miR-2953-3p(p)	0	1	0	0	0	1
cel-mir-85	cel-miR-85-5p(p)	32	92	56	24	32	19
cel-mir-85	cel-miR-85-3p(g)	83	107	81	70	60	16
cel-mir-35	cel-miR-35-5p(p)	59	135	167	149	172	90
cel-mir-35	cel-miR-35-3p(g)	13543	15419	17228	14424	17094	14744
cel-mir-36	cel-miR-36-5p(p)	239	406	281	189	395	299
cel-mir-36	cel-miR-36-3p(g)	15387	11428	13251	8146	15214	10515
cel-mir-37	cel-miR-37-5p(p)	120	136	120	76	83	39
cel-mir-37	cel-miR-37-3p(g)	1438	1465	2302	1419	1742	1459
cel-mir-38	cel-miR-38-5p(p)	186	126	175	240	197	125
cel-mir-38	cel-miR-38-3p(g)	1785	1386	1094	750	1690	954
cel-mir-39	cel-miR-39-5p(p)	199	214	342	280	233	206
cel-mir-39	cel-miR-39-3p(g)	8477	5412	7863	4602	8182	4678
cel-mir-40	cel-miR-40-5p(p)	6	65	31	63	28	13
cel-mir-40	cel-miR-40-3p(g)	6659	4403	15371	4082	9754	3786
cel-mir-41	cel-miR-41-5p(p)	30	119	147	117	134	31
cel-mir-41	cel-miR-41-3p(g)	12647	3764	2111	2856	9052	3781
cel-mir-2207	cel-miR-2207-5p(g)	0	0	0	0	0	0
cel-mir-2207	cel-miR-2207-3p(p)	0	0	0	0	0	0
cel-mir-42	cel-miR-42-5p(p)	0	1	0	0	2	1
cel-mir-42	cel-miR-42-3p(g)	1051	771	1386	725	1388	965
cel-mir-43	cel-miR-43-5p(p)	3	5	0	5	7	0
cel-mir-43	cel-miR-43-3p(g)	1032	733	794	529	952	426
cel-mir-44	cel-miR-44-5p(p)	78	106	131	88	128	95
cel-mir-44	cel-miR-44-3p(g)	6410	4177	6623	3057	5351	6485
cel-mir-5547	cel-miR-5547-5p(g)	0	0	0	0	0	1
cel-mir-77	cel-miR-77-5p(p)	129	215	332	214	229	262
cel-mir-77	cel-miR-77-3p(g)	70126	31033	48812	29854	60504	32851
cel-mir-273	cel-miR-273(g)	0	0	0	0	0	0
cel-mir-234	cel-miR-234-5p(p)	0	0	0	0	4	3
cel-mir-234	cel-miR-234-3p(g)	1053	501	678	367	866	781
cel-mir-5595	cel-miR-5595-5p(g)	0	3	0	0	0	0
cel-mir-4929	cel-miR-4929(g)	0	4	1	0	6	3
cel-mir-2215	cel-miR-2215-5p(p)	0	0	0	0	0	0
cel-mir-2215	cel-miR-2215-3p(g)	0	0	2	1	0	0
cel-mir-4933	cel-miR-4933(g)	0	0	0	0	0	0
cel-mir-267	cel-miR-267(g)	0	0	0	0	0	0
cel-mir-4806	cel-miR-4806-5p(p)	2	1	2	0	1	0
cel-mir-4806	cel-miR-4806-3p(g)	0	0	0	0	0	0
cel-mir-45	cel-miR-45-5p(p)	58	112	41	36	67	53
cel-mir-45	cel-miR-45-3p(g)	6427	4187	6646	3063	5373	6493
cel-mir-5594	cel-miR-5594-3p(g)	0	0	1	3	0	0
cel-mir-355	cel-miR-355(g)	257	95	142	81	89	72
cel-mir-252	cel-miR-252-5p(g)	7	1	6	2	1	1
cel-mir-252	cel-miR-252-3p(p)	4	6	5	1	7	7
cel-mir-2216	cel-miR-2216-5p(g)	0	0	0	0	0	0
cel-mir-2216	cel-miR-2216-3p(p)	0	0	0	0	0	0
cel-mir-57	cel-miR-57-5p(g)	253	560	430	145	179	72
cel-mir-57	cel-miR-57-3p(p)	4	0	1	0	5	0
cel-mir-236	cel-miR-236-5p(p)	12	24	45	3	2	2
cel-mir-236	cel-miR-236-3p(g)	6862	3633	3369	3713	4824	3308
cel-mir-60	cel-miR-60-5p(p)	78	144	90	26	81	31
cel-mir-60	cel-miR-60-3p(g)	61704	47465	35921	33382	42403	24360
cel-mir-1830	cel-miR-1830-5p(g)	9	15	3	2	8	1
cel-mir-1830	cel-miR-1830-3p(p)	5	0	5	1	1	3
cel-mir-5548	cel-miR-5548-5p(p)	0	0	0	0	0	1
cel-mir-5548	cel-miR-5548-3p(g)	0	0	0	0	0	0
cel-mir-229	cel-miR-229-5p(g)	725	1475	663	515	768	367
cel-mir-229	cel-miR-229-3p(p)	248	331	347	163	238	178
cel-mir-64	cel-miR-64-5p(g)	31738	24859	14677	9216	20989	7151
cel-mir-64	cel-miR-64-3p(p)	44	74	79	19	44	7
cel-mir-65	cel-miR-65-5p(g)	59382	44522	24621	14242	30152	13415
cel-mir-65	cel-miR-65-3p(p)	43	61	109	98	59	85
cel-mir-66	cel-miR-66-5p(g)	20165	16320	10228	6060	8775	1324
cel-mir-66	cel-miR-66-3p(p)	108	148	128	62	157	129
cel-mir-76	cel-miR-76-5p(p)	0	0	0	0	1	0
cel-mir-76	cel-miR-76-3p(g)	156	227	638	266	197	391
cel-mir-4936	cel-miR-4936(g)	21	19	22	29	48	44
cel-mir-4813	cel-miR-4813-5p(p)	0	1	0	0	0	2
cel-mir-4813	cel-miR-4813-3p(g)	26	22	13	4	15	34
cel-mir-4938	cel-miR-4938(g)	7	5	9	14	4	1
cel-mir-2213	cel-miR-2213-5p(p)	0	0	0	0	2	0
cel-mir-2213	cel-miR-2213-3p(g)	0	0	1	0	0	0
cel-mir-2214	cel-miR-2214-5p(g)	10	14	20	3	7	8
cel-mir-2214	cel-miR-2214-3p(p)	3	9	5	1	20	7
cel-mir-356a	cel-miR-356a(g)	0	0	0	0	0	0
cel-mir-46	cel-miR-46-5p(p)	1803	1277	1247	627	1473	1179
cel-mir-46	cel-miR-46-3p(g)	34588	26934	32629	17103	34082	35671
cel-mir-4814	cel-miR-4814-3p(g)	9	11	4	6	1	9
cel-mir-86	cel-miR-86-5p(g)	12208	21565	18857	8236	16295	9784
cel-mir-86	cel-miR-86-3p(p)	34	21	28	19	27	22
cel-mir-272	cel-miR-272(g)	0	2	0	0	0	0
cel-mir-1020	cel-miR-1020-5p(p)	10	5	4	7	5	1
cel-mir-1020	cel-miR-1020-3p(g)	320	113	154	73	126	83
cel-mir-90	cel-miR-90-5p(p)	171	197	123	67	140	120
cel-mir-90	cel-miR-90-3p(g)	6570	7173	7287	5029	6346	4426
cel-mir-238	cel-miR-238-5p(p)	92	100	51	55	54	11
cel-mir-238	cel-miR-238-3p(g)	42562	49236	34226	12393	36145	27764
cel-mir-80	cel-miR-80-5p(p)	978	1032	1383	777	1013	925
cel-mir-80	cel-miR-80-3p(g)	87706	118919	65554	27625	65625	20950
cel-mir-356b	cel-miR-356b-5p(p)	0	1	2	0	0	0
cel-mir-356b	cel-miR-356b-3p(g)	263	229	132	94	225	192
cel-mir-231	cel-miR-231-5p(p)	3	2	6	7	1	2
cel-mir-231	cel-miR-231-3p(g)	37	41	42	8	19	1
cel-mir-5549	cel-miR-5549-5p(p)	0	0	1	0	0	0
cel-mir-5549	cel-miR-5549-3p(g)	4	12	5	2	12	5
cel-mir-67	cel-miR-67-5p(p)	3	6	1	5	0	2
cel-mir-67	cel-miR-67-3p(g)	251	347	184	133	185	38
cel-mir-4927	cel-miR-4927(g)	4	0	2	1	3	1
cel-mir-269	cel-miR-269(g)	0	0	2	0	0	0
cel-mir-5550	cel-miR-5550-5p(p)	1	0	4	0	0	0
cel-mir-5550	cel-miR-5550-3p(g)	0	3	2	3	1	0
cel-mir-2208a	cel-miR-2208a-5p(p)	0	0	1	0	0	0
cel-mir-2208a	cel-miR-2208a-3p(g)	0	0	1	0	0	0
cel-mir-2208b	cel-miR-2208b-5p(p)	0	1	2	0	1	0
cel-mir-2208b	cel-miR-2208b-3p(g)	1	8	11	0	3	9
cel-mir-2209a	cel-miR-2209a-5p(p)	0	2	0	0	3	2
cel-mir-2209a	cel-miR-2209a-3p(g)	8	2	5	2	1	4
cel-mir-2209c	cel-miR-2209c-5p(p)	2	4	2	0	0	0
cel-mir-2209c	cel-miR-2209c-3p(g)	3	2	3	0	5	2
cel-mir-4930	cel-miR-4930(g)	0	0	0	0	0	1
cel-mir-58	cel-miR-58-5p(p)	1603	2411	1962	1317	2615	2883
cel-mir-58	cel-miR-58-3p(g)	394944	163464	216870	137579	253314	186056
cel-mir-242	cel-miR-242(g)	1009	427	852	427	795	972
cel-mir-243	cel-miR-243-5p(p)	575	43	188	27	146	106
cel-mir-243	cel-miR-243-3p(g)	33	20	32	15	23	13
cel-mir-228	cel-miR-228-5p(g)	7851	11814	9797	4037	8690	4005
cel-mir-228	cel-miR-228-3p(p)	1	2	8	0	1	1
cel-mir-790	cel-miR-790-5p(g)	131	88	141	40	173	192
cel-mir-790	cel-miR-790-3p(p)	12	14	11	2	12	5
cel-mir-1820	cel-miR-1820-5p(g)	1	16	18	12	0	1
cel-mir-1820	cel-miR-1820-3p(p)	1	0	0	1	3	6
cel-mir-83	cel-miR-83-5p(p)	56	67	38	36	68	34
cel-mir-83	cel-miR-83-3p(g)	1701	930	1716	930	1047	1089
cel-mir-5551	cel-miR-5551-5p(g)	15	46	42	23	21	13
cel-mir-5551	cel-miR-5551-3p(p)	0	0	1	1	7	0
cel-mir-2210	cel-miR-2210-5p(p)	2	12	6	1	0	2
cel-mir-2210	cel-miR-2210-3p(g)	6	11	19	17	5	18
cel-mir-246	cel-miR-246-5p(p)	29	56	56	13	28	21
cel-mir-246	cel-miR-246-3p(g)	2058	859	678	700	951	877
cel-mir-124	cel-miR-124-5p(p)	0	4	3	1	3	4
cel-mir-124	cel-miR-124-3p(g)	3794	3291	3661	1092	3068	2297
cel-mir-52	cel-miR-52-5p(g)	82587	158113	71746	42725	72752	12699
cel-mir-52	cel-miR-52-3p(p)	38	22	44	10	34	18
cel-mir-78	cel-miR-78(g)	22	22	11	24	19	12
cel-mir-1832b	cel-miR-1832b-5p(p)	0	0	0	0	0	0
cel-mir-1832b	cel-miR-1832b-3p(g)	2	0	1	0	0	0
cel-mir-789-1	cel-miR-789(g)	2083	2393	2476	1219	1932	1863
cel-mir-1021	cel-miR-1021(g)	0	0	0	0	0	0
cel-mir-1833	cel-miR-1833(g)	0	0	0	0	0	0
cel-mir-798	cel-miR-798(g)	4	3	1	0	0	0
cel-mir-265	cel-miR-265(g)	0	0	0	0	0	0
cel-mir-59	cel-miR-59-5p(p)	13	2	2	0	2	3
cel-mir-59	cel-miR-59-3p(g)	2039	1765	944	516	1149	403
cel-mir-53	cel-miR-53-5p(g)	6648	12406	6435	3329	6657	1425
cel-mir-53	cel-miR-53-3p(p)	21	0	1	0	5	6
cel-mir-51	cel-miR-51-5p(g)	13604	19907	12960	11114	20066	11677
cel-mir-51	cel-miR-51-3p(p)	185	85	86	59	109	60
cel-mir-232	cel-miR-232-5p(p)	14	10	20	14	8	12
cel-mir-232	cel-miR-232-3p(g)	103	95	117	60	115	23
cel-mir-4924	cel-miR-4924(g)	2	0	0	4	0	0
cel-mir-4934	cel-miR-4934(g)	0	0	0	0	0	0
cel-mir-4920	cel-miR-4920(g)	1	0	2	0	2	1
cel-mir-1834	cel-miR-1834-5p(p)	24	31	24	19	18	11
cel-mir-1834	cel-miR-1834-3p(g)	20	15	11	6	13	4
cel-mir-4815	cel-miR-4815(g)	0	0	0	0	0	0
cel-mir-2217	cel-miR-2217-5p(p)	0	0	0	0	0	0
cel-mir-2217	cel-miR-2217-3p(g)	27	14	8	0	14	6
cel-mir-270	cel-miR-270(g)	1	0	0	0	0	0
cel-mir-4937	cel-miR-4937(g)	0	0	0	0	0	0
cel-mir-2209b	cel-miR-2209b-5p(p)	0	0	0	0	0	0
cel-mir-2209b	cel-miR-2209b-3p(g)	1	0	0	0	0	1
cel-mir-255	cel-miR-255-5p(p)	0	0	0	0	3	1
cel-mir-255	cel-miR-255-3p(g)	82	105	150	73	83	114
cel-lsy-6	cel-lsy-6(g)	27	10	16	16	8	18
cel-mir-268	cel-miR-268(g)	0	0	0	0	0	0
cel-mir-257	cel-miR-257(g)	59	28	38	30	40	30
cel-mir-5552	cel-miR-5552-3p(g)	0	1	0	0	0	0
cel-mir-4935	cel-miR-4935(g)	0	2	0	0	0	0
cel-mir-262	cel-miR-262(g)	69	153	108	189	252	114
cel-mir-241	cel-miR-241-5p(g)	4739	4239	3792	1763	3112	4407
cel-mir-241	cel-miR-241-3p(p)	612	361	309	114	324	291
cel-mir-48	cel-miR-48-5p(g)	35129	61003	30209	21007	37127	22722
cel-mir-48	cel-miR-48-3p(p)	298	167	144	38	168	155
cel-mir-87	cel-miR-87-5p(p)	46	82	43	15	44	18
cel-mir-87	cel-miR-87-3p(g)	90	151	258	59	139	117
cel-mir-61	cel-miR-61-5p(p)	93	70	92	37	54	134
cel-mir-61	cel-miR-61-3p(g)	4583	3501	4260	2100	3962	4202
cel-mir-250	cel-miR-250-5p(p)	57	71	138	127	127	100
cel-mir-250	cel-miR-250-3p(g)	741	530	1334	890	691	604
cel-mir-259	cel-miR-259-5p(g)	63	106	220	85	127	13
cel-mir-259	cel-miR-259-3p(p)	6	32	16	19	8	5
cel-mir-358	cel-miR-358-5p(p)	42	109	62	29	77	83
cel-mir-358	cel-miR-358-3p(g)	494	263	257	118	300	228
cel-mir-357	cel-miR-357-5p(p)	0	0	4	0	0	0
cel-mir-357	cel-miR-357-3p(g)	250	345	338	147	395	249
cel-mir-256	cel-miR-256(g)	0	0	0	0	0	0
cel-mir-70	cel-miR-70-5p(p)	156	302	175	39	152	103
cel-mir-70	cel-miR-70-3p(g)	60385	84091	63579	29503	64609	33110
cel-mir-253	cel-miR-253-5p(p)	24	0	3	8	4	5
cel-mir-253	cel-miR-253-3p(g)	847	798	617	512	995	854
cel-mir-4922-1	cel-miR-4922(g)	0	0	0	0	0	1
cel-mir-1821	cel-miR-1821(g)	8	22	15	9	9	7
cel-mir-792	cel-miR-792-5p(p)	0	0	0	0	0	0
cel-mir-792	cel-miR-792-3p(g)	105	127	130	49	81	97
cel-mir-2219	cel-miR-2219-5p(g)	0	0	0	1	0	2
cel-mir-2219	cel-miR-2219-3p(p)	1	0	0	0	0	0
cel-mir-258-1	cel-miR-258(g)	30	32	32	36	27	16
cel-mir-2221	cel-miR-2221(g)	3	2	0	6	7	2
cel-mir-4807	cel-miR-4807(g)	1	0	3	0	0	3
cel-mir-4808	cel-miR-4808-5p(p)	0	0	0	0	0	0
cel-mir-4808	cel-miR-4808-3p(g)	6	3	4	2	3	4
cel-mir-4809	cel-miR-4809-5p(p)	0	0	0	0	0	0
cel-mir-4809	cel-miR-4809-3p(g)	2	5	0	0	0	0
cel-mir-2220	cel-miR-2220-5p(p)	0	0	0	0	0	0
cel-mir-2220	cel-miR-2220-3p(g)	2	1	4	2	2	8
cel-mir-4810	cel-miR-4810(g)	1	2	0	1	0	0
cel-mir-1018	cel-miR-1018(g)	0	0	1	5	1	2
cel-mir-4925	cel-miR-4925(g)	7	0	3	0	1	2
cel-mir-4923b	cel-miR-4923b(g)	2	7	0	1	4	1
cel-mir-4923a	cel-miR-4923a(g)	0	0	0	0	1	0
cel-mir-4921	cel-miR-4921(g)	1	1	0	0	2	0
cel-mir-73	cel-miR-73-5p(p)	5	8	5	3	2	0
cel-mir-73	cel-miR-73-3p(g)	1526	4005	2483	1313	2593	855
cel-mir-74	cel-miR-74-5p(p)	9	54	13	3	20	22
cel-mir-74	cel-miR-74-3p(g)	2398	1498	2799	1199	1962	2067
cel-mir-75	cel-miR-75-5p(p)	33	23	39	33	35	29
cel-mir-75	cel-miR-75-3p(g)	8769	4114	3725	2322	3838	3359
cel-mir-81	cel-miR-81-5p(p)	15	10	18	19	4	27
cel-mir-81	cel-miR-81-3p(g)	68455	62922	51266	26546	60690	44200
cel-mir-264	cel-miR-264(g)	0	0	0	0	0	0
cel-mir-359	cel-miR-359(g)	114	104	93	118	111	98
cel-mir-785	cel-miR-785(g)	356	410	262	297	414	263
cel-mir-271	cel-miR-271(g)	1	0	1	0	0	0
cel-mir-266	cel-miR-266(g)	1	4	6	2	3	3
cel-mir-247	cel-miR-247-5p(p)	38	21	46	11	19	42
cel-mir-247	cel-miR-247-3p(g)	96	65	129	73	155	134
cel-mir-797	cel-miR-797-5p(g)	12	6	11	1	6	0
cel-mir-797	cel-miR-797-3p(p)	6	2	5	5	9	8
cel-mir-230	cel-miR-230-5p(p)	92	113	18	34	123	74
cel-mir-230	cel-miR-230-3p(g)	85	143	178	30	155	58
cel-mir-791	cel-miR-791-5p(p)	15	13	12	3	6	7
cel-mir-791	cel-miR-791-3p(g)	24	48	23	8	25	23
cel-mir-360	cel-miR-360-5p(p)	51	9	2	7	48	15
cel-mir-360	cel-miR-360-3p(g)	1	1	7	2	0	0
cel-mir-240	cel-miR-240-5p(p)	83	73	55	33	63	29
cel-mir-240	cel-miR-240-3p(g)	2244	2190	1473	953	2118	2282
cel-mir-786	cel-miR-786-5p(p)	20	6	4	5	10	4
cel-mir-786	cel-miR-786-3p(g)	884	1733	1266	911	1401	1013
cel-mir-237	cel-miR-237-5p(g)	2902	4010	3342	1817	2363	2297
cel-mir-237	cel-miR-237-3p(p)	18	37	40	15	8	11
cel-mir-49	cel-miR-49-5p(p)	5	7	8	3	4	11
cel-mir-49	cel-miR-49-3p(g)	343	355	311	110	328	228
cel-mir-251	cel-miR-251(g)	1	6	0	0	1	0
cel-mir-787	cel-miR-787-5p(p)	0	0	0	0	0	0
cel-mir-787	cel-miR-787-3p(g)	122	131	61	48	127	33
cel-mir-239a	cel-miR-239a-5p(g)	4966	4234	1888	1838	3428	1824
cel-mir-239a	cel-miR-239a-3p(p)	181	119	171	132	124	150
cel-mir-62	cel-miR-62(g)	2622	1862	2435	2109	2396	1458
cel-mir-392	cel-miR-392-5p(p)	0	1	0	3	1	1
cel-mir-392	cel-miR-392-3p(g)	48	19	26	14	30	27
cel-mir-5592-2	cel-miR-5592-5p(p)	72	53	63	28	137	57
cel-mir-5592-2	cel-miR-5592-3p(g)	308	105	142	100	185	93
cel-mir-793	cel-miR-793(g)	200	300	275	97	234	169
cel-mir-47	cel-miR-47-5p(p)	2318	1577	1647	779	1769	1556
cel-mir-47	cel-miR-47-3p(g)	34054	20480	19661	11546	22105	20593
cel-mir-1829b	cel-miR-1829b(g)	297	309	118	222	587	38
cel-mir-2212	cel-miR-2212-5p(g)	12	16	5	10	7	1
cel-mir-2212	cel-miR-2212-3p(p)	3	0	1	0	2	0
cel-mir-1819	cel-miR-1819-5p(p)	0	0	0	0	0	0
cel-mir-1819	cel-miR-1819-3p(g)	18	10	28	17	9	19
cel-mir-63	cel-miR-63-5p(p)	582	531	394	147	194	154
cel-mir-63	cel-miR-63-3p(g)	2103	2243	1424	852	1026	455
cel-mir-84	cel-miR-84-5p(g)	4574	5853	3455	2728	3440	1671
cel-mir-84	cel-miR-84-3p(p)	16	10	23	21	6	9
cel-mir-1829a	cel-miR-1829a-5p(g)	59	90	24	33	60	16
cel-mir-1829a	cel-miR-1829a-3p(p)	134	92	74	45	98	72
cel-mir-4812	cel-miR-4812-5p(g)	12	35	8	39	16	10
cel-mir-4812	cel-miR-4812-3p(p)	2	1	7	1	2	2
cel-mir-1829c	cel-miR-1829c(g)	15	36	13	16	34	2
cel-let-7	cel-let-7-5p(g)	32427	42989	23225	17038	35750	24581
cel-let-7	cel-let-7-3p(p)	70	29	111	27	64	89
cel-mir-54	cel-miR-54-5p(p)	87	100	93	49	89	69
cel-mir-54	cel-miR-54-3p(g)	7957	18248	8130	6968	9343	2328
cel-mir-55	cel-miR-55-5p(p)	199	154	149	114	233	182
cel-mir-55	cel-miR-55-3p(g)	22981	37343	24001	19420	27629	9624
cel-mir-56	cel-miR-56-5p(p)	31	71	59	31	32	3
cel-mir-56	cel-miR-56-3p(g)	28176	29239	31023	19369	34754	22998
cel-mir-233	cel-miR-233-5p(p)	19	13	11	3	22	26
cel-mir-233	cel-miR-233-3p(g)	3643	1872	2301	682	2042	2308
cel-mir-239b	cel-miR-239b-5p(g)	677	215	231	346	955	665
cel-mir-239b	cel-miR-239b-3p(p)	16	9	13	33	31	36
cel-mir-254	cel-miR-254(g)	14	17	4	7	6	5
cel-mir-799	cel-miR-799(g)	49	37	65	27	32	20
cel-mir-788	cel-miR-788-5p(p)	704	1432	1946	276	1201	350
cel-mir-788	cel-miR-788-3p(g)	1	5	6	0	0	3
cel-mir-5553	cel-miR-5553-5p(p)	0	0	0	0	0	0
cel-mir-5553	cel-miR-5553-3p(g)	0	1	1	0	1	0
cel-mir-784	cel-miR-784-5p(g)	15	17	29	3	8	12
cel-mir-784	cel-miR-784-3p(p)	3	0	2	1	0	4
cel-mir-4811	cel-miR-4811-5p(p)	2	0	0	0	0	0
cel-mir-4811	cel-miR-4811-3p(g)	4	0	2	0	1	1
cel-mir-1022	cel-miR-1022-5p(g)	28	54	36	20	29	15
cel-mir-1022	cel-miR-1022-3p(p)	0	0	0	0	0	0
cel-mir-249	cel-miR-249-5p(p)	0	0	0	0	0	0
cel-mir-249	cel-miR-249-3p(g)	4	10	4	1	8	3
cel-mir-34	cel-miR-34-5p(g)	1557	850	1117	633	577	939
cel-mir-34	cel-miR-34-3p(p)	3252	1505	1135	303	1363	1378
cel-mir-82	cel-miR-82-5p(p)	24	44	23	15	37	27
cel-mir-82	cel-miR-82-3p(g)	81526	65982	53371	28913	56233	47632
cel-mir-248	cel-miR-248(g)	201	140	90	53	108	37
cel-mir-796	cel-miR-796(g)	0	3	0	6	4	0
cel-mir-800	cel-miR-800-5p(g)	18	17	16	1	12	8
cel-mir-800	cel-miR-800-3p(p)	3	1	1	0	0	4
