# Supplementary material for: Staufen Negatively Modulates MicroRNA Activity in Caenorhabditis elegans
Source: G3 (Bethesda). 2016 Feb 23;6(5):1227–37. doi: 10.1534/g3.116.027300 (PMC4856075; doi:10.1534/g3.116.027300)
Supplement: Supplemental Material [file supp_g3.116.027300_TableS2.xlsx]

## Sheet: Table S2
Table S2: Results of differential expression analysis of miRNAs using edgeR
	logCPM	logFC	PValue	FDR
miR-236-5p(p)	3.55083	-2.996	0.000689792	0.164423
miR-239b-3p(p)	4.49031	1.88747	0.00137592	0.164423
miR-239b-5p(g)	8.86933	1.30732	0.00655399	0.407065
miR-262(g)	7.09666	1.24892	0.00774508	0.407065
miR-4936(g)	4.83135	1.45997	0.0124138	0.407065
miR-231-3p(g)	4.28913	-1.59278	0.012802	0.407065
miR-260(g)	6.23791	1.20663	0.0135141	0.407065
miR-63-5p(p)	8.08903	-1.10622	0.0136256	0.407065
miR-66-5p(g)	13.0447	-1.03184	0.0166902	0.443217
miR-57-5p(g)	7.79067	-1.1502	0.0190842	0.456113
miR-243-5p(p)	7.19262	-1.03033	0.0468752	0.776092
miR-80-3p(g)	15.6578	-0.753357	0.0486042	0.776092
miR-250-5p(p)	6.60097	0.911214	0.0517213	0.776092
miR-2221(g)	1.60508	2.02226	0.0630751	0.776092
miR-64-3p(p)	5.16473	-0.991014	0.0638132	0.776092
miR-797-5p(g)	2.27141	-1.52342	0.0640471	0.776092
miR-2210-5p(p)	1.64956	-2.16198	0.0688451	0.776092
miR-52-5p(g)	15.8507	-0.785845	0.0704124	0.776092
miR-1-5p(p)	7.55844	0.792627	0.0737748	0.776092
miR-795-5p(g)	4.15729	-1.05317	0.0763324	0.776092
miR-788-5p(p)	9.62542	-0.660105	0.0774881	0.776092
miR-1823(g)	0.967707	2.1318	0.0787655	0.776092
miR-63-3p(g)	10.1227	-0.806695	0.0792088	0.776092
miR-58-5p(p)	10.9063	0.689141	0.0849452	0.776092
miR-59-3p(g)	9.84471	-0.699393	0.0850083	0.776092
miR-65-5p(g)	14.6283	-0.653046	0.0856233	0.776092
miR-53-5p(g)	12.2769	-0.659805	0.0876757	0.776092
miR-38-5p(p)	7.35409	0.705947	0.0962429	0.821502
miR-247-3p(g)	6.61747	0.818941	0.1002	0.825785
miR-1-3p(g)	14.8466	0.581465	0.117147	0.893954
miR-65-3p(p)	6.17249	0.68304	0.122848	0.893954
miR-60-5p(p)	5.91885	-0.676433	0.141055	0.893954
miR-35-5p(p)	6.87584	0.686331	0.147695	0.893954
miR-1818(g)	1.67983	1.46169	0.152215	0.893954
miR-35-3p(g)	13.773	0.501879	0.155514	0.893954
miR-359(g)	6.60831	0.571567	0.162893	0.893954
miR-70-5p(p)	6.9678	-0.606406	0.166586	0.893954
miR-4812-5p(g)	4.24331	0.737571	0.174761	0.893954
miR-797-3p(p)	2.4056	1.24001	0.180124	0.893954
miR-253-3p(g)	9.41936	0.561374	0.180476	0.893954
miR-248(g)	6.42491	-0.622024	0.187903	0.893954
miR-77-5p(p)	7.72736	0.560034	0.189589	0.893954
miR-85-5p(p)	5.13542	-0.761766	0.206466	0.893954
miR-67-3p(g)	7.28679	-0.635358	0.206639	0.893954
miR-87-5p(p)	5.06606	-0.650024	0.210118	0.893954
miR-237-3p(p)	4.19022	-0.978436	0.214595	0.893954
miR-64-5p(g)	13.8577	-0.432399	0.220107	0.893954
miR-55-5p(p)	7.2512	0.574939	0.224763	0.893954
miR-790-5p(g)	6.81826	0.669124	0.224821	0.893954
miR-235-5p(p)	5.94513	0.583814	0.226756	0.893954
miR-244-5p(g)	8.94012	-0.598505	0.227244	0.893954
miR-72-3p(p)	7.60708	0.561482	0.228785	0.893954
miR-2217-3p(g)	3.19829	-0.786879	0.229383	0.893954
miR-73-5p(p)	1.67684	-1.31308	0.230159	0.893954
miR-246-5p(p)	4.81115	-0.683902	0.234229	0.893954
miR-81-5p(p)	3.90593	0.713398	0.237165	0.893954
miR-1020-3p(g)	6.92528	-0.557691	0.240178	0.893954
miR-5592-5p(p)	5.86443	0.738562	0.240881	0.893954
miR-2220-3p(g)	1.55586	1.2428	0.24398	0.893954
miR-1829b(g)	7.78674	0.725776	0.246355	0.893954
miR-784-5p(g)	3.5518	-0.901516	0.248608	0.893954
miR-56-5p(p)	4.97617	-0.784989	0.250618	0.893954
lin-4-5p(g)	12.2411	-0.480395	0.253038	0.893954
miR-2214-3p(p)	2.65337	1.20552	0.263252	0.893954
miR-2-3p(g)	7.75816	-0.433614	0.268594	0.893954
miR-39-5p(p)	7.8232	0.429006	0.268609	0.893954
miR-40-5p(p)	5.0097	0.526383	0.272001	0.893954
miR-800-5p(g)	3.28962	-0.774573	0.273217	0.893954
miR-34-3p(p)	10.266	-0.453128	0.27918	0.893954
miR-785(g)	8.20967	0.421684	0.282416	0.893954
miR-2210-3p(g)	3.59563	0.647401	0.287326	0.893954
miR-235-3p(g)	12.1743	-0.384928	0.294232	0.893954
miR-59-5p(p)	1.60579	-1.23198	0.298744	0.893954
miR-43-5p(p)	1.54107	1.05742	0.302252	0.893954
miR-44-5p(p)	6.54433	0.480817	0.306087	0.893954
miR-79-3p(g)	13.9445	-0.389635	0.31054	0.893954
miR-252-5p(g)	1.3582	-1.26475	0.313384	0.893954
miR-36-5p(p)	8.04261	0.430918	0.314508	0.893954
miR-2214-5p(g)	3.11578	-0.782935	0.319463	0.893954
miR-51-5p(g)	13.666	0.382833	0.320506	0.893954
miR-242(g)	9.39004	0.439063	0.321167	0.893954
miR-46-3p(g)	14.707	0.383283	0.321439	0.893954
miR-355(g)	6.71322	-0.52949	0.322437	0.893954
miR-4816-3p(g)	6.10966	-0.473872	0.325173	0.893954
miR-2-5p(p)	4.68784	0.532032	0.325325	0.893954
lin-4-3p(p)	8.65069	-0.3898	0.32943	0.893954
miR-233-5p(p)	3.78089	0.741851	0.332824	0.893954
miR-42-3p(g)	9.85809	0.439919	0.333251	0.893954
miR-79-5p(p)	3.93489	0.636739	0.337148	0.893954
miR-791-5p(p)	2.96498	-0.81426	0.338418	0.893954
miR-228-5p(g)	12.6446	-0.316607	0.343575	0.893954
miR-230-5p(p)	6.0097	0.549884	0.345555	0.893954
miR-75-5p(p)	4.86316	0.528329	0.347857	0.893954
miR-240-3p(g)	10.6858	0.357541	0.368136	0.932922
miR-1830-5p(g)	2.34616	-0.784471	0.370827	0.932922
miR-37-3p(g)	10.5244	0.327613	0.381766	0.944359
miR-78(g)	4.05407	0.497396	0.383275	0.944359
miR-71-3p(p)	9.81947	0.348807	0.403363	0.947003
miR-54-3p(g)	12.8449	-0.381717	0.407633	0.947003
miR-1817(g)	8.22781	0.379715	0.408133	0.947003
miR-41-5p(p)	6.42746	0.429365	0.416612	0.947003
miR-238-5p(p)	5.6734	-0.517537	0.4296	0.947003
miR-62(g)	10.909	0.285099	0.430442	0.947003
miR-236-3p(g)	11.8933	0.272564	0.43103	0.947003
miR-241-3p(p)	8.13426	-0.31469	0.44181	0.947003
miR-230-3p(g)	6.46542	-0.2407	0.442473	0.947003
miR-37-5p(p)	6.34864	-0.425212	0.444425	0.947003
miR-44-3p(g)	12.2183	0.291018	0.447371	0.947003
miR-239a-3p(p)	7.05246	0.285227	0.44834	0.947003
miR-45-3p(g)	12.2219	0.290315	0.448983	0.947003
miR-56-3p(g)	14.561	0.302091	0.449141	0.947003
miR-234-3p(g)	9.27836	0.351321	0.454796	0.947003
miR-61-5p(p)	6.17717	0.318734	0.457826	0.947003
miR-75-3p(g)	11.8563	-0.303356	0.467889	0.947003
miR-786-3p(g)	10.0418	0.275799	0.470336	0.947003
miR-250-3p(g)	9.51875	0.245959	0.470685	0.947003
miR-124-3p(g)	11.2334	-0.235222	0.475742	0.947003
miR-84-5p(g)	11.5829	-0.324831	0.481742	0.947003
miR-66-3p(p)	6.72795	0.357374	0.485798	0.947003
miR-799(g)	5.0397	-0.434007	0.490719	0.947003
miR-1834-3p(g)	3.25601	-0.496586	0.491716	0.947003
miR-238-3p(g)	14.7807	-0.22427	0.503461	0.947003
miR-73-3p(g)	10.7863	-0.251613	0.505356	0.947003
miR-360-5p(p)	4.19934	0.672186	0.506972	0.947003
miR-76-3p(g)	8.17595	0.241896	0.507798	0.947003
miR-358-5p(p)	5.86087	0.326766	0.511203	0.947003
miR-790-3p(p)	2.93563	-0.457622	0.518977	0.947003
miR-70-3p(g)	15.5124	-0.209982	0.529318	0.947003
miR-36-3p(g)	13.3947	0.257476	0.531422	0.947003
miR-48-3p(p)	7.07666	-0.254675	0.531622	0.947003
miR-229-5p(g)	9.30085	-0.295393	0.535016	0.947003
miR-61-3p(g)	11.696	0.233413	0.536807	0.947003
miR-259-5p(g)	6.44118	-0.289969	0.539574	0.947003
miR-4816-5p(p)	2.19901	0.583406	0.543574	0.947003
miR-1022-5p(g)	4.67585	-0.381923	0.554577	0.947003
miR-85-3p(g)	5.89947	-0.392203	0.565347	0.947003
miR-1820-5p(g)	2.83087	-0.918424	0.56575	0.947003
miR-258(g)	4.69987	0.248117	0.569099	0.947003
miR-52-3p(p)	4.53802	-0.245854	0.572916	0.947003
miR-231-5p(p)	1.70087	0.353802	0.594429	0.947003
miR-240-5p(p)	5.5571	-0.255292	0.59941	0.947003
miR-245-3p(g)	10.3441	-0.142216	0.606478	0.947003
miR-80-5p(p)	9.82016	0.178011	0.608079	0.947003
miR-83-5p(p)	5.42501	0.276784	0.625758	0.947003
miR-82-5p(p)	4.60565	0.294763	0.627179	0.947003
miR-255-3p(g)	6.50231	0.179699	0.628492	0.947003
miR-357-3p(g)	7.94599	0.26136	0.630838	0.947003
miR-72-5p(g)	14.3708	-0.199037	0.63574	0.947003
miR-252-3p(p)	2.10865	0.491525	0.642184	0.947003
miR-232-3p(g)	6.16735	-0.170049	0.642195	0.947003
miR-40-3p(g)	12.6096	-0.0853267	0.642342	0.947003
let-7-3p(p)	5.85428	0.276891	0.647398	0.947003
miR-4938(g)	2.64464	0.350907	0.650008	0.947003
miR-4813-3p(g)	4.06445	0.295536	0.653522	0.947003
miR-784-3p(p)	0.597284	0.476077	0.658645	0.947003
miR-791-3p(g)	4.39447	-0.26198	0.660321	0.947003
miR-356b-3p(g)	7.34946	0.21132	0.660775	0.947003
miR-5551-5p(g)	4.52184	-0.352839	0.6624	0.947003
miR-77-3p(g)	15.2692	0.216059	0.669061	0.947003
miR-2209a-3p(g)	1.67487	-0.585725	0.672788	0.947003
miR-39-3p(g)	12.4749	0.182703	0.676194	0.947003
miR-358-3p(g)	7.87081	-0.150771	0.683944	0.947003
miR-87-3p(g)	6.85744	-0.163951	0.686547	0.947003
miR-1819-3p(g)	3.95131	0.183233	0.692888	0.947003
let-7-5p(g)	14.6176	0.149203	0.703497	0.947003
lsy-6(g)	3.85528	0.163179	0.705048	0.947003
miR-1822-3p(g)	3.48728	0.235089	0.707976	0.947003
miR-233-3p(g)	10.8347	-0.135658	0.708018	0.947003
miR-86-3p(p)	4.46991	0.211365	0.711479	0.947003
miR-41-3p(g)	12.2321	0.260145	0.71307	0.947003
miR-254(g)	2.91013	-0.455238	0.714815	0.947003
miR-124-5p(p)	1.1293	0.670029	0.716687	0.947003
miR-239a-5p(g)	11.3177	-0.145503	0.717257	0.947003
miR-74-3p(g)	10.7779	0.142804	0.718172	0.947003
miR-243-3p(g)	4.28057	-0.236445	0.719952	0.947003
miR-1830-3p(p)	1.12677	-0.483447	0.721929	0.947003
miR-793(g)	7.48904	-0.132581	0.722559	0.947003
miR-4812-3p(p)	1.10859	-0.483447	0.723666	0.947003
miR-257(g)	5.04704	0.177316	0.728033	0.947003
miR-49-5p(p)	2.50299	0.343167	0.72818	0.947003
miR-86-5p(g)	13.5842	-0.117411	0.728351	0.947003
miR-229-3p(p)	7.75245	-0.177754	0.730092	0.947003
miR-49-3p(g)	7.87502	-0.0996673	0.73849	0.947003
miR-51-3p(p)	6.37256	-0.143085	0.74021	0.947003
miR-90-3p(g)	12.3969	0.0872006	0.740613	0.947003
miR-74-5p(p)	4.05205	-0.255363	0.74091	0.947003
miR-48-5p(g)	14.8315	-0.144261	0.74096	0.947003
miR-787-3p(g)	6.16637	-0.0944552	0.747895	0.949579
miR-38-3p(g)	10.0943	0.170065	0.750922	0.949579
miR-232-5p(p)	3.56056	0.126858	0.761765	0.950933
miR-71-5p(g)	13.9491	0.0930662	0.766034	0.950933
miR-1821(g)	3.32118	-0.345817	0.767999	0.950933
miR-1829a-5p(g)	5.28914	-0.16651	0.76966	0.950933
miR-792-3p(g)	6.40339	-0.173513	0.771887	0.950933
miR-34-5p(g)	9.70371	-0.213894	0.776043	0.95115
miR-237-5p(g)	11.2354	-0.163149	0.782016	0.953581
miR-84-3p(p)	3.71509	0.0545302	0.790619	0.959177
miR-82-3p(g)	15.5368	-0.0976757	0.809866	0.977566
miR-2212-5p(g)	2.86607	-0.371074	0.83348	0.992282
miR-2208b-3p(g)	2.20223	-0.233613	0.841853	0.992282
miR-241-5p(g)	11.6496	0.039383	0.846963	0.992282
miR-1834-5p(p)	4.19577	-0.218309	0.8527	0.992282
miR-5549-3p(g)	2.47691	0.350907	0.85471	0.992282
miR-5592-3p(g)	7.05645	-0.0544375	0.857486	0.992282
miR-46-5p(p)	10.0905	0.0995171	0.860524	0.992282
miR-45-5p(p)	5.70813	0.0638511	0.861793	0.992282
miR-50-5p(g)	10.6476	0.0409065	0.867468	0.992282
miR-90-5p(p)	6.85842	-0.0867443	0.870384	0.992282
miR-67-5p(p)	1.35354	-0.0145112	0.878872	0.992282
miR-1829c(g)	4.01141	0.199223	0.881815	0.992282
miR-786-5p(p)	2.79026	-0.157701	0.882455	0.992282
miR-58-3p(g)	17.5768	0.0733648	0.88373	0.992282
miR-55-3p(g)	14.2915	-0.0736638	0.887039	0.992282
miR-47-3p(g)	14.1786	0.0477762	0.89585	0.992282
miR-789(g)	10.7629	0.0281675	0.897376	0.992282
miR-54-5p(p)	6.1321	0.0637735	0.899266	0.992282
miR-392-3p(g)	4.56772	0.10989	0.902838	0.992282
miR-249-3p(g)	2.04415	-0.0839211	0.90679	0.992282
miR-47-5p(p)	10.4363	0.0662554	0.909245	0.992282
miR-43-3p(g)	9.32129	0.0753511	0.913908	0.992837
miR-1824-5p(g)	4.07373	0.149054	0.918832	0.993669
miR-83-3p(g)	10.0982	-0.00402732	0.926649	0.997608
miR-244-3p(p)	4.30986	0.0719501	0.945237	1
miR-246-3p(g)	9.79929	-0.00835982	0.945846	1
miR-259-3p(p)	3.66085	-0.253747	0.964454	1
miR-794-5p(g)	5.65842	-0.0300548	0.987189	1
miR-81-3p(g)	15.4472	0.0249688	0.99454	1
miR-60-3p(g)	15.114	-0.0352228	0.996249	1
miR-4814-3p(g)	2.57876	-0.0842684	1	1
miR-266(g)	1.46074	0.0391746	1	1
miR-247-5p(p)	4.70288	-0.0445595	1	1
miR-2209c-3p(g)	1.0691	0.297191	1	1
miR-4927(g)	0.655569	0.226409	1	1
miR-253-5p(p)	2.71412	-0.165882	1	1
miR-794-3p(p)	2.606	-0.142466	1	1
miR-4923b(g)	1.0427	-0.0825602	1	1
miR-1020-5p(p)	2.22458	-0.0471146	1	1
miR-4808-3p(g)	1.67219	-0.0301924	1	1
miR-1829a-3p(p)	6.19879	0.0189905	1	1
