# Supplementary material for: Staufen Negatively Modulates MicroRNA Activity in Caenorhabditis elegans
Source: G3 (Bethesda). 2016 Feb 23;6(5):1227–37. doi: 10.1534/g3.116.027300 (PMC4856075; doi:10.1534/g3.116.027300)
Supplement: Supplemental Material [file supp_g3.116.027300_TableS3.xlsx]

## Sheet: Table S3
Table S3: Raw read count of endo-siRNA, sequences that map anti-sense to coding genes (including 5'UTR, coding exons and 3'UTR regions)
Gene name	Sequence name	Transcript	WT rep1	WT rep2	WT rep3	stau-1 rep1	stau-1 rep2	stau-1 rep3
aap-1	Y110A7A.10	Y110A7A.10	183	134	131	159	184	154
abt-5	Y53C10A.9	Y53C10A.9	41	21	27	9	11	15
acr-6	ZK973.5	ZK973.5	15	2	9	6	4	3
adr-1	H15N14.1	H15N14.1c	1125	867	1033	871	1320	1052
adr-1	H15N14.1	H15N14.1g	44	45	53	44	50	27
adr-1	H15N14.1	H15N14.1f	39	41	53	41	47	27
adr-1	H15N14.1	H15N14.1d	526	418	495	425	583	494
adr-1	H15N14.1	H15N14.1e	526	417	494	425	583	493
aex-1	D2030.10	D2030.10a.1	18	11	21	6	9	9
aex-1	D2030.10	D2030.10b	16	10	13	6	9	9
aex-1	D2030.10	D2030.10a.2	17	10	14	6	9	9
ahr-1	C41G7.5	C41G7.5a	11	10	13	17	13	7
ahr-1	C41G7.5	C41G7.5b.2	11	7	13	17	10	6
ahr-1	C41G7.5	C41G7.5b.1	11	7	13	17	10	6
air-2	B0207.4	B0207.4	382	361	339	291	380	314
anc-1	ZK973.6	ZK973.6	9048	8154	9015	7481	8642	8476
aph-2	ZC434.6	ZC434.6b	290	208	238	237	256	191
aph-2	ZC434.6	ZC434.6a	268	192	221	200	236	168
apr-1	K04G2.8	K04G2.8a	494	486	379	387	445	408
apr-1	K04G2.8	K04G2.8b	425	433	312	346	368	362
apg-1	Y105E8A.9	Y105E8A.9	478	371	308	274	335	274
apb-3	R11A5.1	R11A5.1b	197	121	129	202	185	207
apb-3	R11A5.1	R11A5.1a	196	116	127	201	181	205
aqp-9	K07A1.16	K07A1.16	182	144	132	122	171	132
aars-2	F28H1.3	F28H1.3.1	3174	2849	2835	2326	3160	2783
aars-2	F28H1.3	F28H1.3.3	3142	2815	2793	2301	3118	2754
aars-2	F28H1.3	F28H1.3.2	3142	2815	2793	2301	3118	2754
asg-1	K07A12.3	K07A12.3.1	76	46	34	44	70	41
asg-1	K07A12.3	K07A12.3.2	46	28	26	40	60	39
atm-1	Y48G1BL.2	Y48G1BL.2	538	441	374	387	467	380
bli-4	K04F10.4	K04F10.4b	295	216	213	305	355	239
bli-4	K04F10.4	K04F10.4a.1	141	134	122	173	176	145
bli-4	K04F10.4	K04F10.4d	167	156	154	197	205	168
bli-4	K04F10.4	K04F10.4c	155	136	133	187	190	155
bli-4	K04F10.4	K04F10.4f	141	134	122	173	176	144
bli-4	K04F10.4	K04F10.4a.2	141	134	122	173	176	145
bli-4	K04F10.4	K04F10.4e	141	135	122	174	176	148
bro-1	F56A3.5	F56A3.5	0	0	2	1	2	1
bub-1	R06C7.8	R06C7.8	2775	2490	2075	1910	2607	2246
cah-6	T28F2.3	T28F2.3	0	0	0	0	0	0
cco-1	F26E4.9	F26E4.9.2	136	105	124	117	122	133
cco-1	F26E4.9	F26E4.9.1	87	68	91	80	83	102
cco-1	F26E4.9	F26E4.9.3	87	68	91	80	83	102
cdk-8	F39H11.3	F39H11.3	180	183	189	179	210	164
cdk-9	H25P06.2	H25P06.2b	569	453	350	312	444	393
cdk-9	H25P06.2	H25P06.2a	498	385	297	264	394	314
ceh-5	C16C2.1	C16C2.1	2	0	0	0	0	2
ceh-12	F33D11.4	F33D11.4	3	0	1	1	0	0
cel-1	C03D6.3	C03D6.3a	341	285	278	200	289	200
cel-1	C03D6.3	C03D6.3b	245	247	237	159	260	181
cep-1	F52B5.5	F52B5.5a.2	897	798	663	715	930	737
cep-1	F52B5.5	F52B5.5b.1	87	95	70	71	92	88
cep-1	F52B5.5	F52B5.5a.1	439	393	320	348	449	379
cep-1	F52B5.5	F52B5.5b.2	87	95	70	71	92	88
ces-1	F43G9.11	F43G9.11	4	2	1	3	2	0
ces-2	ZK909.4	ZK909.4	67	103	79	97	128	73
cey-2	F46F11.2	F46F11.2.1	586	459	498	519	529	529
cey-2	F46F11.2	F46F11.2.3	457	373	380	414	412	417
cey-2	F46F11.2	F46F11.2.2	457	373	380	414	412	417
che-14	F56H1.1	F56H1.1	28	21	8	20	24	14
chs-1	T25G3.2	T25G3.2.2	469	438	390	382	474	372
chs-1	T25G3.2	T25G3.2.1	453	419	373	358	448	363
cof-2	C48E7.5	C48E7.5	3	3	2	7	0	4
col-7	C15A11.5	C15A11.5	19	22	15	44	29	18
col-45	F53G12.7	F53G12.7	98	86	129	202	179	220
col-47	Y18H1A.12	Y18H1A.12	2	6	6	6	5	3
col-48	Y54E10BL.2	Y54E10BL.2	2	3	12	2	1	7
col-49	K09H9.3	K09H9.3	5	0	3	1	2	10
col-51	T28F2.8	T28F2.8	2	1	5	4	5	18
col-53	M01A12.1	M01A12.1	0	10	3	3	4	2
col-54	F33D11.3	F33D11.3	1	5	4	5	8	7
col-55	T05E7.2	T05E7.2	0	2	1	2	1	2
col-56	T08B2.2	T08B2.2	0	7	3	3	5	3
col-58	F26B1.4	F26B1.4	0	3	3	1	1	4
col-60	F22D6.10	F22D6.10	91	68	83	102	187	98
col-66	F15D3.3	F15D3.3	0	0	6	0	0	0
coq-4	T03F1.2	T03F1.2	58	57	48	55	76	60
cpn-3	F28H1.2	F28H1.2	4	4	5	1	2	2
crn-1	Y47G6A.8	Y47G6A.8	140	79	74	76	87	98
csk-1	Y48G1C.2	Y48G1C.2.1	227	317	260	294	308	269
csk-1	Y48G1C.2	Y48G1C.2.3	158	179	156	143	203	189
csk-1	Y48G1C.2	Y48G1C.2.2	158	179	156	143	203	189
csn-2	B0025.2	B0025.2.3	195	179	113	123	136	123
csn-2	B0025.2	B0025.2.1	180	155	109	107	113	109
csn-2	B0025.2	B0025.2.2	180	155	109	107	113	109
ctn-1	Y23H5A.5	Y23H5A.5d.1	42	56	52	40	30	54
ctn-1	Y23H5A.5	Y23H5A.5b	21	50	25	27	28	36
ctn-1	Y23H5A.5	Y23H5A.5d.2	21	50	25	27	29	36
ctn-1	Y23H5A.5	Y23H5A.5d.3	21	50	25	27	29	36
ctn-1	Y23H5A.5	Y23H5A.5c	26	48	29	27	30	36
ctn-1	Y23H5A.5	Y23H5A.5a	23	50	26	29	28	36
cyb-2.2	H31G24.4	H31G24.4	495	486	332	358	459	349
cye-1	C37A2.4	C37A2.4a	547	416	472	391	643	444
cye-1	C37A2.4	C37A2.4b	427	346	410	338	549	381
sig-7	F39H2.2	F39H2.2b.2	144	141	141	172	184	111
sig-7	F39H2.2	F39H2.2b.1	107	92	108	146	154	80
sig-7	F39H2.2	F39H2.2a	115	104	118	157	160	91
daf-16	R13H8.1	R13H8.1f	522	467	372	398	491	384
daf-16	R13H8.1	R13H8.1a	515	405	617	564	589	563
daf-16	R13H8.1	R13H8.1e	40	40	55	48	60	58
daf-16	R13H8.1	R13H8.1g	46	40	59	50	66	58
daf-16	R13H8.1	R13H8.1d	72	55	84	77	105	96
daf-16	R13H8.1	R13H8.1b.1	74	53	81	74	97	81
daf-16	R13H8.1	R13H8.1b.2	74	53	81	74	97	81
daf-16	R13H8.1	R13H8.1c	74	53	81	74	97	81
dhc-1	T21E12.4	T21E12.4	3552	2910	2641	2398	3348	2765
dhs-2	F55A12.4	F55A12.4c	1	1	5	3	3	3
dhs-2	F55A12.4	F55A12.4a	1	0	9	3	1	2
dhs-2	F55A12.4	F55A12.4b	2	0	3	2	1	0
dnj-12	F39B2.10	F39B2.10.1	501	475	363	370	487	376
dnj-12	F39B2.10	F39B2.10.2	430	386	318	302	432	338
dnj-21	T19B4.4	T19B4.4	38	31	45	42	68	50
dnj-27	Y47H9C.5	Y47H9C.5b	9	16	6	7	7	10
dnj-27	Y47H9C.5	Y47H9C.5a	13	23	11	22	10	22
dnj-28	Y54E10BL.4	Y54E10BL.4	49	47	45	62	69	37
dom-3	F54C1.2	F54C1.2.2	247	170	196	141	224	155
dom-3	F54C1.2	F54C1.2.1	205	151	170	138	200	141
dpf-3	K02F2.1	K02F2.1b	247	168	177	171	274	186
dpf-3	K02F2.1	K02F2.1a	240	157	167	160	266	180
dpy-14	H27M09.4	H27M09.4	5	2	2	4	2	9
dyb-1	F47G6.1	F47G6.1	16	4	19	14	14	32
dyf-5	M04C9.5	M04C9.5b	5	6	2	4	6	4
dyf-5	M04C9.5	M04C9.5a	4	5	2	4	6	3
eat-16	C16C2.2	C16C2.2a.2	216	251	188	228	215	313
eat-16	C16C2.2	C16C2.2b	174	165	139	169	159	226
eat-16	C16C2.2	C16C2.2a.1	175	171	142	179	166	227
eat-18	Y105E8A.7	Y105E8A.7c	42	44	20	34	46	63
eat-18	Y105E8A.7	Y105E8A.7d	3	0	0	0	0	0
eft-2	F25H5.4	F25H5.4.1	634	681	609	515	770	568
eft-2	F25H5.4	F25H5.4.2	568	565	557	461	667	506
egl-30	M01D7.7	M01D7.7a	188	203	181	155	234	186
egl-30	M01D7.7	M01D7.7b	112	104	104	71	122	76
eif-3.H	C41D11.2	C41D11.2	234	154	107	114	205	142
eif-3.I	Y74C10AR.1	Y74C10AR.1	244	209	181	202	201	197
eif-6	C47B2.5	C47B2.5.1	115	121	120	103	134	123
eif-6	C47B2.5	C47B2.5.2	91	90	100	80	107	86
emr-1	M01D7.6	M01D7.6.1	109	73	97	97	82	54
emr-1	M01D7.6	M01D7.6.2	79	51	59	70	68	40
emr-1	M01D7.6	M01D7.6.3	79	51	59	70	68	40
ero-1	Y105E8B.8	Y105E8B.8b.1	154	65	81	82	76	90
ero-1	Y105E8B.8	Y105E8B.8b.2	44	21	28	38	34	41
ero-1	Y105E8B.8	Y105E8B.8a	98	42	54	59	54	63
ero-1	Y105E8B.8	Y105E8B.8c	102	42	57	59	54	66
ears-1	ZC434.5	ZC434.5.1	425	379	398	306	507	397
ears-1	ZC434.5	ZC434.5.2	360	337	368	267	411	342
fkb-2	Y18D10A.19	Y18D10A.19.1	870	812	797	731	900	809
fkb-2	Y18D10A.19	Y18D10A.19.2	581	517	616	456	596	614
fkb-7	B0511.1	B0511.1	1	3	2	3	3	0
fkb-8	Y18D10A.25	Y18D10A.25	13904	13259	12953	11404	14846	11587
fog-1	Y54E10A.4	Y54E10A.4a.2	34	57	51	75	97	74
fog-1	Y54E10A.4	Y54E10A.4a.1	22	45	49	64	78	59
fog-1	Y54E10A.4	Y54E10A.4b	24	47	50	65	86	64
fog-3	C03C11.2	C03C11.2	4	1	7	7	1	7
gcy-35	T04D3.4	T04D3.4	28	4	5	12	10	12
gei-11	F32H2.1	F32H2.1a	1127	967	715	849	929	765
gei-11	F32H2.1	F32H2.1b	1031	827	655	749	853	693
gfi-2	K02A11.1	K02A11.1b.2	216	213	140	201	238	166
gfi-2	K02A11.1	K02A11.1a	115	107	101	91	118	93
gfi-2	K02A11.1	K02A11.1b.1	115	107	101	91	118	93
gip-2	C45G3.3	C45G3.3	25	12	11	19	31	13
gld-1	T23G11.3	T23G11.3	639	508	380	358	504	426
gld-2	ZC308.1	ZC308.1c	260	324	229	219	284	279
gld-2	ZC308.1	ZC308.1d	184	204	165	150	204	207
gld-2	ZC308.1	ZC308.1a	277	283	259	256	283	275
gld-2	ZC308.1	ZC308.1b	155	187	146	135	174	178
glh-1	T21G5.3	T21G5.3	3852	3483	2969	2899	3767	2995
glh-2	C55B7.1	C55B7.1	1170	1130	904	797	1105	812
glh-4	T12F5.3	T12F5.3.1	6411	5800	5323	4631	6032	5040
glh-4	T12F5.3	T12F5.3.2	6120	5528	5094	4435	5748	4867
glr-3	K10D3.1	K10D3.1	5	3	0	3	1	1
gly-2	C55B7.2	C55B7.2	10	5	11	18	11	25
gly-15	C54C8.11	C54C8.11	6	1	0	0	8	3
gly-18	F22D6.11	F22D6.11	0	0	2	2	2	1
gly-19	F22D6.12	F22D6.12.1	4	2	2	2	4	5
gly-19	F22D6.12	F22D6.12.2	4	1	2	1	2	4
gly-19	F22D6.12	F22D6.12.3	4	1	2	1	2	4
gna-2	T23G11.2	T23G11.2	168	203	73	145	179	136
goa-1	C26C6.2	C26C6.2	160	119	127	126	157	114
gpa-14	B0207.3	B0207.3a	2	2	2	4	2	1
gpa-14	B0207.3	B0207.3b	2	2	2	4	2	1
gpa-16	Y95B8A.5	Y95B8A.5	160	140	165	129	183	169
gpc-2	F08B6.2	F08B6.2	43	43	25	12	19	31
grd-15	Y87G2A.15	Y87G2A.15	21	10	18	14	15	28
gsa-1	R06A10.2	R06A10.2.2	1084	1467	1419	1426	2000	1311
gsa-1	R06A10.2	R06A10.2.1	692	926	978	943	1405	911
gsk-3	Y18D10A.5	Y18D10A.5	81	71	65	97	100	77
gst-43	Y71F9AL.5	Y71F9AL.5	44	27	42	37	57	66
haf-4	W04C9.1	W04C9.1	639	707	652	805	1184	741
haf-9	ZK484.2	ZK484.2a.2	26	38	27	31	35	40
haf-9	ZK484.2	ZK484.2b	23	31	23	19	25	29
haf-9	ZK484.2	ZK484.2a.1	26	36	27	29	33	34
hcp-6	Y110A7A.1	Y110A7A.1b	1465	1379	1175	1094	1537	1345
hcp-6	Y110A7A.1	Y110A7A.1a	1410	1310	1132	1051	1442	1280
hil-5	B0414.3	B0414.3	324	287	313	262	408	391
his-68	T23D8.6	T23D8.6	76	82	72	59	81	93
hmp-2	K05C4.6	K05C4.6	659	542	426	389	652	445
hsr-9	T05F1.6	T05F1.6	663	575	462	538	577	425
htp-3	F57C9.5	F57C9.5	1285	1058	992	794	1182	852
hus-1	H26D21.1	H26D21.1	174	180	197	168	154	125
ikb-1	C04F12.3	C04F12.3	2	1	0	6	1	11
ima-2	F26B1.3	F26B1.3.1	527	368	415	278	456	381
ima-2	F26B1.3	F26B1.3.2	497	328	377	264	415	357
ins-18	T28B8.2	T28B8.2	0	0	0	0	0	0
ins-25	ZC334.8	ZC334.8	1	0	0	0	0	0
ins-27	ZC334.11	ZC334.11.1	0	0	0	1	0	1
ins-27	ZC334.11	ZC334.11.2	0	0	0	1	0	0
ins-29	ZC334.10	ZC334.10	0	1	0	0	0	0
inx-16	R12E2.5	R12E2.5	2	2	2	3	4	1
inx-17	R12E2.4	R12E2.4a	10	5	4	2	7	4
inx-17	R12E2.4	R12E2.4b	3	4	4	1	4	1
inx-20	T23H4.1	T23H4.1	7	29	9	19	11	26
inx-21	Y47G6A.1	Y47G6A.1.1	72	57	80	58	93	56
inx-21	Y47G6A.1	Y47G6A.1.2	62	48	72	57	88	52
inx-22	Y47G6A.2	Y47G6A.2.1	230	144	138	125	139	124
inx-22	Y47G6A.2	Y47G6A.2.2	203	123	119	116	132	107
iars-2	C25A1.7	C25A1.7.1	318	246	236	270	296	287
iars-2	C25A1.7	C25A1.7.2	296	213	211	222	245	251
itx-1	W03D8.6	W03D8.6	15	9	11	10	13	14
kin-1	ZK909.2	ZK909.2a	47	25	27	32	32	47
kin-1	ZK909.2	ZK909.2h.1	18	4	13	3	5	5
kin-1	ZK909.2	ZK909.2e	16	7	16	5	3	6
kin-1	ZK909.2	ZK909.2c	82	80	80	89	103	98
kin-1	ZK909.2	ZK909.2l	18	4	12	4	4	5
kin-1	ZK909.2	ZK909.2k	16	7	16	4	4	6
kin-1	ZK909.2	ZK909.2g	18	4	12	3	4	5
kin-1	ZK909.2	ZK909.2h.2	18	4	13	3	5	5
kin-1	ZK909.2	ZK909.2j	16	7	17	4	4	6
kin-1	ZK909.2	ZK909.2f	18	4	12	3	5	5
kin-1	ZK909.2	ZK909.2d	16	7	16	4	3	6
kin-1	ZK909.2	ZK909.2m	18	4	12	3	4	5
kin-1	ZK909.2	ZK909.2b	16	7	16	5	3	6
kin-1	ZK909.2	ZK909.2i	16	7	16	4	3	6
kin-3	B0205.7	B0205.7	208	169	146	116	167	154
kin-32	C30F8.4	C30F8.4b.1	25	15	7	6	11	7
kin-32	C30F8.4	C30F8.4a.1	24	15	7	6	9	7
kin-32	C30F8.4	C30F8.4a.2	24	15	7	6	9	7
kin-32	C30F8.4	C30F8.4b.2	24	15	7	6	8	7
klp-16	C41G7.2	C41G7.2	5195	4665	4561	3983	5279	4648
kpc-1	F11A6.1	F11A6.1a.2	26	34	18	27	35	10
kpc-1	F11A6.1	F11A6.1b	10	22	9	6	28	10
kpc-1	F11A6.1	F11A6.1a.1	10	17	8	6	27	8
lam-3	T22A3.8	T22A3.8	697	647	594	600	741	554
let-49	Y54E5B.3	Y54E5B.3b	286	276	211	215	209	228
let-49	Y54E5B.3	Y54E5B.3a	252	229	188	193	177	212
lpr-1	Y65B4BR.2	Y65B4BR.2	1	9	1	0	0	3
let-363	B0261.2	B0261.2b	543	411	389	402	482	378
let-363	B0261.2	B0261.2a	505	399	365	383	462	361
let-607	F57B10.1	F57B10.1.1	85	84	58	75	119	69
let-607	F57B10.1	F57B10.1.2	68	46	51	54	85	47
lev-10	Y105E8A.7	Y105E8A.7b	688	655	553	665	917	821
lev-10	Y105E8A.7	Y105E8A.7a	568	537	455	570	763	710
lev-10	Y105E8A.7	Y105E8A.7e	54	59	31	42	56	68
lfe-2	C46H11.4	C46H11.4f	43	36	27	18	43	41
lfe-2	C46H11.4	C46H11.4e	33	31	24	11	41	31
lfe-2	C46H11.4	C46H11.4b	30	24	23	12	40	31
lfe-2	C46H11.4	C46H11.4c	33	31	24	11	41	31
lfe-2	C46H11.4	C46H11.4a	35	26	26	17	43	35
lfe-2	C46H11.4	C46H11.4d	30	27	24	11	41	31
lim-7	C04F1.3	C04F1.3	15	21	10	7	9	14
lin-11	ZC247.3	ZC247.3	1	2	0	0	6	0
lin-17	Y71F9B.5	Y71F9B.5b.1	10	5	3	5	18	3
lin-17	Y71F9B.5	Y71F9B.5b.2	6	5	3	4	16	2
lin-17	Y71F9B.5	Y71F9B.5a	6	5	3	4	16	2
lin-35	C32F10.2	C32F10.2	516	490	461	401	508	442
lin-44	E01A2.3	E01A2.3a	5	4	4	24	1	3
lin-44	E01A2.3	E01A2.3b	3	0	1	1	1	1
lmn-1	DY3.2	DY3.2.2	1002	773	547	550	855	665
lmn-1	DY3.2	DY3.2.1	835	620	470	458	726	576
lpd-2	C48E7.3	C48E7.3	320	245	218	221	290	225
lrp-1	F29D11.1	F29D11.1	25	21	19	16	31	25
lsm-6	Y71G12B.14	Y71G12B.14	29	35	21	21	48	34
lst-1	T22A3.3	T22A3.3b.3	158	115	95	92	115	91
lst-1	T22A3.3	T22A3.3b.2	64	61	35	48	55	49
lst-1	T22A3.3	T22A3.3a	75	67	45	55	72	55
lst-1	T22A3.3	T22A3.3b.5	64	61	35	48	55	49
lst-1	T22A3.3	T22A3.3b.6	64	61	35	48	55	49
lst-1	T22A3.3	T22A3.3b.1	64	61	35	48	55	49
lst-1	T22A3.3	T22A3.3b.4	64	61	35	48	55	49
mau-2	C09H6.3	C09H6.3	217	166	158	171	196	190
mec-6	W02D3.3	W02D3.3	3	4	6	1	2	0
mef-2	W10D5.1	W10D5.1	472	487	474	526	641	493
mei-1	T01G9.5	T01G9.5a.2	582	567	556	417	625	440
mei-1	T01G9.5	T01G9.5a.1	501	521	497	373	570	416
mei-1	T01G9.5	T01G9.5b	501	521	497	373	570	416
mel-26	ZK858.4	ZK858.4	195	143	117	152	224	124
mes-3	F54C1.3	F54C1.3b	106	135	79	84	89	77
mes-3	F54C1.3	F54C1.3a	114	140	100	93	102	89
mex-3	F53G12.5	F53G12.5b	192	136	104	103	116	132
mex-3	F53G12.5	F53G12.5a.2	153	74	72	78	88	103
mex-3	F53G12.5	F53G12.5a.1	153	74	72	78	88	103
cogc-1	Y54E10A.2	Y54E10A.2	70	46	54	59	81	56
mom-5	T23D8.1	T23D8.1	128	172	113	116	149	117
dapk-1	K12C11.4	K12C11.4	58	51	26	42	56	53
msh-6	Y47G6A.11	Y47G6A.11	495	473	425	377	558	533
mtd-1	ZK337.5	ZK337.5	9	7	3	2	6	6
mtm-1	Y110A7A.5	Y110A7A.5	423	361	335	248	467	301
mut-16	B0379.3	B0379.3b	615	541	516	407	626	431
mut-16	B0379.3	B0379.3a	539	493	482	354	590	405
nab-1	C43E11.6	C43E11.6d.2	9	10	22	15	12	34
nab-1	C43E11.6	C43E11.6a.1	4	3	10	14	6	8
nab-1	C43E11.6	C43E11.6a.2	4	3	10	14	6	8
nab-1	C43E11.6	C43E11.6e.2	3	0	9	9	5	8
nab-1	C43E11.6	C43E11.6e.1	3	0	9	9	5	8
nab-1	C43E11.6	C43E11.6d.1	3	2	9	11	6	8
nab-1	C43E11.6	C43E11.6b	3	0	9	9	5	8
nab-1	C43E11.6	C43E11.6c	2	0	0	0	1	0
nas-5	T23H4.3	T23H4.3	2	4	3	1	2	1
nas-30	Y95B8A.1	Y95B8A.1	9	5	2	5	7	3
nas-36	C26C6.3	C26C6.3	665	690	561	489	652	463
ncx-4	F35C12.2	F35C12.2a	23	12	6	13	8	12
ncx-4	F35C12.2	F35C12.2b	1	0	0	1	0	0
ndx-1	T26E3.2	T26E3.2	12	9	12	7	7	6
ndx-8	Y87G2A.14	Y87G2A.14	178	212	187	205	295	244
ngp-1	T19A6.2	T19A6.2b.4	807	736	663	680	851	688
ngp-1	T19A6.2	T19A6.2b.2	492	398	410	362	450	430
ngp-1	T19A6.2	T19A6.2c	544	466	446	420	520	466
ngp-1	T19A6.2	T19A6.2b.3	492	398	410	362	450	430
ngp-1	T19A6.2	T19A6.2b.1	492	398	410	362	450	430
ngp-1	T19A6.2	T19A6.2a	568	484	464	437	554	490
nhr-23	C01H6.5	C01H6.5b	430	485	506	475	540	377
nhr-23	C01H6.5	C01H6.5a	212	219	249	261	305	210
nhr-23	C01H6.5	C01H6.5c	154	155	174	175	215	153
nhr-23	C01H6.5	C01H6.5e	142	139	149	155	194	130
nhr-23	C01H6.5	C01H6.5d	154	155	174	175	215	153
nhr-23	C01H6.5	C01H6.5f	210	215	246	254	300	210
nhr-49	K10C3.6	K10C3.6c.1	369	403	249	253	425	319
nhr-49	K10C3.6	K10C3.6c.2	166	163	109	148	167	121
nhr-49	K10C3.6	K10C3.6a	166	163	109	148	167	118
nhr-49	K10C3.6	K10C3.6b.2	166	163	109	148	167	118
nhr-49	K10C3.6	K10C3.6d	166	163	109	148	167	121
nhr-49	K10C3.6	K10C3.6b.1	166	163	109	148	167	118
nhr-62	Y67A6A.2	Y67A6A.2b.1	9	5	7	4	9	4
nhr-62	Y67A6A.2	Y67A6A.2b.2	2	3	7	2	6	2
nhr-62	Y67A6A.2	Y67A6A.2a	3	5	7	3	7	3
nhr-64	C45E1.1	C45E1.1b	391	297	255	209	247	261
nhr-64	C45E1.1	C45E1.1a	405	308	268	219	264	265
nhr-74	C27C7.3	C27C7.3	18	21	20	28	33	26
nhr-82	F41D3.1	F41D3.1	1	0	1	0	0	1
nhx-8	Y18D10A.6	Y18D10A.6b.2	46	44	45	36	52	48
nhx-8	Y18D10A.6	Y18D10A.6b.1	41	34	36	28	28	38
nhx-8	Y18D10A.6	Y18D10A.6a	41	36	36	30	29	39
nlp-12	M01D7.5	M01D7.5	89	83	76	67	93	126
nlp-15	CC4.2	CC4.2	2	3	4	6	5	1
npp-6	F56A3.3	F56A3.3a.2	1402	1129	1163	902	1297	1006
npp-6	F56A3.3	F56A3.3a.1	1337	1070	1112	849	1250	964
npp-6	F56A3.3	F56A3.3b	744	587	631	493	771	534
npp-7	T19B4.2	T19B4.2.1	488	502	388	330	508	372
npp-7	T19B4.2	T19B4.2.2	365	359	289	247	395	297
npp-11	F53F10.5	F53F10.5.2	373	395	332	240	417	303
npp-11	F53F10.5	F53F10.5.1	321	361	304	206	366	268
npp-12	T23H2.1	T23H2.1	637	516	568	488	672	428
npp-13	Y37E3.15	Y37E3.15a	688	602	538	477	604	516
npp-13	Y37E3.15	Y37E3.15b	364	354	325	215	321	297
npp-17	F10G8.3	F10G8.3.2	193	157	148	128	163	133
npp-17	F10G8.3	F10G8.3.1	160	119	130	103	127	121
nxt-1	Y71F9AM.5	Y71F9AM.5a	57	42	32	31	58	36
nxt-1	Y71F9AM.5	Y71F9AM.5b	17	26	22	22	42	26
blmp-1	F25D7.3	F25D7.3b	23	10	3	32	31	21
blmp-1	F25D7.3	F25D7.3a	23	10	3	32	31	21
pept-3	F56F4.5	F56F4.5	32	26	8	18	14	20
pad-1	Y18D10A.13	Y18D10A.13	423	379	357	368	452	335
par-6	T26E3.3	T26E3.3b	123	95	81	67	80	107
par-6	T26E3.3	T26E3.3a	70	75	56	43	41	74
pas-5	F25H2.9	F25H2.9.1	372	261	300	217	345	275
pas-5	F25H2.9	F25H2.9.2	350	235	284	194	331	248
pbs-4	T20F5.2	T20F5.2	186	155	146	127	155	126
pes-2.1	F56G4.2	F56G4.2	61	71	70	55	76	77
pes-7	F09C3.1	F09C3.1	27	19	16	10	17	11
pfn-1	Y18D10A.20	Y18D10A.20	173	137	142	189	152	147
pgp-2	C34G6.4	C34G6.4	8	20	4	5	5	6
phb-1	Y37E3.9	Y37E3.9	228	168	151	145	158	146
pif-1	Y18H1A.6	Y18H1A.6	122	134	139	82	156	130
pmr-1	ZK256.1	ZK256.1c	165	168	138	111	195	122
pmr-1	ZK256.1	ZK256.1b	98	83	84	82	117	90
pmr-1	ZK256.1	ZK256.1a	138	118	108	101	140	106
pnk-1	C10G11.5	C10G11.5c.1	138	127	71	72	134	105
pnk-1	C10G11.5	C10G11.5a	63	70	42	33	69	59
pnk-1	C10G11.5	C10G11.5c.2	61	68	40	33	66	59
pnk-1	C10G11.5	C10G11.5b.1	36	63	39	26	61	38
pnk-1	C10G11.5	C10G11.5b.2	36	63	39	26	61	38
ppk-1	F55A12.3	F55A12.3	198	212	174	215	235	171
ppw-1	C18E3.7	C18E3.7a	1968	1499	1503	1261	1383	1240
ppw-1	C18E3.7	C18E3.7d.1	826	653	661	492	688	510
ppw-1	C18E3.7	C18E3.7d.2	826	653	661	492	688	510
ppw-1	C18E3.7	C18E3.7d.3	826	653	661	492	688	510
ppw-1	C18E3.7	C18E3.7c.1	1106	852	859	681	859	686
ppw-1	C18E3.7	C18E3.7c.2	1106	852	859	681	859	686
ppw-1	C18E3.7	C18E3.7b	81	48	41	55	48	43
pqn-20	C37A2.2	C37A2.2	218	219	218	228	268	218
pqn-24	D1007.14	D1007.14	2	6	15	1	5	2
sin-3	F02E9.4	F02E9.4a	489	406	313	364	504	342
sin-3	F02E9.4	F02E9.4b	476	395	312	361	492	337
pars-2	T27F6.5	T27F6.5a.1	151	112	112	93	175	91
pars-2	T27F6.5	T27F6.5d	54	25	28	23	49	22
pars-2	T27F6.5	T27F6.5b	31	26	29	26	57	22
pars-2	T27F6.5	T27F6.5a.3	137	93	108	91	150	87
pars-2	T27F6.5	T27F6.5c	34	34	38	28	57	23
pars-2	T27F6.5	T27F6.5a.2	137	93	108	91	150	87
prx-11	C47B2.8	C47B2.8	414	499	381	224	214	173
ptr-10	F55F8.1	F55F8.1.1	6	5	3	2	0	3
ptr-10	F55F8.1	F55F8.1.2	6	4	3	2	0	3
ptr-17	Y18D10A.7	Y18D10A.7c	16	11	5	3	26	1
ptr-17	Y18D10A.7	Y18D10A.7b.2	15	11	4	3	26	1
ptr-17	Y18D10A.7	Y18D10A.7a	15	11	4	3	26	1
ptr-17	Y18D10A.7	Y18D10A.7b.1	15	11	4	3	26	1
ptr-21	Y65B4BR.3	Y65B4BR.3	23	18	24	16	38	24
ptr-23	ZK270.1	ZK270.1	6	5	7	10	10	10
rab-5	F26H9.6	F26H9.6.2	143	151	140	129	150	118
rab-5	F26H9.6	F26H9.6.1	98	117	98	98	112	84
rad-54	W06D4.6	W06D4.6	297	322	256	207	323	309
ran-4	R05D11.3	R05D11.3.1	313	297	350	318	313	235
ran-4	R05D11.3	R05D11.3.2	145	153	206	137	166	121
rbg-2	T22C1.10	T22C1.10b	368	337	364	364	399	296
rbg-2	T22C1.10	T22C1.10a	338	313	357	355	379	268
rme-8	F18C12.2	F18C12.2a	435	401	386	311	438	298
rme-8	F18C12.2	F18C12.2b	390	351	350	293	410	276
rnt-1	B0414.2	B0414.2	1	3	3	2	2	5
rla-0	F25H2.10	F25H2.10.2	155	161	142	124	167	160
rla-0	F25H2.10	F25H2.10.1	140	130	132	105	146	132
rpl-7	F53G12.10	F53G12.10.3	116	80	95	64	94	67
rpl-7	F53G12.10	F53G12.10.1	83	70	70	61	78	65
rpl-7	F53G12.10	F53G12.10.2	83	70	70	61	78	65
rpl-13	C32E8.2	C32E8.2a.1	149	156	92	84	124	121
rpl-13	C32E8.2	C32E8.2a.2	127	150	90	83	116	118
rpl-13	C32E8.2	C32E8.2b	59	76	36	41	42	69
rpl-14	C04F12.4	C04F12.4.1	56	59	40	45	59	56
rpl-14	C04F12.4	C04F12.4.2	39	55	38	45	47	46
rpl-17	Y48G8AL.8	Y48G8AL.8a.1	115	127	113	78	124	101
rpl-17	Y48G8AL.8	Y48G8AL.8a.2	86	112	95	69	82	75
rpl-17	Y48G8AL.8	Y48G8AL.8b	74	103	77	44	76	69
rpl-24.1	D1007.12	D1007.12.2	209	109	106	113	139	112
rpl-24.1	D1007.12	D1007.12.1	179	81	90	89	122	99
rpl-24.2	C03D6.8	C03D6.8.1	300	249	278	290	297	328
rpl-24.2	C03D6.8	C03D6.8.2	242	209	220	252	259	262
rpl-27	C53H9.1	C53H9.1.1	167	118	83	92	97	115
rpl-27	C53H9.1	C53H9.1.2	155	110	81	78	95	103
rpl-30	Y106G6H.3	Y106G6H.3.1	39	22	20	14	46	32
rpl-30	Y106G6H.3	Y106G6H.3.2	39	18	20	14	42	29
rpn-8	R12E2.3	R12E2.3.1	103	145	115	94	105	84
rpn-8	R12E2.3	R12E2.3.2	93	121	102	85	96	81
rps-6	Y71A12B.1	Y71A12B.1.1	138	91	137	62	107	95
rps-6	Y71A12B.1	Y71A12B.1.2	128	86	127	58	99	91
rps-7	ZC434.2	ZC434.2.2	140	101	90	59	95	113
rps-7	ZC434.2	ZC434.2.1	112	90	82	49	87	105
rps-26	F39B2.6	F39B2.6.1	162	115	172	118	114	136
rps-26	F39B2.6	F39B2.6.2	124	107	144	98	109	110
san-1	ZC328.4	ZC328.4	165	147	150	120	141	143
sec-8	Y106G6H.7	Y106G6H.7	323	279	300	230	340	234
sem-4	F15C11.1	F15C11.1.1	9	10	12	24	19	11
sem-4	F15C11.1	F15C11.1.2	9	7	12	23	13	10
sir-2.4	C06A5.11	C06A5.11	43	38	33	37	37	42
skr-1	F46A9.5	F46A9.5.1	25	33	20	23	49	20
skr-1	F46A9.5	F46A9.5.2	20	21	11	20	40	17
skr-1	F46A9.5	F46A9.5.3	20	21	11	20	40	17
skr-2	F46A9.4	F46A9.4	11	14	18	22	33	18
smg-2	Y48G8AL.6	Y48G8AL.6.1	535	420	434	419	553	447
smg-2	Y48G8AL.6	Y48G8AL.6.2	460	361	399	342	446	391
smo-1	K12C11.2	K12C11.2	136	103	103	118	147	117
smp-1	Y54E5B.1	Y54E5B.1b.2	104	128	148	116	167	118
smp-1	Y54E5B.1	Y54E5B.1a	129	178	161	129	219	139
smp-1	Y54E5B.1	Y54E5B.1b.1	58	76	66	54	74	68
smu-1	CC4.3	CC4.3	197	126	140	119	177	138
snf-1	W03G9.1	W03G9.1.2	33	22	33	30	36	18
snf-1	W03G9.1	W03G9.1.1	28	21	23	16	21	12
snf-2	F55H12.1	F55H12.1	29	18	5	6	10	21
snr-2	W08E3.1	W08E3.1	171	104	121	101	114	101
snr-7	Y71F9B.4	Y71F9B.4	47	42	41	37	58	79
snt-4	T23H2.2	T23H2.2	7	15	7	3	2	0
sod-2	F10D11.1	F10D11.1.2	92	82	57	85	111	83
sod-2	F10D11.1	F10D11.1.1	78	79	50	77	85	73
spe-4	ZK524.1	ZK524.1	7	11	10	7	2	2
spe-8	F53G12.6	F53G12.6	11	7	6	4	14	7
spe-15	F47G6.4	F47G6.4	67	37	81	48	83	74
spg-7	Y47G6A.10	Y47G6A.10	325	249	257	261	341	263
spp-17	C54G6.5	C54G6.5	0	2	0	1	0	5
spr-4	C09H6.1	C09H6.1a	382	404	347	399	437	349
spr-4	C09H6.1	C09H6.1b	301	325	307	322	371	306
spr-5	Y40B1B.6	Y40B1B.6.1	468	373	335	309	464	361
spr-5	Y40B1B.6	Y40B1B.6.2	437	349	309	292	436	340
sqv-5	T24D1.1	T24D1.1a.1	174	150	130	150	127	104
sqv-5	T24D1.1	T24D1.1b	125	88	84	91	104	70
sqv-5	T24D1.1	T24D1.1a.2	113	78	71	71	100	64
sra-17	F28C12.1	F28C12.1	6	1	5	11	0	0
sra-18	F28C12.2	F28C12.2	0	1	1	0	0	0
sra-20	F28C12.4	F28C12.4	3	1	1	5	3	1
sra-21	F28C12.5	F28C12.5	0	0	1	0	1	3
sra-22	F28C12.7	F28C12.7	0	2	0	0	0	2
sra-23	T06G6.1	T06G6.1	1	3	1	2	0	0
sra-24	T06G6.2	T06G6.2	2	1	1	0	3	0
sra-25	T26E3.9	T26E3.9	3	0	0	1	0	2
src-1	Y92H12A.1	Y92H12A.1	287	254	211	202	292	186
src-2	F49B2.5	F49B2.5	48	27	26	23	57	45
srd-53	F13G3.2	F13G3.2	4	0	1	0	3	6
srg-14	F26B1.6	F26B1.6	1	1	0	0	0	1
srh-49	C10G11.4	C10G11.4	1	0	3	1	0	0
srh-50	C10G11.2	C10G11.2	1	1	2	0	1	3
srh-51	C10G11.3	C10G11.3	1	1	0	0	1	1
sri-5	F28D9.2	F28D9.2b	5	8	4	4	8	6
sri-5	F28D9.2	F28D9.2a	5	9	6	5	8	7
sri-12	T22H2.1	T22H2.1	1	1	0	7	0	0
sri-13	M01G12.13	M01G12.13	2	0	1	4	4	0
sri-17	F15H9.3	F15H9.3	1	0	1	0	0	0
sru-47	F36D1.3	F36D1.3	0	0	1	0	0	0
srw-88	T06G6.7	T06G6.7	0	1	0	1	0	0
srw-111	M01G12.4	M01G12.4	3	1	0	1	7	1
ssp-16	T27A3.3	T27A3.3	80	58	53	40	37	53
ssp-19	C55C2.2	C55C2.2	6	3	5	2	2	7
ssp-31	ZK1225.6	ZK1225.6	13	12	15	21	7	10
sst-20	F54C1.9	F54C1.9	7	0	7	2	4	11
stn-1	F30A10.8	F30A10.8b	101	75	66	79	156	83
stn-1	F30A10.8	F30A10.8a	97	74	65	78	150	82
str-245	F32A7.7	F32A7.7	5	3	10	60	18	24
sup-17	DY3.7	DY3.7.1	186	147	167	131	212	161
sup-17	DY3.7	DY3.7.2	149	93	141	99	171	132
sur-6	F26E4.1	F26E4.1	271	222	163	170	248	159
taf-1	W04A8.7	W04A8.7	642	501	438	460	653	484
taf-4	R119.6	R119.6	294	277	259	192	241	207
taf-5	F30F8.8	F30F8.8.1	153	117	152	120	144	144
taf-5	F30F8.8	F30F8.8.3	130	102	119	95	125	130
taf-5	F30F8.8	F30F8.8.2	130	102	119	95	125	130
taf-11.2	K10D3.3	K10D3.3	169	181	113	110	144	118
tag-4	ZK337.4	ZK337.4	7	6	1	8	7	6
tag-63	Y47G6A.28	Y47G6A.28	861	791	707	691	964	795
tag-68	F37D6.6	F37D6.6	102	55	43	58	85	84
tag-96	M01D7.4	M01D7.4	19	4	5	18	13	17
tag-138	F08A8.6	F08A8.6	0	2	1	4	3	4
tag-146	C27A12.3	C27A12.3	117	74	69	109	129	102
tag-173	F27D4.5	F27D4.5	229	158	175	158	157	141
tax-2	F36F2.5	F36F2.5	8	1	2	3	4	2
tba-5	F16D3.1	F16D3.1	4	5	5	2	5	7
tba-6	F32H2.9	F32H2.9	3	3	6	3	4	9
tfg-1	Y63D3A.5	Y63D3A.5.1	768	768	717	524	820	808
tfg-1	Y63D3A.5	Y63D3A.5.2	666	713	684	477	744	770
tol-1	C07F11.1	C07F11.1	223	160	127	125	193	143
tom-1	M01A10.2	M01A10.2d	262	267	256	238	357	248
tom-1	M01A10.2	M01A10.2e	513	549	533	467	651	478
tom-1	M01A10.2	M01A10.2a	513	549	533	467	651	478
tom-1	M01A10.2	M01A10.2b	12	8	10	6	17	9
tom-1	M01A10.2	M01A10.2c	264	267	256	240	374	251
tom-1	M01A10.2	M01A10.2f	513	549	533	467	651	478
top-1	M01E5.5	M01E5.5b	303	298	245	284	315	302
top-1	M01E5.5	M01E5.5a	318	310	246	253	370	317
tre-1	F57B10.7	F57B10.7	275	193	189	168	237	203
trp-4	Y71A12B.4	Y71A12B.4	1836	1375	1502	1486	1893	1518
trt-1	DY3.4	DY3.4b.3	107	84	73	98	199	90
trt-1	DY3.4	DY3.4a.1	76	75	60	68	102	63
trt-1	DY3.4	DY3.4b.4	67	72	56	58	70	54
trt-1	DY3.4	DY3.4a.2	76	75	60	68	102	63
trt-1	DY3.4	DY3.4b.1	67	72	56	58	70	54
trt-1	DY3.4	DY3.4b.2	67	72	56	58	70	54
try-6	F48A9.3	F48A9.3	4	3	5	7	11	17
tsp-15	F53B6.1	F53B6.1	5	2	0	1	7	1
tsp-19	D2092.7	D2092.7	3	1	1	1	1	4
twk-29	F46A9.3	F46A9.3a	7	6	4	2	6	0
twk-29	F46A9.3	F46A9.3b	5	4	2	2	6	0
uba-2	W02A11.4	W02A11.4	253	140	140	192	216	236
ubc-3	Y71G12B.15	Y71G12B.15.1	164	129	90	83	134	163
ubc-3	Y71G12B.15	Y71G12B.15.2	104	77	56	51	86	134
ubc-12	R09B3.4	R09B3.4	333	215	233	175	225	206
ubc-14	Y87G2A.9	Y87G2A.9	61	46	35	32	58	35
ubc-16	Y54E5B.4	Y54E5B.4	96	95	61	79	61	80
ubc-25	F25H2.8	F25H2.8.1	175	143	115	140	161	137
ubc-25	F25H2.8	F25H2.8.2	127	109	91	119	134	119
uev-1	F39B2.2	F39B2.2.3	102	92	139	69	59	64
uev-1	F39B2.2	F39B2.2.1	45	69	50	48	53	38
uev-1	F39B2.2	F39B2.2.2	45	69	50	48	53	38
uev-3	F26H9.7	F26H9.7	92	66	69	81	75	73
ulp-5	K02F2.4	K02F2.4	462	416	365	306	373	322
unc-13	ZK524.2	ZK524.2a	14	5	7	13	11	11
unc-13	ZK524.2	ZK524.2e	13	5	7	11	10	9
unc-13	ZK524.2	ZK524.2c	13	5	7	10	10	9
unc-13	ZK524.2	ZK524.2d	15	6	8	13	11	11
unc-13	ZK524.2	ZK524.2f	13	5	7	11	10	9
unc-57	T04D1.3	T04D1.3b	42	36	26	23	45	28
unc-57	T04D1.3	T04D1.3d	68	56	70	87	113	61
unc-57	T04D1.3	T04D1.3c	68	56	70	87	113	61
unc-57	T04D1.3	T04D1.3a	68	56	70	87	113	61
unc-59	W09C5.2	W09C5.2	237	220	215	189	264	252
unc-63	Y110A7A.3	Y110A7A.3	9	6	6	12	5	4
unc-75	C17D12.2	C17D12.2	15	5	10	9	13	7
unc-89	C09D1.1	C09D1.1c	8	3	8	7	7	12
unc-89	C09D1.1	C09D1.1g	89	73	90	58	86	102
unc-89	C09D1.1	C09D1.1e	86	68	87	52	82	88
unc-89	C09D1.1	C09D1.1f	92	71	90	58	86	98
unc-89	C09D1.1	C09D1.1b	92	73	92	62	89	107
unc-89	C09D1.1	C09D1.1d	6	3	3	6	4	10
unc-89	C09D1.1	C09D1.1a	86	70	89	56	85	97
unc-101	K11D2.3	K11D2.3a.2	227	225	223	181	253	227
unc-101	K11D2.3	K11D2.3a.1	159	155	141	113	167	150
unc-101	K11D2.3	K11D2.3b	20	38	23	13	27	29
unc-108	F53F10.4	F53F10.4	103	145	167	103	94	118
unc-120	D1081.2	D1081.2	1	0	2	1	1	6
unc-122	F11C3.2	F11C3.2	7	5	6	15	17	9
pfd-3	T06G6.9	T06G6.9	151	132	122	105	154	133
vet-6	F44F1.7	F44F1.7	252	271	278	295	418	410
vps-34	B0025.1	B0025.1a	666	633	426	567	600	494
vps-34	B0025.1	B0025.1c.2	547	517	353	466	519	409
vps-34	B0025.1	B0025.1b	434	423	290	382	449	330
vps-34	B0025.1	B0025.1c.1	547	517	353	466	519	409
xpa-1	K07G5.2	K07G5.2	298	241	248	257	323	239
zig-1	K10C3.3	K10C3.3	3	1	1	1	1	4
tufm-2	C43E11.4	C43E11.4	214	198	199	239	267	212
wwp-1	Y65B4BR.4	Y65B4BR.4a	1190	847	805	765	1027	771
wwp-1	Y65B4BR.4	Y65B4BR.4b	1097	784	768	714	981	731
mdt-28	W01A8.1	W01A8.1b.1	278	224	161	132	164	152
mdt-28	W01A8.1	W01A8.1c.2	142	119	100	90	109	99
mdt-28	W01A8.1	W01A8.1a	142	119	100	90	109	99
mdt-28	W01A8.1	W01A8.1c.1	142	119	100	90	109	99
mdt-28	W01A8.1	W01A8.1b.2	147	124	104	90	109	104
mdt-31	F32H2.2	F32H2.2	91	86	85	77	87	53
pbrm-1	C26C6.1	C26C6.1a	799	715	635	563	755	635
pbrm-1	C26C6.1	C26C6.1b.1	278	273	178	202	245	235
pbrm-1	C26C6.1	C26C6.1b.3	278	273	178	202	245	235
pbrm-1	C26C6.1	C26C6.1b.2	278	273	178	202	245	235
B0019.2	B0019.2	B0019.2	116	83	61	63	113	76
B0379.1	B0379.1	B0379.1a	23	22	19	8	39	10
B0379.6	B0379.6	B0379.6	8	4	0	2	3	3
C01A2.2	C01A2.2	C01A2.2b	1	3	1	2	1	4
C01A2.2	C01A2.2	C01A2.2a	1	5	1	2	2	4
C01A2.3	C01A2.3	C01A2.3	310	310	291	274	297	234
C01A2.4	C01A2.4	C01A2.4	25	50	29	56	32	27
C01A2.5	C01A2.5	C01A2.5	163	127	111	126	208	139
C01A2.6	C01A2.6	C01A2.6	516	381	377	435	486	545
nlp-38	C01A2.7	C01A2.7.1	25	27	18	21	21	20
nlp-38	C01A2.7	C01A2.7.2	15	15	12	15	17	13
C01H6.4	C01H6.4	C01H6.4	16	9	11	7	13	10
C01H6.6	C01H6.6	C01H6.6	49	31	58	44	55	63
tag-298	C01H6.7	C01H6.7a	267	270	276	238	364	277
tag-298	C01H6.7	C01H6.7b	186	183	195	171	241	226
C01H6.8	C01H6.8	C01H6.8b	4	8	2	0	0	1
C01H6.8	C01H6.8	C01H6.8a	5	5	0	0	1	1
C03C11.1	C03C11.1	C03C11.1	15	16	37	20	7	11
asfl-1	C03D6.5	C03D6.5	168	162	111	109	166	152
C12C8.2	C12C8.2	C12C8.2b	3	3	3	2	4	2
C12C8.2	C12C8.2	C12C8.2a	5	3	3	1	4	0
C15A11.2	C15A11.2	C15A11.2	27	9	14	10	10	12
C15A11.7	C15A11.7	C15A11.7a	1	3	4	3	1	2
C15C6.1	C15C6.1	C15C6.1	233	203	207	177	314	202
C15C6.2	C15C6.2	C15C6.2a	5	4	10	5	13	8
C15C6.2	C15C6.2	C15C6.2b	3	4	9	5	12	7
C15C6.3	C15C6.3	C15C6.3	208	167	143	134	194	160
C15C6.4	C15C6.4	C15C6.4	106	97	80	99	143	114
C17D12.1	C17D12.1	C17D12.1b.2	191	154	108	112	128	115
C17D12.1	C17D12.1	C17D12.1b.1	107	128	72	66	74	81
C17D12.1	C17D12.1	C17D12.1a	149	141	90	89	101	97
C17D12.5	C17D12.5	C17D12.5	11	10	11	9	3	10
C17E4.2	C17E4.2	C17E4.2	32	35	21	33	33	49
C17E4.4	C17E4.4	C17E4.4	70	84	55	75	65	46
C17E4.6	C17E4.6	C17E4.6	415	310	262	253	333	273
nkb-1	C17E4.9	C17E4.9	113	74	72	83	70	81
C17E4.10	C17E4.10	C17E4.10a.1	110	128	96	147	146	109
C17E4.10	C17E4.10	C17E4.10a.2	62	68	48	99	84	63
C17E4.10	C17E4.10	C17E4.10b	20	15	17	26	32	27
C17H1.3	C17H1.3	C17H1.3	8	6	5	9	16	7
C17H1.5	C17H1.5	C17H1.5	0	2	2	2	5	0
C17H1.9	C17H1.9	C17H1.9	3	0	6	3	3	3
C25A1.1	C25A1.1	C25A1.1	339	260	290	310	314	265
C25A1.5	C25A1.5	C25A1.5	58	76	73	52	92	49
C25A1.6	C25A1.6	C25A1.6.2	348	291	206	260	340	263
C25A1.6	C25A1.6	C25A1.6.1	87	57	57	63	67	85
rsa-1	C25A1.9	C25A1.9b	101	85	63	95	110	58
rsa-1	C25A1.9	C25A1.9a	86	73	56	76	76	53
C25A1.13	C25A1.13	C25A1.13	84	105	67	49	94	61
C25A1.15	C25A1.15	C25A1.15	1	0	2	1	1	0
C26C6.4	C26C6.4	C26C6.4a	2	1	1	1	1	0
C26C6.4	C26C6.4	C26C6.4b	2	1	1	1	0	0
C26C6.6	C26C6.6	C26C6.6	10	8	5	1	4	4
glb-8	C26C6.7	C26C6.7a	2	2	5	0	10	0
glb-8	C26C6.7	C26C6.7b	2	2	6	0	10	0
C27C7.1	C27C7.1	C27C7.1	491	439	475	419	466	442
C27C7.7	C27C7.7	C27C7.7	201	170	220	205	243	133
nhr-259	C27C7.8	C27C7.8	0	0	4	2	1	0
C31H5.1	C31H5.1	C31H5.1	7	6	2	1	5	5
C31H5.7	C31H5.7	C31H5.7	0	1	1	0	0	0
C34B7.1	C34B7.1	C34B7.1	4	5	5	6	24	7
C34B7.2	C34B7.2	C34B7.2	123	111	111	94	142	140
mys-4	C34B7.4	C34B7.4	179	160	90	161	116	106
rpb-3	C36B1.3	C36B1.3	292	303	253	241	318	217
C36B1.6	C36B1.6	C36B1.6b	6	0	1	2	0	1
C36B1.6	C36B1.6	C36B1.6a	6	0	1	2	0	1
dhfr-1	C36B1.7	C36B1.7	133	106	95	62	148	89
gls-1	C36B1.8	C36B1.8c	341	342	324	328	348	249
gls-1	C36B1.8	C36B1.8a	265	252	248	249	273	199
gls-1	C36B1.8	C36B1.8b	265	252	248	249	273	199
imp-1	C36B1.12	C36B1.12b	67	87	94	77	119	71
imp-1	C36B1.12	C36B1.12a.1	66	76	80	65	84	51
imp-1	C36B1.12	C36B1.12c.2	66	76	80	65	84	51
imp-1	C36B1.12	C36B1.12c.1	66	76	80	65	84	51
imp-1	C36B1.12	C36B1.12a.2	66	76	80	65	84	51
C36F7.2	C36F7.2	C36F7.2	106	79	82	79	121	77
fipr-22	C37A5.2	C37A5.2	0	1	0	0	1	1
C37A5.7	C37A5.7	C37A5.7.2	24	26	23	26	35	22
C37A5.7	C37A5.7	C37A5.7.1	21	15	15	18	23	21
fipr-24	C37A5.8	C37A5.8	13	2	0	0	0	0
set-32	C41G7.4	C41G7.4	549	434	428	381	426	306
gale-1	C47B2.6	C47B2.6a	78	92	82	69	105	58
gale-1	C47B2.6	C47B2.6b	57	76	69	57	93	51
selb-1	C47B2.7	C47B2.7b	169	115	149	150	246	135
selb-1	C47B2.7	C47B2.7a	158	113	144	148	236	121
C47B2.9	C47B2.9	C47B2.9	80	70	48	68	114	65
C47F8.1	C47F8.1	C47F8.1	35	43	32	27	59	19
nhr-165	C47F8.2	C47F8.2	32	13	1	3	7	2
C47F8.5	C47F8.5	C47F8.5	1	1	2	1	3	0
C47F8.6	C47F8.6	C47F8.6	6	10	5	1	3	1
C49A1.1	C49A1.1	C49A1.1	1	3	1	6	3	7
C49A1.5	C49A1.5	C49A1.5	2	0	0	6	3	2
clec-115	C49A1.6	C49A1.6	0	0	0	0	0	0
C49G9.1	C49G9.1	C49G9.1	0	1	0	0	0	1
nhr-169	C54C8.1	C54C8.1	3	3	2	1	0	3
C54C8.2	C54C8.2	C54C8.2	4	0	0	2	4	2
C54C8.4	C54C8.4	C54C8.4	1	1	2	5	22	1
glct-5	C54C8.5	C54C8.5	0	0	1	3	0	0
nlp-39	C54C8.9	C54C8.9	3	0	0	0	0	1
rskn-2	C54G4.1	C54G4.1b	45	9	10	3	7	13
rskn-2	C54G4.1	C54G4.1a	36	9	15	6	20	15
C54G4.2	C54G4.2	C54G4.2	17	23	23	15	11	20
C54G4.5	C54G4.5	C54G4.5	0	1	3	5	3	3
C54G4.7	C54G4.7	C54G4.7.3	420	427	372	390	509	378
C54G4.7	C54G4.7	C54G4.7.2	116	106	110	112	112	106
C54G4.7	C54G4.7	C54G4.7.1	116	106	110	112	112	106
D1081.5	D1081.5	D1081.5	19	10	13	15	6	5
D1081.7	D1081.7	D1081.7b	1060	830	721	732	847	644
D1081.7	D1081.7	D1081.7a	932	759	654	654	757	607
D1081.8	D1081.8	D1081.8	430	330	347	359	457	383
D2005.4	D2005.4	D2005.4.1	2049	1529	1574	1363	1925	1564
D2005.4	D2005.4	D2005.4.2	1935	1432	1468	1277	1820	1508
drh-3	D2005.5	D2005.5	688	588	562	528	675	518
D2030.2	D2030.2	D2030.2b.6	284	311	215	202	369	250
D2030.2	D2030.2	D2030.2a.2	149	160	133	125	179	139
D2030.2	D2030.2	D2030.2b.3	125	126	117	112	142	118
D2030.2	D2030.2	D2030.2a.3	149	160	133	125	179	139
D2030.2	D2030.2	D2030.2a.1	149	160	133	125	179	139
D2030.2	D2030.2	D2030.2b.1	125	126	117	112	142	118
D2030.2	D2030.2	D2030.2b.4	125	126	117	112	142	118
D2030.2	D2030.2	D2030.2b.2	125	126	117	112	142	118
D2030.2	D2030.2	D2030.2b.5	125	126	117	112	142	118
mce-1	D2030.5	D2030.5	114	101	86	60	111	90
D2030.7	D2030.7	D2030.7	423	303	315	342	378	251
D2030.8	D2030.8	D2030.8	370	242	221	223	305	271
wdr-23	D2030.9	D2030.9a	91	104	96	75	126	77
wdr-23	D2030.9	D2030.9b	76	81	79	71	118	70
wdr-23	D2030.9	D2030.9c	71	90	85	71	115	72
D2030.11	D2030.11	D2030.11	37	33	46	27	35	45
D2030.12	D2030.12	D2030.12	19	19	25	11	7	4
E03H4.4	E03H4.4	E03H4.4	10	1	2	1	7	3
E03H4.5	E03H4.5	E03H4.5	0	1	1	1	3	4
nhr-174	E03H4.6	E03H4.6	0	2	2	0	3	2
oac-13	E03H4.7	E03H4.7	0	1	0	1	0	0
E03H4.11	E03H4.11	E03H4.11	41	17	40	29	25	25
glct-2	E03H4.12	E03H4.12	7	0	0	1	0	0
F02E9.1	F02E9.1	F02E9.1	21	40	41	27	38	28
F02E9.7	F02E9.7	F02E9.7	144	126	126	100	120	109
F07A5.2	F07A5.2	F07A5.2	15	34	13	11	15	12
scav-6	F07A5.3	F07A5.3	12	3	3	11	3	6
F08A8.1	F08A8.1	F08A8.1b.3	7	3	3	15	3	3
F08A8.1	F08A8.1	F08A8.1a.1	5	3	3	7	3	1
F08A8.1	F08A8.1	F08A8.1c.2	5	3	3	7	3	1
F08A8.1	F08A8.1	F08A8.1b.4	5	3	3	3	3	0
F08A8.1	F08A8.1	F08A8.1b.2	5	3	3	3	3	0
F08A8.1	F08A8.1	F08A8.1a.2	5	3	3	7	3	1
F08A8.1	F08A8.1	F08A8.1b.1	5	3	3	3	3	0
F08A8.1	F08A8.1	F08A8.1c.1	5	3	3	7	3	1
F08A8.2	F08A8.2	F08A8.2	10	23	23	8	16	9
F08A8.3	F08A8.3	F08A8.3	7	1	5	9	4	4
F08A8.4	F08A8.4	F08A8.4.1	9	2	6	9	3	7
F08A8.4	F08A8.4	F08A8.4.2	9	2	6	9	3	7
kcnl-2	F08A10.1	F08A10.1b	8	11	8	8	7	11
kcnl-2	F08A10.1	F08A10.1c	8	9	8	4	7	11
kcnl-2	F08A10.1	F08A10.1e	9	9	13	8	10	14
kcnl-2	F08A10.1	F08A10.1a	9	9	13	4	7	11
kcnl-2	F08A10.1	F08A10.1d	9	9	10	4	7	11
eak-6	F10G8.4	F10G8.4a	4	16	3	7	4	2
eak-6	F10G8.4	F10G8.4b	5	17	3	7	5	2
F10G8.6	F10G8.6	F10G8.6	85	126	62	103	81	118
ercc-1	F10G8.7	F10G8.7.1	347	281	267	253	395	236
ercc-1	F10G8.7	F10G8.7.2	185	155	155	145	177	131
F10G8.9	F10G8.9	F10G8.9b	93	89	97	80	123	124
F10G8.9	F10G8.9	F10G8.9a	18	43	29	28	35	25
F11C3.1	F11C3.1	F11C3.1	267	308	251	275	377	226
ztf-2	F13G3.1	F13G3.1	8	12	16	7	17	8
F13G3.7	F13G3.7	F13G3.7b.1	581	512	444	397	489	386
F13G3.7	F13G3.7	F13G3.7a	437	315	294	302	338	275
F13G3.7	F13G3.7	F13G3.7b.2	437	315	294	302	338	275
F13G3.11	F13G3.11	F13G3.11	242	153	159	165	222	182
F13G3.12	F13G3.12	F13G3.12	14	0	1	0	6	4
F14B6.3	F14B6.3	F14B6.3.2	12	14	12	13	8	10
F14B6.3	F14B6.3	F14B6.3.1	8	13	12	9	8	10
F14B6.4	F14B6.4	F14B6.4	5	3	2	1	7	11
oac-16	F14B6.5	F14B6.5	2	0	2	0	1	2
F14B6.6	F14B6.6	F14B6.6a	0	4	0	2	4	5
F15C11.2	F15C11.2	F15C11.2b	181	117	109	108	152	93
F15C11.2	F15C11.2	F15C11.2c	105	63	72	85	99	63
F15C11.2	F15C11.2	F15C11.2a	122	74	82	88	111	71
F15D3.4	F15D3.4	F15D3.4	19	21	10	5	11	9
F15D3.7	F15D3.7	F15D3.7	484	417	385	309	429	372
F15H9.1	F15H9.1	F15H9.1	3	8	6	9	5	2
F16C3.1	F16C3.1	F16C3.1	0	1	1	2	3	0
F16D3.6	F16D3.6	F16D3.6	1	0	3	0	0	1
ser-5	F16D3.7	F16D3.7	195	230	184	193	215	200
F17B5.1	F17B5.1	F17B5.1a	18	20	9	15	22	19
F17B5.4	F17B5.4	F17B5.4	2	0	3	2	0	0
clec-110	F17B5.5	F17B5.5	0	0	0	0	0	0
F18C12.3	F18C12.3	F18C12.3	583	474	464	379	514	439
F21F12.1	F21F12.1	F21F12.1.2	1	5	0	2	2	0
F21F12.1	F21F12.1	F21F12.1.1	1	5	0	2	2	0
nduf-6	F22D6.4	F22D6.4.1	16	32	29	24	27	19
nduf-6	F22D6.4	F22D6.4.2	10	18	11	10	15	13
ekl-1	F22D6.6	F22D6.6	237	230	294	198	289	247
F22D6.9	F22D6.9	F22D6.9	159	110	126	151	168	108
F22G12.1	F22G12.1	F22G12.1	33	21	57	59	102	60
F22G12.3	F22G12.3	F22G12.3	9	7	1	6	5	11
F22G12.5	F22G12.5	F22G12.5	528	448	347	336	443	348
tag-353	F25D7.2	F25D7.2	215	244	188	192	215	190
F25H2.2	F25H2.2	F25H2.2	23	12	29	20	20	21
F25H2.3	F25H2.3	F25H2.3	2	0	2	1	1	2
F25H2.4	F25H2.4	F25H2.4	39	22	25	13	30	22
F25H2.6	F25H2.6	F25H2.6.2	688	686	532	558	666	541
F25H2.6	F25H2.6	F25H2.6.1	600	577	460	528	576	471
F25H2.7	F25H2.7	F25H2.7	83	89	74	76	104	58
tct-1	F25H2.11	F25H2.11.2	379	359	310	246	394	313
tct-1	F25H2.11	F25H2.11.1	339	339	296	226	368	297
F25H2.12	F25H2.12	F25H2.12a	47	57	87	43	45	43
F25H2.12	F25H2.12	F25H2.12b	39	53	75	37	39	43
rtel-1	F25H2.13	F25H2.13	226	209	166	154	215	174
pyk-1	F25H5.3	F25H5.3e	1544	1297	1304	1793	2044	1650
pyk-1	F25H5.3	F25H5.3b	230	154	190	137	208	148
pyk-1	F25H5.3	F25H5.3c.2	226	155	187	137	211	144
pyk-1	F25H5.3	F25H5.3c.1	226	155	187	137	211	144
pyk-1	F25H5.3	F25H5.3a.1	238	174	211	146	227	161
pyk-1	F25H5.3	F25H5.3a.2	238	174	211	146	227	161
pyk-1	F25H5.3	F25H5.3d	238	172	210	146	226	160
F25H5.7	F25H5.7	F25H5.7	18	11	5	10	26	14
F26A3.5	F26A3.5	F26A3.5	69	44	51	25	30	22
F26E4.6	F26E4.6	F26E4.6.2	116	115	127	92	152	81
F26E4.6	F26E4.6	F26E4.6.1	48	43	33	29	45	13
F26E4.7	F26E4.7	F26E4.7a	13	10	17	4	13	19
F26E4.7	F26E4.7	F26E4.7b	13	10	16	4	12	19
hrdl-1	F26E4.11	F26E4.11.2	77	66	49	74	79	68
hrdl-1	F26E4.11	F26E4.11.1	58	49	38	51	69	43
F26E4.12	F26E4.12	F26E4.12	17	19	14	9	12	11
prom-1	F26H9.1	F26H9.1	488	377	247	235	346	247
F26H9.8	F26H9.8	F26H9.8	7	24	5	7	10	7
F27D4.1	F27D4.1	F27D4.1	25	33	63	28	31	30
F27D4.4	F27D4.4	F27D4.4b	142	117	118	139	124	123
F27D4.4	F27D4.4	F27D4.4a.2	290	268	211	288	378	281
F27D4.4	F27D4.4	F27D4.4a.1	290	268	211	288	378	281
F27D4.6	F27D4.6	F27D4.6a.1	8	7	13	5	23	15
F27D4.6	F27D4.6	F27D4.6a.3	5	6	12	5	17	12
F27D4.6	F27D4.6	F27D4.6b	6	6	12	5	19	13
F27D4.6	F27D4.6	F27D4.6a.2	5	6	12	5	17	12
F29C6.1	F29C6.1	F29C6.1b.3	23	12	16	26	20	25
F29C6.1	F29C6.1	F29C6.1b.2	2	2	8	15	9	11
F29C6.1	F29C6.1	F29C6.1b.1	2	2	8	15	9	11
F29C6.1	F29C6.1	F29C6.1a	10	7	10	22	10	18
F29D10.1	F29D10.1	F29D10.1	2	1	0	2	0	8
F29D10.2	F29D10.2	F29D10.2	0	0	1	0	12	0
F30A10.4	F30A10.4	F30A10.4	1	2	2	3	0	1
sac-1	F30A10.6	F30A10.6	84	136	92	111	121	61
usp-48	F30A10.10	F30A10.10	461	428	332	345	423	387
F30A10.11	F30A10.11	F30A10.11	0	0	0	0	0	1
F30A10.12	F30A10.12	F30A10.12	6	9	16	8	4	4
F30F8.3	F30F8.3	F30F8.3	35	33	27	27	30	28
F30F8.9	F30F8.9	F30F8.9a	210	150	121	131	158	139
F30F8.9	F30F8.9	F30F8.9b.1	174	146	109	115	141	133
F30F8.9	F30F8.9	F30F8.9b.2	174	146	109	115	141	133
F30F8.10	F30F8.10	F30F8.10a	42	43	31	45	51	51
F30F8.10	F30F8.10	F30F8.10b	37	43	31	45	42	44
F31C3.2	F31C3.2	F31C3.2a	796	539	502	565	603	561
F31C3.2	F31C3.2	F31C3.2b	781	521	496	559	594	559
F31C3.5	F31C3.5	F31C3.5	177	151	114	125	156	149
F32A7.4	F32A7.4	F32A7.4	119	155	91	139	173	122
F32A7.5	F32A7.5	F32A7.5c	1695	1648	1578	1478	2055	1706
F32A7.5	F32A7.5	F32A7.5b	1462	1421	1359	1261	1815	1416
F32A7.5	F32A7.5	F32A7.5a	1681	1641	1554	1473	2044	1689
F32B4.1	F32B4.1	F32B4.1	0	1	3	2	21	6
F32B4.4	F32B4.4	F32B4.4b.2	97	79	118	97	148	101
F32B4.4	F32B4.4	F32B4.4b.1	81	54	104	78	97	83
F32B4.4	F32B4.4	F32B4.4a	108	76	130	105	133	114
F32B4.6	F32B4.6	F32B4.6	0	0	0	0	1	2
F32B4.8	F32B4.8	F32B4.8	4	5	11	10	13	5
thoc-3	F32H2.4	F32H2.4	99	72	63	97	83	53
F32H2.8	F32H2.8	F32H2.8	4	8	1	5	2	3
F32H2.10	F32H2.10	F32H2.10	53	50	54	49	46	29
F33E2.4	F33E2.4	F33E2.4	1	2	0	0	5	1
F33E2.6	F33E2.6	F33E2.6	5	2	12	3	2	2
F33E2.7	F33E2.7	F33E2.7	0	2	1	1	0	0
F33H2.2	F33H2.2	F33H2.2	209	171	162	178	214	157
F33H2.3	F33H2.3	F33H2.3	87	79	91	41	79	60
F35E2.8	F35E2.8	F35E2.8	29	22	23	25	18	22
F36A2.3	F36A2.3	F36A2.3	589	714	681	445	516	422
F36A2.7	F36A2.7	F36A2.7.2	14	26	21	26	24	21
F36A2.7	F36A2.7	F36A2.7.1	11	15	18	17	19	16
F36A2.7	F36A2.7	F36A2.7.3	11	15	18	17	19	16
phip-1	F36A2.8	F36A2.8	17	17	27	9	11	13
F36A2.9	F36A2.9	F36A2.9b	151	157	127	123	148	111
F36A2.9	F36A2.9	F36A2.9a	93	108	92	99	113	87
F36A2.11	F36A2.11	F36A2.11	28	18	16	6	11	1
F36D1.4	F36D1.4	F36D1.4	11	5	2	5	3	6
F36D1.5	F36D1.5	F36D1.5	0	4	0	3	0	2
F36D1.7	F36D1.7	F36D1.7	1	0	0	2	0	0
F36F2.1	F36F2.1	F36F2.1a	1	1	3	6	0	0
F36F2.1	F36F2.1	F36F2.1b.1	0	0	0	0	0	0
F36F2.1	F36F2.1	F36F2.1b.2	0	0	0	0	0	0
F36F2.2	F36F2.2	F36F2.2	1	1	0	1	7	1
F37D6.3	F37D6.3	F37D6.3	10359	9438	9208	8546	11070	8346
F37D6.4	F37D6.4	F37D6.4	55	22	37	69	55	46
F39B2.1	F39B2.1	F39B2.1	205	148	94	115	162	137
flp-22	F39H2.1	F39H2.1	0	4	1	3	1	3
F39H2.3	F39H2.3	F39H2.3.2	124	105	69	94	127	105
F39H2.3	F39H2.3	F39H2.3.1	100	87	54	83	103	96
F39H11.1	F39H11.1	F39H11.1	206	253	250	273	274	225
oac-26	F41D3.2	F41D3.2	3	2	2	1	3	1
nhr-265	F41D3.3	F41D3.3	0	0	0	0	2	2
F41D3.7	F41D3.7	F41D3.7	2	0	0	0	0	1
F42H11.1	F42H11.1	F42H11.1	40	25	29	61	54	37
F43G9.2	F43G9.2	F43G9.2a	25	48	38	73	84	50
F43G9.2	F43G9.2	F43G9.2b	14	34	25	54	43	40
cfim-1	F43G9.5	F43G9.5	128	115	103	100	108	96
F43G9.8	F43G9.8	F43G9.8	6	0	4	5	10	3
F43G9.12	F43G9.12	F43G9.12	564	430	388	440	548	372
F43G9.13	F43G9.13	F43G9.13.1	44	35	27	24	36	45
F43G9.13	F43G9.13	F43G9.13.2	36	34	25	24	33	37
F44F1.3	F44F1.3	F44F1.3	6	19	7	5	6	5
sptf-1	F45H11.1	F45H11.1a	2	6	2	5	6	4
sptf-1	F45H11.1	F45H11.1b	0	4	2	1	6	4
F45H11.3	F45H11.3	F45H11.3	445	334	312	291	380	289
F45H11.5	F45H11.5	F45H11.5	15	13	18	10	31	13
scrm-6	F46A8.10	F46A8.10	5	2	0	2	4	7
F46A9.1	F46A9.1	F46A9.1	4	2	1	7	6	0
F46A9.2	F46A9.2	F46A9.2	2	2	1	2	5	3
gpdh-1	F47G4.3	F47G4.3	5	4	6	6	6	8
F47G4.6	F47G4.6	F47G4.6	4	3	4	3	2	0
fbxb-8	F49B2.1	F49B2.1	14	22	22	22	29	19
fbxb-67	F49B2.2	F49B2.2	39	43	32	28	42	27
F49B2.3	F49B2.3	F49B2.3	137	108	221	150	209	174
F49B2.6	F49B2.6	F49B2.6	69	72	65	62	62	37
F52A8.1	F52A8.1	F52A8.1.1	47	46	19	41	34	31
F52A8.1	F52A8.1	F52A8.1.2	7	16	6	6	12	5
glb-18	F52A8.4	F52A8.4b	115	66	46	123	147	119
glb-18	F52A8.4	F52A8.4a	102	59	42	117	133	116
F52A8.6	F52A8.6	F52A8.6c.2	325	268	269	255	397	277
F52A8.6	F52A8.6	F52A8.6c.1	99	89	88	61	111	96
F52A8.6	F52A8.6	F52A8.6a	165	143	144	124	197	153
F52A8.6	F52A8.6	F52A8.6b	2	2	8	7	1	1
lsl-1	F52F12.4	F52F12.4	124	108	129	93	141	124
F52F12.7	F52F12.7	F52F12.7	47	20	23	31	39	31
F52F12.8	F52F12.8	F52F12.8	3	4	1	1	0	1
F52F12.9	F52F12.9	F52F12.9	12	9	14	7	6	17
F53B6.5	F53B6.5	F53B6.5	19	20	12	10	5	16
F53B6.7	F53B6.7	F53B6.7	294	325	306	211	204	176
F55D12.1	F55D12.1	F55D12.1	3	3	2	1	4	0
F55D12.2	F55D12.2	F55D12.2b	15	9	7	5	13	13
F55D12.2	F55D12.2	F55D12.2a	15	8	7	5	12	13
F55D12.6	F55D12.6	F55D12.6	16	13	10	3	3	15
F55H12.2	F55H12.2	F55H12.2	0	0	1	1	1	0
F55H12.3	F55H12.3	F55H12.3	48	32	42	77	106	54
F55H12.5	F55H12.5	F55H12.5	16	4	0	5	16	7
F56G4.4	F56G4.4	F56G4.4	170	158	120	126	158	123
png-1	F56G4.5	F56G4.5.2	96	82	89	70	117	101
png-1	F56G4.5	F56G4.5.1	88	77	87	66	115	101
F56H6.1	F56H6.1	F56H6.1	0	1	2	1	4	1
F56H6.2	F56H6.2	F56H6.2	4	1	1	0	1	3
F56H6.4	F56H6.4	F56H6.4	0	1	0	0	0	0
F56H6.7	F56H6.7	F56H6.7	18	12	22	21	15	13
F56H6.9	F56H6.9	F56H6.9	7	4	2	4	0	2
oac-35	F56H6.11	F56H6.11	12	8	2	3	1	6
oac-36	F56H6.12	F56H6.12	8	6	2	0	4	3
F56H6.13	F56H6.13	F56H6.13	3	0	0	0	0	0
F58D5.3	F58D5.3	F58D5.3	840	1024	934	890	1113	929
F58D5.5	F58D5.5	F58D5.5	11	35	21	14	12	20
F58D5.6	F58D5.6	F58D5.6	15	7	11	15	21	14
F58H10.1	F58H10.1	F58H10.1	0	1	0	0	0	1
F59C6.2	F59C6.2	F59C6.2	8	5	10	2	2	2
F59C6.3	F59C6.3	F59C6.3	31	14	9	3	8	7
exos-3	F59C6.4	F59C6.4.1	281	319	191	280	293	207
exos-3	F59C6.4	F59C6.4.2	244	300	185	241	266	192
F59C6.5	F59C6.5	F59C6.5.1	62	42	36	34	28	29
F59C6.5	F59C6.5	F59C6.5.2	48	33	35	26	23	22
F59C6.8	F59C6.8	F59C6.8	5	6	4	4	5	3
F59C6.11	F59C6.11	F59C6.11	0	0	3	1	1	3
H05L14.2	H05L14.2	H05L14.2	538	559	485	409	527	392
ctg-1	H06O01.3	H06O01.3	31	23	28	17	15	20
clec-13	H16D19.1	H16D19.1	11	4	8	4	6	12
H16D19.3	H16D19.3	H16D19.3	0	1	3	0	1	0
H28O16.1	H28O16.1	H28O16.1b	201	155	160	101	206	199
H28O16.1	H28O16.1	H28O16.1d.5	451	412	443	335	494	408
H28O16.1	H28O16.1	H28O16.1d.6	451	412	443	335	494	408
H28O16.1	H28O16.1	H28O16.1d.2	451	412	443	335	494	408
H28O16.1	H28O16.1	H28O16.1d.4	451	412	443	335	494	408
H28O16.1	H28O16.1	H28O16.1d.1	451	412	443	335	494	408
H28O16.1	H28O16.1	H28O16.1c	438	383	437	311	472	397
H28O16.1	H28O16.1	H28O16.1d.3	451	412	443	335	494	408
H28O16.1	H28O16.1	H28O16.1a	459	419	453	337	505	425
H32K16.1	H32K16.1	H32K16.1	3	1	1	3	3	2
K02A11.2	K02A11.2	K02A11.2	6	13	7	3	18	12
axl-1	K02B12.4	K02B12.4a	6	6	8	2	2	1
axl-1	K02B12.4	K02B12.4b	6	6	10	2	2	2
K02B12.6	K02B12.6	K02B12.6	0	0	0	1	4	0
mys-2	K03D10.3	K03D10.3	137	163	107	115	130	145
K04G2.2	K04G2.2	K04G2.2	210	262	154	152	209	159
K04G2.4	K04G2.4	K04G2.4	4	1	6	4	3	0
K04G2.6	K04G2.6	K04G2.6.2	137	130	108	70	136	98
K04G2.6	K04G2.6	K04G2.6.1	116	101	99	59	121	89
K04G2.10	K04G2.10	K04G2.10	62	21	25	44	50	24
clec-116	K04H8.1	K04H8.1	0	2	0	2	1	0
K04H8.2	K04H8.2	K04H8.2	4	0	5	1	0	0
K04H8.3	K04H8.3	K04H8.3	0	0	0	0	2	0
K05C4.4	K05C4.4	K05C4.4	218	244	160	184	208	177
K05C4.5	K05C4.5	K05C4.5	704	507	493	506	701	511
K05C4.7	K05C4.7	K05C4.7	572	511	369	379	504	432
K05C4.8	K05C4.8	K05C4.8	321	314	370	330	426	366
K05C4.10	K05C4.10	K05C4.10	5	5	4	8	5	4
dut-1	K07A1.2	K07A1.2.2	265	268	222	230	271	247
dut-1	K07A1.2	K07A1.2.3	237	260	221	222	261	233
dut-1	K07A1.2	K07A1.2.1	237	260	221	222	261	233
K07A1.5	K07A1.5	K07A1.5	25	15	31	41	36	26
K07A12.1	K07A12.1	K07A12.1.1	269	241	206	225	282	239
K07A12.1	K07A12.1	K07A12.1.2	156	135	93	113	161	124
K07G5.3	K07G5.3	K07G5.3	34	22	25	32	26	26
K07G5.5	K07G5.5	K07G5.5	1	2	3	4	3	7
K08C9.5	K08C9.5	K08C9.5	3	1	2	4	0	1
K10C3.4	K10C3.4	K10C3.4	70	57	66	89	115	58
K10C3.5	K10C3.5	K10C3.5a	510	382	362	338	516	389
K10C3.5	K10C3.5	K10C3.5b	374	279	297	276	383	301
K11B4.1	K11B4.1	K11B4.1.1	211	159	190	136	208	184
K11B4.1	K11B4.1	K11B4.1.2	205	152	186	128	201	184
K11B4.2	K11B4.2	K11B4.2	44	40	29	28	47	22
K11D2.1	K11D2.1	K11D2.1	49	52	62	41	39	39
asah-1	K11D2.2	K11D2.2	208	231	226	368	471	337
K11D2.4	K11D2.4	K11D2.4b	5	8	17	13	17	5
K11D2.4	K11D2.4	K11D2.4a	10	12	27	22	26	11
K11D2.5	K11D2.5	K11D2.5	95	117	100	80	116	79
M01E5.1	M01E5.1	M01E5.1	12	8	25	14	14	13
M01G12.5	M01G12.5	M01G12.5	1	1	0	2	0	0
M01G12.10	M01G12.10	M01G12.10	1	0	6	0	5	0
M05B5.3	M05B5.3	M05B5.3	12	10	9	7	4	15
M05B5.4	M05B5.4	M05B5.4	16	1	3	11	0	1
M05B5.6	M05B5.6	M05B5.6	1	3	2	2	2	4
R05D7.2	R05D7.2	R05D7.2	10	8	18	3	8	3
R05D7.5	R05D7.5	R05D7.5	163	177	147	124	157	159
R05D11.4	R05D11.4	R05D11.4	375	265	280	242	329	282
R05D11.5	R05D11.5	R05D11.5	220	151	159	171	189	149
R05D11.6	R05D11.6	R05D11.6.1	211	205	173	163	211	185
R05D11.6	R05D11.6	R05D11.6.2	101	116	114	99	123	108
R05D11.7	R05D11.7	R05D11.7	799	515	560	612	592	619
edc-3	R05D11.8	R05D11.8	146	135	136	148	181	129
R05D11.9	R05D11.9	R05D11.9	234	217	238	193	217	157
R06C1.4	R06C1.4	R06C1.4	750	974	812	787	889	791
R06C1.6	R06C1.6	R06C1.6	42	23	39	30	45	33
R06C7.1	R06C7.1	R06C7.1	1363	1145	935	928	1139	936
cpg-3	R06C7.4	R06C7.4.2	60	93	99	72	65	72
cpg-3	R06C7.4	R06C7.4.1	54	75	96	52	62	69
cpg-3	R06C7.4	R06C7.4.3	54	75	96	52	62	69
ztf-15	R06C7.9	R06C7.9a	279	296	279	321	297	278
ztf-15	R06C7.9	R06C7.9b	253	284	257	287	275	268
R11A5.4	R11A5.4	R11A5.4d.4	38	47	60	50	76	49
R11A5.4	R11A5.4	R11A5.4c.1	16	13	27	10	14	18
R11A5.4	R11A5.4	R11A5.4d.6	16	16	30	12	14	18
R11A5.4	R11A5.4	R11A5.4d.1	16	16	30	12	14	18
R11A5.4	R11A5.4	R11A5.4c.3	16	13	27	10	14	18
R11A5.4	R11A5.4	R11A5.4d.2	16	16	30	12	14	18
R11A5.4	R11A5.4	R11A5.4a	16	17	30	13	15	21
R11A5.4	R11A5.4	R11A5.4c.2	16	13	27	10	14	18
R11A5.4	R11A5.4	R11A5.4c.4	16	13	27	10	14	18
R11A5.4	R11A5.4	R11A5.4b.1	16	15	18	10	14	19
R11A5.4	R11A5.4	R11A5.4d.5	16	16	30	12	14	18
R11A5.4	R11A5.4	R11A5.4d.3	16	16	30	12	14	18
R11A5.4	R11A5.4	R11A5.4b.2	16	15	18	10	14	19
T01G9.1	T01G9.1	T01G9.1	11	0	0	0	1	0
T01G9.3	T01G9.3	T01G9.3	1	0	4	0	1	1
gla-3	T02E1.3	T02E1.3b	368	326	265	257	344	242
gla-3	T02E1.3	T02E1.3c	333	292	243	248	324	239
gla-3	T02E1.3	T02E1.3a	333	292	243	248	324	239
T02E1.6	T02E1.6	T02E1.6	4	1	7	4	1	2
T02E1.8	T02E1.8	T02E1.8	2	0	3	0	0	0
T02G6.3	T02G6.3	T02G6.3	13	9	12	6	28	27
T02G6.5	T02G6.5	T02G6.5	54	51	53	51	59	47
T02G6.6	T02G6.6	T02G6.6	0	0	0	0	0	1
sdz-30	T04D3.2	T04D3.2	12	7	9	12	9	27
T04D3.8	T04D3.8	T04D3.8	14	7	3	18	7	1
nra-2	T05F1.1	T05F1.1b	310	287	250	286	314	220
nra-2	T05F1.1	T05F1.1a	267	249	219	263	284	181
T05F1.2	T05F1.2	T05F1.2	348	312	312	268	388	351
T05F1.4	T05F1.4	T05F1.4.2	139	101	71	46	95	75
T05F1.4	T05F1.4	T05F1.4.1	79	55	63	30	51	59
T05F1.8	T05F1.8	T05F1.8	25	21	15	25	30	11
T05F1.9	T05F1.9	T05F1.9	8	2	5	11	7	14
T05F1.11	T05F1.11	T05F1.11	18	18	21	20	22	14
T05F1.13	T05F1.13	T05F1.13	246	300	248	310	367	205
T06G6.5	T06G6.5	T06G6.5b	2	0	0	0	0	0
T06G6.5	T06G6.5	T06G6.5a	2	0	0	0	0	1
T06G6.6	T06G6.6	T06G6.6a	1	0	0	0	1	1
T06G6.6	T06G6.6	T06G6.6b	1	0	0	0	0	1
T06G6.8	T06G6.8	T06G6.8	0	0	0	0	0	1
T07D10.2	T07D10.2	T07D10.2	1	1	1	2	2	0
T08G11.3	T08G11.3	T08G11.3	14	3	8	5	3	1
glct-1	T09E11.1	T09E11.1	5	6	5	4	6	6
nhr-217	T09E11.2	T09E11.2	1	1	0	0	4	4
T09E11.3	T09E11.3	T09E11.3	2	5	2	2	9	6
oac-43	T09E11.4	T09E11.4	5	6	0	4	0	0
oac-44	T09E11.5	T09E11.5	4	0	3	2	0	5
T09E11.6	T09E11.6	T09E11.6	1	0	0	1	0	0
oac-45	T09E11.7	T09E11.7	2	0	0	1	1	0
T09E11.8	T09E11.8	T09E11.8	2	1	4	4	1	0
T15D6.1	T15D6.1	T15D6.1	1	1	0	2	0	1
T15D6.5	T15D6.5	T15D6.5	3	0	2	0	2	0
glct-3	T15D6.7	T15D6.7	4	0	6	1	2	3
T15D6.8	T15D6.8	T15D6.8	0	4	2	0	1	1
T15D6.9	T15D6.9	T15D6.9	6	0	1	1	0	1
T15D6.10	T15D6.10	T15D6.10	7	7	19	20	4	6
T19A6.3	T19A6.3	T19A6.3b	187	106	88	98	109	99
T19A6.3	T19A6.3	T19A6.3a	51	26	33	26	42	47
T19A6.4	T19A6.4	T19A6.4	348	297	248	334	351	242
T20F10.2	T20F10.2	T20F10.2b	26	30	40	23	26	42
T20F10.2	T20F10.2	T20F10.2a	19	24	35	24	22	39
T20F10.2	T20F10.2	T20F10.2c	10	13	12	13	15	25
pash-1	T22A3.5	T22A3.5	208	119	78	166	166	154
T22A3.6	T22A3.6	T22A3.6	36	39	34	25	27	29
T22C1.1	T22C1.1	T22C1.1.1	284	224	280	187	251	182
T22C1.1	T22C1.1	T22C1.1.2	219	151	215	146	180	146
T22C1.3	T22C1.3	T22C1.3	122	82	85	67	99	64
T22C1.5	T22C1.5	T22C1.5	57	59	62	65	82	63
T22C1.6	T22C1.6	T22C1.6	213	145	133	143	200	201
T22C1.9	T22C1.9	T22C1.9	2	2	2	2	2	3
pgrn-1	T22H2.6	T22H2.6b	27	25	13	22	33	25
pgrn-1	T22H2.6	T22H2.6a	17	22	13	22	31	25
T23D8.7	T23D8.7	T23D8.7	200	156	183	150	181	120
T23G11.4	T23G11.4	T23G11.4	173	180	141	159	194	189
rlbp-1	T23G11.5	T23G11.5	31	31	27	23	35	48
T23G11.7	T23G11.7	T23G11.7b	124	181	109	104	133	105
T23G11.7	T23G11.7	T23G11.7a	38	42	17	18	25	28
T23G11.10	T23G11.10	T23G11.10	3	1	3	8	4	10
T24B1.1	T24B1.1	T24B1.1	238	215	210	205	259	222
T25G3.1	T25G3.1	T25G3.1	105	99	119	131	150	95
T25G3.3	T25G3.3	T25G3.3.2	409	295	274	285	401	297
T25G3.3	T25G3.3	T25G3.3.1	364	250	241	258	353	271
T25G3.4	T25G3.4	T25G3.4	204	187	176	121	207	142
clec-103	T26E3.1	T26E3.1	1	1	2	4	0	0
T26E3.4	T26E3.4	T26E3.4	124	105	146	132	123	136
T26E3.6	T26E3.6	T26E3.6	4	0	0	4	2	1
T27F6.4	T27F6.4	T27F6.4	187	161	189	150	196	184
T27F6.6	T27F6.6	T27F6.6	313	280	246	218	367	241
T27F6.7	T27F6.7	T27F6.7	104	120	73	68	92	106
T28B8.1	T28B8.1	T28B8.1.1	4	5	10	6	8	17
T28B8.1	T28B8.1	T28B8.1.2	3	1	8	4	7	11
T28B8.3	T28B8.3	T28B8.3a	16	8	7	17	7	17
T28B8.3	T28B8.3	T28B8.3b	3	1	1	1	1	1
asic-2	T28F4.2	T28F4.2	8	2	3	2	9	3
T28F4.5	T28F4.5	T28F4.5.1	8	12	7	1	5	4
T28F4.5	T28F4.5	T28F4.5.2	7	6	5	0	5	1
syx-17	VF39H2L.1	VF39H2L.1	204	150	131	120	196	145
cutl-6	W01A8.3	W01A8.3	8	2	4	3	4	2
W01A8.5	W01A8.5	W01A8.5	87	108	72	75	98	83
toe-4	W02A11.3	W02A11.3	37	51	34	56	55	61
bath-34	W02A11.5	W02A11.5	195	88	122	122	109	78
bath-35	W02A11.8	W02A11.8	70	59	46	60	49	53
W02D9.2	W02D9.2	W02D9.2a	22	35	14	5	34	41
W02D9.2	W02D9.2	W02D9.2b	20	20	11	3	17	34
W02D9.3	W02D9.3	W02D9.3	267	213	173	173	267	226
W02D9.8	W02D9.8	W02D9.8	0	0	0	0	0	0
W02D9.9	W02D9.9	W02D9.9	0	0	0	1	0	0
W02D9.10	W02D9.10	W02D9.10	53	69	51	32	45	53
W04A4.2	W04A4.2	W04A4.2	1	0	0	1	2	0
W04A4.5	W04A4.5	W04A4.5	438	326	272	278	395	261
W04A8.2	W04A8.2	W04A8.2	430	419	440	216	287	243
W04A8.6	W04A8.6	W04A8.6	12187	10340	9826	10511	13346	10625
W04G5.3	W04G5.3	W04G5.3	55	34	36	36	46	36
W04G5.4	W04G5.4	W04G5.4	1	2	2	1	10	2
W04G5.5	W04G5.5	W04G5.5	7	4	3	1	1	0
W04G5.7	W04G5.7	W04G5.7	15	19	10	16	14	21
W04G5.8	W04G5.8	W04G5.8	13	3	4	3	9	3
W04G5.9	W04G5.9	W04G5.9	0	1	1	0	0	0
W05B5.1	W05B5.1	W05B5.1	5	1	9	6	4	10
npr-14	W05B5.2	W05B5.2	1	1	2	4	4	1
W05H12.1	W05H12.1	W05H12.1	138	160	178	150	151	161
W06D4.2	W06D4.2	W06D4.2	17	17	10	5	14	12
W06D4.3	W06D4.3	W06D4.3	5	2	5	2	3	13
ztf-6	W06H12.1	W06H12.1	27	36	55	20	24	14
tag-210	W08E3.3	W08E3.3	123	122	140	116	129	113
W09C5.7	W09C5.7	W09C5.7	103	84	129	94	103	100
W09C5.9	W09C5.9	W09C5.9	22	20	18	13	35	22
Y6B3B.3	Y6B3B.3	Y6B3B.3	187	162	172	99	133	105
Y6B3B.4	Y6B3B.4	Y6B3B.4	108	93	80	70	157	123
Y6B3B.7	Y6B3B.7	Y6B3B.7	0	0	0	0	0	0
Y18D10A.4	Y18D10A.4	Y18D10A.4	6	1	0	0	3	1
Y18D10A.8	Y18D10A.8	Y18D10A.8	19	11	10	6	20	19
clec-104	Y18D10A.10	Y18D10A.10	7	8	2	1	6	3
car-1	Y18D10A.17	Y18D10A.17.1	1754	1410	1130	1163	1500	1312
car-1	Y18D10A.17	Y18D10A.17.2	1330	1018	944	923	1188	1068
Y18D10A.21	Y18D10A.21	Y18D10A.21	102	93	77	152	131	161
Y26D4A.2	Y26D4A.2	Y26D4A.2	5	3	1	3	0	1
Y26D4A.5	Y26D4A.5	Y26D4A.5	4	3	7	3	2	1
Y26D4A.10	Y26D4A.10	Y26D4A.10	1	3	5	0	1	1
Y26D4A.13	Y26D4A.13	Y26D4A.13	6	4	2	6	4	3
Y37H9A.1	Y37H9A.1	Y37H9A.1b	368	287	265	259	398	261
Y37H9A.1	Y37H9A.1	Y37H9A.1a	302	232	226	236	349	235
Y37H9A.3	Y37H9A.3	Y37H9A.3	207	162	191	141	180	213
Y40B1A.1	Y40B1A.1	Y40B1A.1	34	32	22	8	31	30
Y40B1A.2	Y40B1A.2	Y40B1A.2	20	11	23	9	34	22
Y40B1A.3	Y40B1A.3	Y40B1A.3a	138	117	84	110	143	134
Y40B1A.3	Y40B1A.3	Y40B1A.3b	171	138	97	124	155	139
eif-3.J	Y40B1B.5	Y40B1B.5	146	122	96	86	145	102
Y40B1B.8	Y40B1B.8	Y40B1B.8	151	128	109	106	128	88
Y47H9A.1	Y47H9A.1	Y47H9A.1	1	1	1	1	2	1
Y47H9B.2	Y47H9B.2	Y47H9B.2	109	58	55	68	77	65
dhhc-2	Y47H9C.2	Y47H9C.2	3	6	9	10	16	11
Y47H9C.8	Y47H9C.8	Y47H9C.8	135	115	109	93	162	98
fbxa-216	Y47H9C.10	Y47H9C.10	506	467	426	23	34	20
Y47H9C.12	Y47H9C.12	Y47H9C.12	31	15	14	3	2	0
Y48G10A.1	Y48G10A.1	Y48G10A.1.1	148	112	105	84	100	80
Y48G10A.1	Y48G10A.1	Y48G10A.1.2	120	89	100	82	82	69
Y48G10A.6	Y48G10A.6	Y48G10A.6	6	4	4	3	2	2
Y52B11A.3	Y52B11A.3	Y52B11A.3a.1	138	122	91	61	118	108
Y52B11A.3	Y52B11A.3	Y52B11A.3b	104	86	70	44	100	69
Y52B11A.3	Y52B11A.3	Y52B11A.3a.2	113	86	79	45	104	87
clec-92	Y52B11A.5	Y52B11A.5	0	0	0	2	0	0
Y52B11A.8	Y52B11A.8	Y52B11A.8	17	34	31	20	27	34
Y52B11A.10	Y52B11A.10	Y52B11A.10	224	363	196	183	283	192
Y52B11B.1	Y52B11B.1	Y52B11B.1	1	1	0	0	1	1
rga-2	Y53C10A.4	Y53C10A.4	28	8	21	20	7	15
Y53C10A.5	Y53C10A.5	Y53C10A.5	5	6	10	6	11	5
Y53C10A.10	Y53C10A.10	Y53C10A.10	13	9	5	4	11	2
Y53H1A.2	Y53H1A.2	Y53H1A.2b	100	78	89	80	72	69
Y53H1A.2	Y53H1A.2	Y53H1A.2a	79	57	65	67	57	60
Y53H1B.4	Y53H1B.4	Y53H1B.4	0	2	0	1	4	1
Y53H1B.6	Y53H1B.6	Y53H1B.6	2	17	21	9	1	10
Y53H1C.3	Y53H1C.3	Y53H1C.3	13	14	3	10	2	1
Y54E5A.2	Y54E5A.2	Y54E5A.2	169	177	180	187	171	207
Y54E5A.7	Y54E5A.7	Y54E5A.7	208	181	172	191	187	153
Y54E5A.8	Y54E5A.8	Y54E5A.8a	60	26	31	42	34	32
Y54E5A.8	Y54E5A.8	Y54E5A.8b	58	23	25	27	30	27
fbxb-101	Y63D3A.3	Y63D3A.3	44	29	27	24	46	38
Y63D3A.7	Y63D3A.7	Y63D3A.7	30	25	13	28	31	18
Y63D3A.8	Y63D3A.8	Y63D3A.8	62	63	44	37	59	59
fbxb-56	Y63D3A.10	Y63D3A.10	189	249	180	155	244	200
Y71A12B.3	Y71A12B.3	Y71A12B.3	409	450	526	542	717	488
clec-111	Y71A12B.5	Y71A12B.5	1	0	1	1	0	0
clec-112	Y71A12B.6	Y71A12B.6	1	2	6	1	2	2
Y71A12B.8	Y71A12B.8	Y71A12B.8	9	2	7	4	3	5
Y71A12B.10	Y71A12B.10	Y71A12B.10	10361	9222	8896	8152	10978	8545
Y71A12B.11	Y71A12B.11	Y71A12B.11	1006	1004	996	949	1124	1116
Y71A12B.12	Y71A12B.12	Y71A12B.12a.2	140	128	178	182	229	241
Y71A12B.12	Y71A12B.12	Y71A12B.12a.1	134	126	156	174	221	219
Y71A12B.12	Y71A12B.12	Y71A12B.12b	129	120	154	169	220	217
Y71A12B.15	Y71A12B.15	Y71A12B.15	243	244	287	352	446	311
nhr-276	Y71A12C.1	Y71A12C.1	0	2	4	1	0	0
Y87G2A.1	Y87G2A.1	Y87G2A.1	224	206	146	149	207	185
Y87G2A.2	Y87G2A.2	Y87G2A.2	23	21	36	33	27	50
Y87G2A.7	Y87G2A.7	Y87G2A.7	156	137	103	110	170	141
gpi-1	Y87G2A.8	Y87G2A.8a.3	129	126	109	130	117	134
gpi-1	Y87G2A.8	Y87G2A.8a.1	117	104	97	110	103	122
gpi-1	Y87G2A.8	Y87G2A.8b	121	110	106	113	108	125
gpi-1	Y87G2A.8	Y87G2A.8a.2	117	104	97	110	103	122
Y87G2A.12	Y87G2A.12	Y87G2A.12	10	12	6	4	24	13
Y87G2A.16	Y87G2A.16	Y87G2A.16	60	24	22	14	26	38
Y95D11A.1	Y95D11A.1	Y95D11A.1	72	79	68	59	90	62
Y105E8A.3	Y105E8A.3	Y105E8A.3	200	142	113	119	113	104
Y105E8A.10	Y105E8A.10	Y105E8A.10a	271	297	239	250	301	255
Y105E8A.10	Y105E8A.10	Y105E8A.10c.2	260	275	201	231	281	236
Y105E8A.10	Y105E8A.10	Y105E8A.10b	260	275	201	231	281	236
Y105E8A.10	Y105E8A.10	Y105E8A.10c.1	260	275	201	231	281	236
Y105E8A.11	Y105E8A.11	Y105E8A.11.2	31	18	14	21	20	9
Y105E8A.11	Y105E8A.11	Y105E8A.11.1	31	14	6	17	16	7
ekl-4	Y105E8A.17	Y105E8A.17a	331	244	257	208	275	261
ekl-4	Y105E8A.17	Y105E8A.17b	311	222	251	197	255	254
zoo-1	Y105E8A.26	Y105E8A.26a	21	47	27	22	32	33
zoo-1	Y105E8A.26	Y105E8A.26b	20	38	25	20	28	31
Y105E8A.27	Y105E8A.27	Y105E8A.27	5	8	7	4	3	12
riok-2	Y105E8B.3	Y105E8B.3.1	642	495	474	411	722	505
riok-2	Y105E8B.3	Y105E8B.3.2	611	476	458	388	687	484
bath-40	Y105E8B.4	Y105E8B.4	535	477	352	362	467	456
Y105E8B.5	Y105E8B.5	Y105E8B.5	58	83	58	49	57	37
Y105E8B.6	Y105E8B.6	Y105E8B.6	18	19	28	17	36	34
Y105E8B.7	Y105E8B.7	Y105E8B.7	15	2	4	16	1	7
Y106G6A.4	Y106G6A.4	Y106G6A.4	6	6	3	4	3	2
Y106G6D.2	Y106G6D.2	Y106G6D.2	4	4	4	2	8	5
Y106G6D.4	Y106G6D.4	Y106G6D.4	13	7	5	3	2	7
Y106G6D.7	Y106G6D.7	Y106G6D.7	541	371	319	359	478	343
Y106G6D.8	Y106G6D.8	Y106G6D.8.1	2	2	0	3	6	2
Y106G6D.8	Y106G6D.8	Y106G6D.8.2	0	2	0	3	0	1
Y106G6G.1	Y106G6G.1	Y106G6G.1	16	7	9	8	12	15
dlc-6	Y106G6G.3	Y106G6G.3	29	12	23	12	12	49
Y106G6H.1	Y106G6H.1	Y106G6H.1	15	10	20	6	26	21
Y106G6H.8	Y106G6H.8	Y106G6H.8	14	8	17	13	14	10
Y106G6H.13	Y106G6H.13	Y106G6H.13	13	6	11	3	15	25
Y106G6H.16	Y106G6H.16	Y106G6H.16	17	10	3	3	6	4
ZC334.7	ZC334.7	ZC334.7	0	0	0	0	0	0
ZC434.7	ZC434.7	ZC434.7a.1	200	241	147	303	346	331
ZC434.7	ZC434.7	ZC434.7b.2	77	38	43	91	92	93
ZC434.7	ZC434.7	ZC434.7a.2	33	64	29	48	64	53
ZC434.7	ZC434.7	ZC434.7b.4	77	38	43	91	92	93
ZC434.7	ZC434.7	ZC434.7b.3	77	38	43	91	92	93
ZC434.7	ZC434.7	ZC434.7b.1	77	38	43	91	92	93
ZC434.9	ZC434.9	ZC434.9a	11	1	0	4	3	1
ZC434.9	ZC434.9	ZC434.9b	7	1	0	4	3	1
clec-95	ZK39.2	ZK39.2	2	2	3	0	12	0
clec-94	ZK39.3	ZK39.3	0	0	0	0	0	0
clec-93	ZK39.4	ZK39.4	0	0	0	0	0	0
clec-96	ZK39.5	ZK39.5	0	0	0	0	0	0
clec-97	ZK39.6	ZK39.6	0	0	2	0	0	0
ZK265.3	ZK265.3	ZK265.3	5	5	3	1	10	8
ZK265.6	ZK265.6	ZK265.6	173	184	144	121	150	133
ZK265.7	ZK265.7	ZK265.7	3	1	0	3	2	2
cutl-8	ZK265.8	ZK265.8	3	4	0	1	2	0
ZK337.1	ZK337.1	ZK337.1c.2	28	72	28	38	48	37
ZK337.1	ZK337.1	ZK337.1b.1	14	40	6	21	25	16
ZK337.1	ZK337.1	ZK337.1c.1	16	43	10	21	25	17
ZK337.1	ZK337.1	ZK337.1a.2	16	43	10	21	25	17
ZK337.1	ZK337.1	ZK337.1b.2	14	40	6	21	25	16
ZK337.1	ZK337.1	ZK337.1a.1	16	43	10	21	25	17
ZK337.2	ZK337.2	ZK337.2	3	0	3	1	2	5
ZK849.4	ZK849.4	ZK849.4	6	3	9	2	7	3
ZK849.5	ZK849.5	ZK849.5	16	13	10	5	15	4
gld-4	ZK858.1	ZK858.1	188	176	139	119	187	110
ZK858.8	ZK858.8	ZK858.8	25	56	45	51	43	27
ZK909.3	ZK909.3	ZK909.3.3	642	561	572	607	872	557
ZK909.3	ZK909.3	ZK909.3.1	562	536	560	573	830	539
ZK909.3	ZK909.3	ZK909.3.2	562	536	560	573	830	539
ZK909.6	ZK909.6	ZK909.6	2	1	0	0	1	3
nhr-244	ZK1025.6	ZK1025.6	27	22	22	30	34	34
ZK1025.8	ZK1025.8	ZK1025.8	1	0	1	1	3	0
nhr-245	ZK1025.10	ZK1025.10	4	3	2	0	2	3
ZK1053.2	ZK1053.2	ZK1053.2	17	13	10	15	13	18
ZK1053.3	ZK1053.3	ZK1053.3	10	16	17	15	16	25
ZK1053.4	ZK1053.4	ZK1053.4	181	124	144	90	92	119
scrm-2	ZK1053.5	ZK1053.5	1	0	1	1	3	1
ZK1053.6	ZK1053.6	ZK1053.6	22	3	11	5	9	3
ZK1225.1	ZK1225.1	ZK1225.1	0	1	2	8	6	4
ZK1225.2	ZK1225.2	ZK1225.2	4	2	2	4	2	2
Y18D10A.22	Y18D10A.22	Y18D10A.22	20	16	15	25	45	32
B0025.4	B0025.4	B0025.4	143	103	97	90	119	116
B0041.1	B0041.1	B0041.1	19	20	14	12	16	26
ain-2	B0041.2	B0041.2b	707	537	580	486	673	544
ain-2	B0041.2	B0041.2c	376	234	294	218	350	285
ain-2	B0041.2	B0041.2a.1	576	378	472	379	578	468
ain-2	B0041.2	B0041.2a.2	576	378	472	379	578	468
B0041.3	B0041.3	B0041.3	6	11	5	4	1	1
B0041.8	B0041.8	B0041.8.2	239	181	136	126	192	149
B0041.8	B0041.8	B0041.8.1	200	141	98	98	157	114
B0205.5	B0205.5	B0205.5	433	435	371	423	621	472
B0205.6	B0205.6	B0205.6	314	263	208	197	251	180
B0205.9	B0205.9	B0205.9	256	235	173	200	177	201
B0205.10	B0205.10	B0205.10.1	30	39	27	19	17	39
B0205.10	B0205.10	B0205.10.2	26	29	26	17	15	25
B0207.1	B0207.1	B0207.1	18	3	12	6	6	12
B0207.2	B0207.2	B0207.2	2	3	4	0	3	1
B0207.5	B0207.5	B0207.5	57	49	67	40	69	69
B0261.1	B0261.1	B0261.1	653	472	500	452	606	533
B0261.4	B0261.4	B0261.4a	177	147	92	107	157	94
B0261.4	B0261.4	B0261.4b	165	134	83	93	144	87
srz-4	B0414.1	B0414.1	1	0	2	2	0	2
B0511.2	B0511.2	B0511.2	72	55	69	44	45	49
fbxa-125	B0511.3	B0511.3	36	41	49	84	60	48
tag-344	B0511.4	B0511.4	39	32	25	9	14	11
cutl-14	B0511.5	B0511.5	33	24	17	26	27	33
B0511.6	B0511.6	B0511.6.2	250	242	213	223	358	197
B0511.6	B0511.6	B0511.6.1	165	172	168	188	293	136
C06A5.1	C06A5.1	C06A5.1	532	377	386	321	431	399
C06A5.2	C06A5.2	C06A5.2	27	44	15	17	8	13
C06A5.3	C06A5.3	C06A5.3a.1	360	330	231	227	341	232
C06A5.3	C06A5.3	C06A5.3b	287	286	213	191	292	220
C06A5.3	C06A5.3	C06A5.3a.2	287	286	213	191	292	220
C07F11.2	C07F11.2	C07F11.2	7	4	6	4	2	4
C09D4.1	C09D4.1	C09D4.1a	7	4	10	11	14	7
C09D4.1	C09D4.1	C09D4.1b.2	3	0	2	11	4	2
C09D4.1	C09D4.1	C09D4.1b.1	3	0	2	11	4	2
C09D4.2	C09D4.2	C09D4.2	1	6	1	0	1	1
C09D4.3	C09D4.3	C09D4.3	18	13	7	3	7	12
C10G11.1	C10G11.1	C10G11.1	7	16	9	9	13	16
C10G11.6	C10G11.6	C10G11.6	34	39	40	57	59	56
C10G11.7	C10G11.7	C10G11.7.1	262	252	228	249	384	211
C10G11.7	C10G11.7	C10G11.7.3	103	102	97	117	159	97
C10G11.7	C10G11.7	C10G11.7.2	103	102	97	117	159	97
viln-1	C10H11.1	C10H11.1	160	165	112	148	201	154
ugt-25	C10H11.3	C10H11.3	4	0	3	2	4	1
ugt-28	C10H11.4	C10H11.4	23	7	7	10	10	13
ugt-27	C10H11.5	C10H11.5	1	0	3	1	4	0
ugt-26	C10H11.6	C10H11.6b	8	21	4	11	15	12
ugt-26	C10H11.6	C10H11.6a	8	19	4	9	15	12
C10H11.7	C10H11.7	C10H11.7	7	5	3	4	4	4
C11D9.1	C11D9.1	C11D9.1	10	6	10	5	6	4
C17F3.1	C17F3.1	C17F3.1	20	10	10	13	20	11
C17F3.3	C17F3.3	C17F3.3	29	29	39	17	19	14
C18E3.1	C18E3.1	C18E3.1	4	14	10	2	9	16
C18E3.2	C18E3.2	C18E3.2.1	176	151	172	154	194	141
C18E3.2	C18E3.2	C18E3.2.3	148	122	158	137	152	132
C18E3.2	C18E3.2	C18E3.2.2	148	122	158	137	152	132
C18E3.3	C18E3.3	C18E3.3	40	48	25	28	38	34
C18E3.4	C18E3.4	C18E3.4	3	5	0	6	7	0
C18E3.5	C18E3.5	C18E3.5	70	72	53	61	66	86
cas-2	C18E3.6	C18E3.6	397	398	349	346	519	329
C24A11.1	C24A11.1	C24A11.1	22	16	10	11	2	12
C24A11.2	C24A11.2	C24A11.2	2	2	0	3	0	0
C24G7.1	C24G7.1	C24G7.1	3	1	1	1	4	6
acd-1	C24G7.2	C24G7.2	3	2	3	2	4	3
C24G7.4	C24G7.4	C24G7.4	8	4	2	1	0	5
C27A12.2	C27A12.2	C27A12.2	258	153	178	182	189	174
C27A12.4	C27A12.4	C27A12.4	0	1	0	0	0	0
C30F8.3	C30F8.3	C30F8.3	9	19	3	4	6	6
nmur-4	C30F12.6	C30F12.6	1	3	8	1	3	1
C30F12.7	C30F12.7	C30F12.7	5	2	0	1	4	0
C32E8.1	C32E8.1	C32E8.1	1	0	1	0	1	0
C32E8.3	C32E8.3	C32E8.3	146	116	125	103	154	114
C32E8.4	C32E8.4	C32E8.4.2	40	26	27	24	36	28
C32E8.4	C32E8.4	C32E8.4.1	3	10	8	7	6	23
C32E8.5	C32E8.5	C32E8.5.1	169	144	138	151	181	127
C32E8.5	C32E8.5	C32E8.5.2	154	124	128	132	169	111
C32E8.6	C32E8.6	C32E8.6a	1	0	1	1	1	3
C32E8.6	C32E8.6	C32E8.6b	1	0	1	0	1	3
C32E12.1	C32E12.1	C32E12.1.2	15	35	8	19	10	14
C32E12.1	C32E12.1	C32E12.1.1	14	34	8	19	9	14
pde-5	C32E12.2	C32E12.2	4	4	1	6	0	2
obr-4	C32F10.1	C32F10.1a	286	321	286	229	266	273
obr-4	C32F10.1	C32F10.1b	55	82	67	65	72	82
tag-272	C34B2.1	C34B2.1	3	1	2	9	2	3
kbp-5	C34B2.2	C34B2.2	32	35	48	40	48	55
C34B2.3	C34B2.3	C34B2.3	14	13	6	10	4	15
C34B2.11	C34B2.11	C34B2.11	4	4	7	4	3	10
C34G6.1	C34G6.1	C34G6.1	255	149	215	204	224	193
tyr-4	C34G6.2	C34G6.2	6	1	2	0	5	7
C34G6.3	C34G6.3	C34G6.3	16	26	9	23	20	9
C34G6.5	C34G6.5	C34G6.5	148	123	75	97	118	80
C35E7.1	C35E7.1	C35E7.1	28	23	11	10	10	7
C35E7.2	C35E7.2	C35E7.2b	6	6	2	2	7	1
C35E7.2	C35E7.2	C35E7.2a	7	6	6	2	12	6
C35E7.3	C35E7.3	C35E7.3	12	44	40	26	25	19
C35E7.4	C35E7.4	C35E7.4	6	16	11	9	15	6
C35E7.5	C35E7.5	C35E7.5a	44	43	47	38	66	39
C35E7.5	C35E7.5	C35E7.5b	25	30	20	27	45	32
C35E7.6	C35E7.6	C35E7.6	10	13	5	8	7	10
C35E7.7	C35E7.7	C35E7.7	1	1	0	0	0	1
C35E7.8	C35E7.8	C35E7.8	735	512	465	400	510	486
C35E7.9	C35E7.9	C35E7.9	41	48	39	21	39	28
C35E7.11	C35E7.11	C35E7.11	20	6	30	35	20	8
acdh-5	C37A2.3	C37A2.3	14	6	7	11	6	6
eri-6	C41D11.1	C41D11.1d	10210	8631	7963	7688	10160	7656
eri-6	C41D11.1	C41D11.1c.1	428	399	333	334	364	290
eri-6	C41D11.1	C41D11.1c.2	428	399	333	334	364	290
eri-6	C41D11.1	C41D11.1e	13181	11595	11229	10996	13795	11079
eri-6	C41D11.1	C41D11.1b	295	279	213	213	222	190
eri-6	C41D11.1	C41D11.1a	288	271	207	205	216	186
eri-6	C41D11.1	C41D11.1f	5091	4581	4019	3890	4926	4017
acin-1	C43E11.1	C43E11.1	467	350	456	433	493	435
mus-81	C43E11.2	C43E11.2a	66	53	41	32	41	66
mus-81	C43E11.2	C43E11.2b	18	28	18	15	19	41
met-1	C43E11.3	C43E11.3b	532	480	419	411	492	347
met-1	C43E11.3	C43E11.3a	490	437	385	378	461	317
C43E11.5	C43E11.5	C43E11.5	27	27	33	21	27	40
cogc-5	C43E11.11	C43E11.11	87	104	83	66	107	100
C43E11.12	C43E11.12	C43E11.12a.2	42	31	28	27	28	27
C43E11.12	C43E11.12	C43E11.12b	35	29	28	24	25	21
C43E11.12	C43E11.12	C43E11.12a.1	35	29	28	25	26	23
C43H8.1	C43H8.1	C43H8.1	236	242	213	220	355	194
C43H8.2	C43H8.2	C43H8.2	382	395	294	349	339	235
C44E4.4	C44E4.4	C44E4.4	710	566	494	616	765	617
C44E4.5	C44E4.5	C44E4.5	88	84	36	47	100	49
C46H11.1	C46H11.1	C46H11.1	1	1	2	0	3	3
C46H11.2	C46H11.2	C46H11.2	18	6	13	2	1	2
C46H11.3	C46H11.3	C46H11.3	0	0	0	0	0	0
C46H11.6	C46H11.6	C46H11.6	41	25	20	12	22	22
C48B6.2	C48B6.2	C48B6.2	266	227	173	194	210	181
C48B6.3	C48B6.3	C48B6.3.1	130	116	103	76	138	72
C48B6.3	C48B6.3	C48B6.3.2	75	47	65	44	68	31
C48B6.4	C48B6.4	C48B6.4	25	14	9	12	9	20
C48E7.1	C48E7.1	C48E7.1	1	0	8	3	2	10
C48E7.2	C48E7.2	C48E7.2.1	191	215	176	134	248	165
C48E7.2	C48E7.2	C48E7.2.2	169	185	146	122	217	141
C48E7.6	C48E7.6	C48E7.6	5	8	8	10	8	6
C48E7.7	C48E7.7	C48E7.7	19	23	35	19	30	39
C48E7.11	C48E7.11	C48E7.11	35	41	29	23	26	38
C50F2.1	C50F2.1	C50F2.1	7	5	2	0	7	17
C50F2.2	C50F2.2	C50F2.2	839	732	679	699	912	803
C50F2.3	C50F2.3	C50F2.3	529	443	428	374	561	432
C53D5.1	C53D5.1	C53D5.1c.1	56	37	32	27	18	47
C53D5.1	C53D5.1	C53D5.1b	40	16	24	24	12	38
C53D5.1	C53D5.1	C53D5.1c.2	40	16	22	24	12	32
C53D5.1	C53D5.1	C53D5.1d	40	16	24	24	14	33
C53D5.1	C53D5.1	C53D5.1a	42	16	24	26	12	38
C53D5.2	C53D5.2	C53D5.2	0	0	1	5	7	4
C53D5.3	C53D5.3	C53D5.3	0	0	0	0	0	0
C53H9.2	C53H9.2	C53H9.2c.4	1263	953	935	966	1081	1046
C53H9.2	C53H9.2	C53H9.2c.2	191	146	94	126	135	103
C53H9.2	C53H9.2	C53H9.2b.2	278	229	166	175	261	167
C53H9.2	C53H9.2	C53H9.2c.1	191	146	94	126	135	103
C53H9.2	C53H9.2	C53H9.2b.4	278	229	166	175	261	167
C53H9.2	C53H9.2	C53H9.2c.3	191	146	94	126	135	103
C53H9.2	C53H9.2	C53H9.2b.1	278	229	166	175	261	167
C53H9.2	C53H9.2	C53H9.2a	409	329	266	276	366	280
C53H9.2	C53H9.2	C53H9.2b.3	278	229	166	175	261	167
C54G6.2	C54G6.2	C54G6.2	34	42	40	55	64	48
C54G6.3	C54G6.3	C54G6.3	0	0	0	0	0	0
C55B7.3	C55B7.3	C55B7.3	47	38	41	9	28	29
acdh-1	C55B7.4	C55B7.4b.5	338	422	391	191	416	483
acdh-1	C55B7.4	C55B7.4b.4	46	59	79	50	93	80
acdh-1	C55B7.4	C55B7.4b.2	46	59	79	50	93	80
acdh-1	C55B7.4	C55B7.4b.3	46	59	79	50	93	80
acdh-1	C55B7.4	C55B7.4b.1	46	59	79	50	93	80
acdh-1	C55B7.4	C55B7.4b.6	46	59	79	50	93	80
acdh-1	C55B7.4	C55B7.4a	118	140	159	80	172	177
uri-1	C55B7.5	C55B7.5	212	135	159	203	297	144
sulp-1	C55B7.6	C55B7.6	2	4	7	2	6	10
scrt-1	C55C2.1	C55C2.1	8	23	16	24	36	12
C55C2.3	C55C2.3	C55C2.3	8	4	9	2	5	0
C55C2.4	C55C2.4	C55C2.4	6	7	3	7	5	7
D1007.8	D1007.8	D1007.8	227	214	175	152	245	156
D1007.9	D1007.9	D1007.9	3	5	1	0	3	2
D1007.10	D1007.10	D1007.10a	57	104	84	50	83	55
D1007.10	D1007.10	D1007.10b	107	175	129	123	166	130
D1007.10	D1007.10	D1007.10c	51	73	45	73	83	76
D1007.13	D1007.13	D1007.13b	20	1	6	7	3	1
D1007.13	D1007.13	D1007.13a	20	0	4	7	2	1
D1007.15	D1007.15	D1007.15	4	4	10	5	6	7
eaf-1	D1007.16	D1007.16	149	119	106	94	128	94
D1037.1	D1037.1	D1037.1	150	161	143	131	175	151
D2092.6	D2092.6	D2092.6	7	4	3	0	2	3
D2092.8	D2092.8	D2092.8	0	1	1	0	1	1
E01A2.1	E01A2.1	E01A2.1a	186	112	138	86	87	107
E01A2.1	E01A2.1	E01A2.1b	170	102	131	72	86	105
E01A2.2	E01A2.2	E01A2.2a.2	559	350	416	459	405	398
E01A2.2	E01A2.2	E01A2.2b.2	266	182	207	161	176	171
E01A2.2	E01A2.2	E01A2.2b.1	266	182	207	161	176	171
E01A2.2	E01A2.2	E01A2.2a.1	367	239	297	275	261	267
E02D9.1	E02D9.1	E02D9.1b.3	122	91	112	94	173	81
E02D9.1	E02D9.1	E02D9.1b.2	72	51	70	51	115	46
E02D9.1	E02D9.1	E02D9.1c	72	51	70	51	115	46
E02D9.1	E02D9.1	E02D9.1b.1	72	51	70	51	115	46
E02D9.1	E02D9.1	E02D9.1d	10	6	15	6	20	6
E02D9.1	E02D9.1	E02D9.1a	11	9	19	10	22	8
F08B6.1	F08B6.1	F08B6.1	33	45	40	41	59	41
F12B6.2	F12B6.2	F12B6.2b.1	12	1	18	9	24	4
F12B6.2	F12B6.2	F12B6.2b.2	7	0	13	5	15	1
F12B6.2	F12B6.2	F12B6.2c	6	2	13	5	15	1
F12B6.2	F12B6.2	F12B6.2a	7	2	13	5	16	1
F12B6.2	F12B6.2	F12B6.2d	5	0	10	2	12	1
lgc-51	F12B6.3	F12B6.3	3	3	5	0	3	1
F21A9.1	F21A9.1	F21A9.1	1	1	1	0	0	1
F21F3.1	F21F3.1	F21F3.1.2	5	1	3	23	6	2
F21F3.1	F21F3.1	F21F3.1.1	4	1	2	20	5	2
F21F3.2	F21F3.2	F21F3.2	31	28	21	24	17	56
F21F3.3	F21F3.3	F21F3.3	1	8	0	0	0	0
F21F3.4	F21F3.4	F21F3.4	103	94	83	103	120	108
F21F3.7	F21F3.7	F21F3.7	35	30	24	34	37	26
F23C8.1	F23C8.1	F23C8.1	265	174	172	133	179	153
F23C8.3	F23C8.3	F23C8.3	5	5	6	5	2	2
ubxn-1	F23C8.4	F23C8.4	289	242	222	194	278	223
F23C8.13	F23C8.13	F23C8.13	2	2	11	5	15	16
F25F8.1	F25F8.1	F25F8.1	9	0	1	5	4	2
F26B1.1	F26B1.1	F26B1.1	10	3	3	2	5	5
F26B1.2	F26B1.2	F26B1.2d	203	152	120	142	141	116
F26B1.2	F26B1.2	F26B1.2b	33	19	32	22	21	50
F26B1.2	F26B1.2	F26B1.2c.3	175	113	130	108	137	140
F26B1.2	F26B1.2	F26B1.2c.1	175	113	130	108	137	140
F26B1.2	F26B1.2	F26B1.2c.2	175	113	130	108	137	140
F26B1.2	F26B1.2	F26B1.2a.1	178	119	148	108	150	142
F26B1.2	F26B1.2	F26B1.2a.2	178	119	148	108	150	142
F26B1.2	F26B1.2	F26B1.2e	36	25	50	23	35	52
F26B1.5	F26B1.5	F26B1.5	3	18	2	7	3	8
F27C1.1	F27C1.1	F27C1.1	17	3	12	4	13	3
F27C1.2	F27C1.2	F27C1.2b.2	181	109	145	138	181	130
F27C1.2	F27C1.2	F27C1.2b.1	114	69	103	80	108	81
F27C1.2	F27C1.2	F27C1.2a	114	69	103	80	108	81
F27C1.3	F27C1.3	F27C1.3	9	11	5	5	13	14
F27C1.4	F27C1.4	F27C1.4	6	2	1	4	4	0
F28B3.1	F28B3.1	F28B3.1	224	252	159	186	249	178
F28B3.4	F28B3.4	F28B3.4	247	162	198	187	200	155
F28B3.5	F28B3.5	F28B3.5b	59	42	23	41	42	44
F28B3.5	F28B3.5	F28B3.5a	72	59	41	42	58	49
acl-11	F28B3.9	F28B3.9	392	300	299	233	344	240
F28H1.1	F28H1.1	F28H1.1	12	21	7	4	10	7
F32B5.1	F32B5.1	F32B5.1	55	36	49	17	18	40
F32B5.2	F32B5.2	F32B5.2	3	1	6	1	6	4
F32B5.3	F32B5.3	F32B5.3	47	34	36	36	42	33
F32B5.4	F32B5.4	F32B5.4	5	3	1	4	4	0
F32B5.6	F32B5.6	F32B5.6a	330	430	576	386	649	433
F32B5.6	F32B5.6	F32B5.6d.4	92	138	142	96	139	135
F32B5.6	F32B5.6	F32B5.6c	10	6	11	1	9	1
F32B5.6	F32B5.6	F32B5.6d.2	92	138	142	96	139	135
F32B5.6	F32B5.6	F32B5.6d.3	92	138	142	96	139	135
F32B5.6	F32B5.6	F32B5.6b	94	113	104	75	127	118
F32B5.6	F32B5.6	F32B5.6d.5	92	138	142	96	139	135
F32B5.6	F32B5.6	F32B5.6d.1	92	138	142	96	139	135
F33D11.1	F33D11.1	F33D11.1	4	3	3	0	8	4
F33D11.2	F33D11.2	F33D11.2	16	6	10	9	9	16
ncbp-1	F37E3.1	F37E3.1	211	159	156	190	213	133
F40E3.2	F40E3.2	F40E3.2	91	108	81	52	68	79
F40E3.3	F40E3.3	F40E3.3	3	11	15	4	15	5
F46F11.1	F46F11.1	F46F11.1b	288	212	261	248	283	268
F46F11.1	F46F11.1	F46F11.1a	289	199	253	256	294	267
F46F11.7	F46F11.7	F46F11.7	18	15	7	2	16	12
F47B3.1	F47B3.1	F47B3.1	152	179	82	71	88	120
F47B3.2	F47B3.2	F47B3.2	0	0	1	1	0	0
F47B3.3	F47B3.3	F47B3.3	16	12	13	19	18	11
F47B3.4	F47B3.4	F47B3.4	23	27	25	13	13	27
acs-16	F47G6.2	F47G6.2	32	36	40	27	65	43
F47G6.3	F47G6.3	F47G6.3	17	11	12	8	8	16
F48A9.1	F48A9.1	F48A9.1	9	9	4	9	8	3
F48A9.2	F48A9.2	F48A9.2	2	8	0	1	1	1
aman-3	F48C1.1	F48C1.1	10	11	8	8	13	2
fbxa-145	F48C1.2	F48C1.2	56	84	45	53	78	39
F48C1.3	F48C1.3	F48C1.3	0	0	0	0	0	0
prp-17	F49D11.1	F49D11.1	580	435	391	376	552	441
F49D11.2	F49D11.2	F49D11.2	6	0	2	2	1	0
F49D11.3	F49D11.3	F49D11.3a	4	5	0	2	2	6
F49D11.3	F49D11.3	F49D11.3b	4	5	0	2	2	4
F49D11.4	F49D11.4	F49D11.4	2	2	3	2	1	1
F53F10.2	F53F10.2	F53F10.2a.2	554	545	517	408	595	474
F53F10.2	F53F10.2	F53F10.2b.3	100	85	90	82	94	76
F53F10.2	F53F10.2	F53F10.2b.1	100	85	90	82	94	76
F53F10.2	F53F10.2	F53F10.2b.2	100	85	90	82	94	76
F53F10.2	F53F10.2	F53F10.2b.4	100	85	90	82	94	76
F53F10.2	F53F10.2	F53F10.2a.1	160	128	147	119	148	136
F53F10.3	F53F10.3	F53F10.3.1	38	58	35	46	34	35
F53F10.3	F53F10.3	F53F10.3.2	20	31	17	30	28	29
duox-2	F53G12.3	F53G12.3	78	82	59	56	86	80
F53G12.4	F53G12.4	F53G12.4	966	865	925	922	1086	877
F53G12.8	F53G12.8	F53G12.8	276	242	295	313	519	403
F53G12.9	F53G12.9	F53G12.9	3	3	0	3	2	3
F54A5.1	F54A5.1	F54A5.1	9	8	10	5	8	3
F54C1.1	F54C1.1	F54C1.1	0	1	1	1	1	1
F54D7.2	F54D7.2	F54D7.2	52	56	31	38	61	38
gnrr-1	F54D7.3	F54D7.3	0	1	1	2	2	0
marc-6	F55A3.1	F55A3.1	314	222	182	215	322	196
F55A3.2	F55A3.2	F55A3.2	149	130	96	120	155	132
F55A3.3	F55A3.3	F55A3.3	1140	869	890	724	992	774
F55A12.1	F55A12.1	F55A12.1	2163	1969	1689	2072	2510	1796
F55A12.2	F55A12.2	F55A12.2d	40	35	19	27	34	43
F55A12.2	F55A12.2	F55A12.2c.1	49	40	30	37	27	42
F55A12.2	F55A12.2	F55A12.2c.2	49	40	30	37	27	42
F55A12.2	F55A12.2	F55A12.2a	25	19	20	17	18	18
F55A12.2	F55A12.2	F55A12.2b	46	33	27	36	23	33
F55A12.5	F55A12.5	F55A12.5	390	269	250	301	371	271
F55A12.6	F55A12.6	F55A12.6	3	4	4	5	1	10
F55C7.2	F55C7.2	F55C7.2	0	0	1	0	2	1
fncm-1	F56A3.1	F56A3.1	97	153	104	136	155	64
slx-1	F56A3.2	F56A3.2	183	221	239	176	257	206
sago-2	F56A6.1	F56A6.1b	1024	787	779	630	766	629
sago-2	F56A6.1	F56A6.1a	979	757	755	581	751	605
F56C11.4	F56C11.4	F56C11.4	114	116	131	108	114	112
F56C11.5	F56C11.5	F56C11.5b	43	41	28	30	48	30
F56C11.5	F56C11.5	F56C11.5a	30	27	29	29	34	30
F56C11.6	F56C11.6	F56C11.6a	23	32	22	15	29	23
F56C11.6	F56C11.6	F56C11.6b	21	32	20	15	29	21
sdz-22	F56F4.1	F56F4.1	1	0	0	2	2	0
ttr-55	F56F4.2	F56F4.2	1	0	2	0	2	2
F56F4.3	F56F4.3	F56F4.3	12	17	4	1	2	5
F56F4.4	F56F4.4	F56F4.4	3	3	5	2	1	5
nhr-266	F56H1.2	F56H1.2	11	4	3	5	9	3
F57B10.3	F57B10.3	F57B10.3b.1	238	248	191	180	242	180
F57B10.3	F57B10.3	F57B10.3b.3	199	203	174	152	207	157
F57B10.3	F57B10.3	F57B10.3a	205	206	176	152	208	159
F57B10.3	F57B10.3	F57B10.3b.2	199	203	174	152	207	157
F57B10.3	F57B10.3	F57B10.3b.4	199	203	174	152	207	157
F57B10.4	F57B10.4	F57B10.4	731	529	477	475	558	413
F57B10.5	F57B10.5	F57B10.5	168	145	103	142	169	95
xpg-1	F57B10.6	F57B10.6	304	353	258	330	337	284
F57C9.1	F57C9.1	F57C9.1b	635	588	475	446	656	546
F57C9.1	F57C9.1	F57C9.1a	548	503	426	402	572	505
clec-90	F57C9.2	F57C9.2	115	142	113	74	114	74
F57C9.3	F57C9.3	F57C9.3	32	22	19	23	37	25
F57C9.4	F57C9.4	F57C9.4a	141	141	103	168	203	147
F57C9.4	F57C9.4	F57C9.4c	198	170	130	186	246	180
F57C9.4	F57C9.4	F57C9.4b	211	191	143	211	280	195
F57C9.6	F57C9.6	F57C9.6	6	0	1	4	3	5
F59A3.1	F59A3.1	F59A3.1	20	23	14	24	32	24
F59A3.2	F59A3.2	F59A3.2	355	307	287	225	395	251
H27M09.1	H27M09.1	H27M09.1	266	206	198	203	290	178
rpb-5	H27M09.2	H27M09.2	172	149	144	131	162	127
H27M09.3	H27M09.3	H27M09.3	1067	653	680	637	821	684
H31G24.1	H31G24.1	H31G24.1	0	0	1	0	1	0
H31G24.3	H31G24.3	H31G24.3	143	137	101	85	167	120
ahcy-1	K02F2.2	K02F2.2.1	55	52	69	47	67	44
ahcy-1	K02F2.2	K02F2.2.2	47	46	55	39	64	39
teg-4	K02F2.3	K02F2.3	627	467	407	404	520	423
K03E5.1	K03E5.1	K03E5.1	340	384	376	219	300	223
K03E5.2	K03E5.2	K03E5.2d	6	9	9	5	0	4
K03E5.2	K03E5.2	K03E5.2c.1	4	1	3	0	0	0
K03E5.2	K03E5.2	K03E5.2a	6	1	3	1	1	1
K03E5.2	K03E5.2	K03E5.2b	5	1	3	0	1	1
K03E5.2	K03E5.2	K03E5.2c.2	4	1	3	0	0	0
cdk-2	K03E5.3	K03E5.3	48	60	51	37	46	53
K04F10.1	K04F10.1	K04F10.1	3	5	3	5	2	2
K04F10.2	K04F10.2	K04F10.2	10	5	5	0	9	4
K04F10.3	K04F10.3	K04F10.3a	102	108	53	55	119	85
K04F10.3	K04F10.3	K04F10.3b	79	80	41	41	92	69
K04F10.7	K04F10.7	K04F10.7	477	415	327	310	482	300
K06A5.1	K06A5.1	K06A5.1	148	142	149	133	138	123
K06A5.2	K06A5.2	K06A5.2	12	5	10	5	3	6
K06A5.3	K06A5.3	K06A5.3	8	2	9	12	4	2
knl-2	K06A5.4	K06A5.4	841	673	594	638	738	626
K07A3.3	K07A3.3	K07A3.3a	2	1	8	2	5	1
K07A3.3	K07A3.3	K07A3.3b	2	1	7	2	5	1
K09H9.1	K09H9.1	K09H9.1	72	70	106	50	91	68
K09H9.2	K09H9.2	K09H9.2.1	134	96	66	80	117	108
K09H9.2	K09H9.2	K09H9.2.2	130	96	66	74	114	105
K10E9.1	K10E9.1	K10E9.1	714	712	605	535	795	598
K12C11.3	K12C11.3	K12C11.3a	0	2	1	0	0	1
K12C11.3	K12C11.3	K12C11.3b	0	0	0	0	0	0
M01A10.1	M01A10.1	M01A10.1	118	75	89	73	127	77
M01A12.3	M01A12.3	M01A12.3	2	3	2	0	1	2
M01E11.1	M01E11.1	M01E11.1	53	67	49	65	100	52
M01E11.2	M01E11.2	M01E11.2.1	414	320	272	307	340	325
M01E11.2	M01E11.2	M01E11.2.2	401	305	265	301	330	313
M01E11.3	M01E11.3	M01E11.3	572	452	370	441	486	432
rpa-2	M04F3.1	M04F3.1.1	461	346	355	330	442	371
rpa-2	M04F3.1	M04F3.1.2	443	336	336	314	431	353
M04F3.2	M04F3.2	M04F3.2	282	184	197	168	301	221
R06A10.1	R06A10.1	R06A10.1	118	117	86	102	171	98
R10A10.1	R10A10.1	R10A10.1	0	1	2	1	2	3
R12E2.1	R12E2.1	R12E2.1	397	328	287	270	394	283
R12E2.2	R12E2.2	R12E2.2	231	159	212	277	188	207
R12E2.14	R12E2.14	R12E2.14.1	2	0	0	0	2	0
R12E2.14	R12E2.14	R12E2.14.2	0	0	0	0	0	0
rnp-8	R119.7	R119.7	370	334	305	262	343	317
gcy-28	T01A4.1	T01A4.1d	134	136	88	125	148	100
gcy-28	T01A4.1	T01A4.1c	98	96	74	78	123	70
gcy-28	T01A4.1	T01A4.1a	106	110	79	91	137	85
gcy-28	T01A4.1	T01A4.1b	54	50	41	55	82	45
T03F1.1	T03F1.1	T03F1.1.1	630	611	496	477	662	507
T03F1.1	T03F1.1	T03F1.1.2	552	538	435	413	578	467
pgk-1	T03F1.3	T03F1.3	224	206	154	164	208	160
T03F1.11	T03F1.11	T03F1.11	5	6	5	3	4	3
T04D1.2	T04D1.2	T04D1.2	1129	1040	928	935	1018	778
T05E7.1	T05E7.1	T05E7.1	1	9	12	2	8	2
T05E7.3	T05E7.3	T05E7.3	132	134	90	139	119	110
T06A4.1	T06A4.1	T06A4.1b	2	1	7	6	1	1
T06A4.1	T06A4.1	T06A4.1a	0	1	5	6	1	1
T06A4.3	T06A4.3	T06A4.3a	3	3	6	2	8	4
T06A4.3	T06A4.3	T06A4.3b	1	2	2	1	8	4
T08B2.3	T08B2.3	T08B2.3	8	8	4	8	14	1
T08B2.4	T08B2.4	T08B2.4	210	241	229	206	210	165
T08B2.5	T08B2.5	T08B2.5d	208	170	178	148	176	147
T08B2.5	T08B2.5	T08B2.5a	361	310	307	255	382	308
T08B2.5	T08B2.5	T08B2.5e	84	62	60	54	76	57
T08B2.5	T08B2.5	T08B2.5f	327	264	273	231	344	287
T08B2.5	T08B2.5	T08B2.5b	361	310	307	255	382	308
T08B2.5	T08B2.5	T08B2.5g	257	235	215	183	305	236
T08B2.5	T08B2.5	T08B2.5c	341	279	288	238	358	292
T09B4.1	T09B4.1	T09B4.1.2	114	86	112	95	124	132
T09B4.1	T09B4.1	T09B4.1.1	104	86	102	91	110	123
T09B4.2	T09B4.2	T09B4.2	155	122	106	86	117	97
T09B4.3	T09B4.3	T09B4.3	5	1	1	15	1	3
T09B4.4	T09B4.4	T09B4.4	2	1	2	5	6	7
T09B4.5	T09B4.5	T09B4.5a	21	4	10	7	6	2
T09B4.5	T09B4.5	T09B4.5b	0	1	5	1	0	2
pcbd-1	T10B11.1	T10B11.1	46	53	24	25	39	33
T10B11.2	T10B11.2	T10B11.2	254	181	200	213	223	156
ztf-4	T10B11.3	T10B11.3	166	96	81	125	154	121
T10E9.1	T10E9.1	T10E9.1	180	82	97	99	141	114
T10E9.2	T10E9.2	T10E9.2	442	321	346	281	376	310
T10E9.3	T10E9.3	T10E9.3	8	2	1	3	4	4
T10E9.4	T10E9.4	T10E9.4.1	27	18	21	10	23	40
T10E9.4	T10E9.4	T10E9.4.2	25	15	15	10	19	37
T12F5.1	T12F5.1	T12F5.1	203	180	213	186	329	198
T12F5.2	T12F5.2	T12F5.2	30	37	12	17	32	36
T19B4.1	T19B4.1	T19B4.1	8	5	1	10	1	2
T19B4.3	T19B4.3	T19B4.3.2	17	14	12	15	14	13
T19B4.3	T19B4.3	T19B4.3.1	16	10	12	14	10	11
T19B4.5	T19B4.5	T19B4.5	232	185	155	203	173	193
egg-4	T21E3.1	T21E3.1	4121	3466	3157	2965	4098	3266
T21E3.2	T21E3.2	T21E3.2	41	14	12	5	3	2
T21E12.2	T21E12.2	T21E12.2	2	3	2	2	12	0
T21E12.3	T21E12.3	T21E12.3	0	1	0	0	0	0
T21G5.1	T21G5.1	T21G5.1	25	9	11	5	14	14
T21G5.2	T21G5.2	T21G5.2	5	4	0	3	7	1
T22E7.1	T22E7.1	T22E7.1a	10	15	16	10	13	18
T22E7.1	T22E7.1	T22E7.1b	7	8	13	8	9	17
T22E7.2	T22E7.2	T22E7.2	3	0	3	1	1	1
T23B3.1	T23B3.1	T23B3.1	175	172	148	179	165	155
T23B3.1	T23B3.1	T23B3.1b	144	159	122	151	148	147
T23B3.2	T23B3.2	T23B3.2	2	2	8	4	7	8
rmd-5	T23B3.3	T23B3.3	4	10	2	1	7	5
T27A3.1	T27A3.1	T27A3.1d.2	38	38	48	27	42	40
T27A3.1	T27A3.1	T27A3.1e	16	26	40	16	22	36
T27A3.1	T27A3.1	T27A3.1d.1	16	27	40	16	22	35
T27A3.1	T27A3.1	T27A3.1c	20	34	46	19	36	38
T27A3.1	T27A3.1	T27A3.1a	20	34	46	19	36	39
T27A3.1	T27A3.1	T27A3.1b	16	27	40	16	22	36
T27A3.2	T27A3.2	T27A3.2	251	239	180	162	252	151
T27A3.4	T27A3.4	T27A3.4	134	83	121	81	97	92
srt-61	T27C10.1	T27C10.1	2	1	2	2	5	0
srt-62	T27C10.2	T27C10.2	7	1	1	1	2	0
mop-25.3	T27C10.3	T27C10.3	111	80	102	93	100	122
bath-25	T27C10.4	T27C10.4	4	0	0	1	3	0
T28F2.1	T28F2.1	T28F2.1	4	2	2	1	3	3
T28F2.2	T28F2.2	T28F2.2	22	24	21	20	29	13
W01B11.1	W01B11.1	W01B11.1	0	1	2	3	3	1
sulp-6	W01B11.2	W01B11.2	30	33	31	23	21	37
nol-5	W01B11.3	W01B11.3.1	1161	929	767	764	1052	910
nol-5	W01B11.3	W01B11.3.3	959	723	609	632	836	780
nol-5	W01B11.3	W01B11.3.2	959	723	609	632	836	780
W02D3.1	W02D3.1	W02D3.1.2	20	32	48	22	35	32
W02D3.1	W02D3.1	W02D3.1.1	16	26	42	21	27	27
dhod-1	W02D3.2	W02D3.2	294	286	332	241	293	241
W02D3.12	W02D3.12	W02D3.12	14	7	6	10	9	7
W03D8.5	W03D8.5	W03D8.5	63	29	33	11	35	14
W03D8.7	W03D8.7	W03D8.7	598	722	746	752	882	551
W03D8.8	W03D8.8	W03D8.8	2	6	1	2	1	3
W03D8.10	W03D8.10	W03D8.10	11	23	20	4	8	15
W03F11.5	W03F11.5	W03F11.5	35	106	48	77	127	64
afd-1	W03F11.6	W03F11.6c	91	165	97	155	143	105
afd-1	W03F11.6	W03F11.6d	65	134	80	127	119	85
afd-1	W03F11.6	W03F11.6a	130	167	127	167	168	121
afd-1	W03F11.6	W03F11.6b	77	45	58	56	66	38
W03G9.2	W03G9.2	W03G9.2	780	667	717	517	810	674
W03G9.3	W03G9.3	W03G9.3	5159	4285	4529	3631	5085	4577
W04C9.2	W04C9.2	W04C9.2.1	18	38	23	27	18	30
W04C9.2	W04C9.2	W04C9.2.2	10	24	9	17	14	12
cutl-13	W04C9.3	W04C9.3	5	3	1	6	0	4
W04C9.4	W04C9.4	W04C9.4	206	193	182	189	213	230
fbxa-203	W05F2.5	W05F2.5	2368	2050	1757	1891	2140	1513
W05F2.6	W05F2.6	W05F2.6	156	135	162	138	149	172
W05F2.7	W05F2.7	W05F2.7	26	49	52	34	60	51
W09C3.1	W09C3.1	W09C3.1	28	37	28	20	26	20
W09C3.2	W09C3.2	W09C3.2	20	13	18	4	18	11
W09C3.3	W09C3.3	W09C3.3	7	1	0	1	9	10
W09C3.4	W09C3.4	W09C3.4	347	289	267	244	352	302
ccb-2	W10C8.1	W10C8.1	1	1	1	0	2	2
math-46	Y8G1A.1	Y8G1A.1b	6	15	3	4	4	9
math-46	Y8G1A.1	Y8G1A.1a	7	15	10	4	6	13
Y18H1A.1	Y18H1A.1	Y18H1A.1	52	64	49	39	62	61
Y18H1A.8	Y18H1A.8	Y18H1A.8	3	1	1	1	1	1
Y18H1A.11	Y18H1A.11	Y18H1A.11.1	6	5	4	2	2	7
Y18H1A.11	Y18H1A.11	Y18H1A.11.2	6	1	4	2	2	7
Y20F4.2	Y20F4.2	Y20F4.2	47	34	27	22	42	33
Y23H5A.2	Y23H5A.2	Y23H5A.2	117	98	79	107	129	126
Y23H5A.3	Y23H5A.3	Y23H5A.3	250	287	253	217	273	191
Y23H5A.4	Y23H5A.4	Y23H5A.4	271	231	221	162	247	275
Y23H5B.1	Y23H5B.1	Y23H5B.1	0	0	1	7	4	2
Y23H5B.2	Y23H5B.2	Y23H5B.2	4	4	6	5	2	4
Y23H5B.3	Y23H5B.3	Y23H5B.3	151	171	161	165	205	183
Y23H5B.4	Y23H5B.4	Y23H5B.4	3	6	3	3	2	3
Y23H5B.5	Y23H5B.5	Y23H5B.5	398	362	286	242	424	315
Y23H5B.6	Y23H5B.6	Y23H5B.6	915	766	712	762	988	824
Y34D9A.2	Y34D9A.2	Y34D9A.2	33	34	28	10	42	21
Y34D9A.3	Y34D9A.3	Y34D9A.3	271	244	267	262	281	244
glrx-10	Y34D9A.6	Y34D9A.6	15	17	15	7	9	9
Y34D9A.7	Y34D9A.7	Y34D9A.7	295	346	245	308	381	272
spp-23	Y34D9A.11	Y34D9A.11	0	0	0	1	0	1
rpb-10	Y37E3.3	Y37E3.3	97	113	109	71	135	71
Y37E3.4	Y37E3.4	Y37E3.4.2	63	79	53	59	63	64
Y37E3.4	Y37E3.4	Y37E3.4.1	32	40	29	33	37	32
arl-13	Y37E3.5	Y37E3.5b	185	261	233	27	26	23
arl-13	Y37E3.5	Y37E3.5a	185	260	233	27	26	23
Y37E3.10	Y37E3.10	Y37E3.10.2	248	228	172	169	252	203
Y37E3.10	Y37E3.10	Y37E3.10.1	216	172	143	133	214	154
Y37E3.11	Y37E3.11	Y37E3.11a	100	40	54	72	86	71
Y37E3.11	Y37E3.11	Y37E3.11b	82	40	49	65	80	67
Y37E3.17	Y37E3.17	Y37E3.17b	272	288	272	220	284	230
Y37E3.17	Y37E3.17	Y37E3.17a	272	285	272	220	282	227
Y37F4.1	Y37F4.1	Y37F4.1	18	13	11	11	6	13
Y37F4.2	Y37F4.2	Y37F4.2	1	0	0	0	2	2
Y39G10AL.1	Y39G10AL.1	Y39G10AL.1	70	94	120	117	142	123
zwl-1	Y39G10AR.2	Y39G10AR.2	342	296	264	263	299	289
nekl-1	Y39G10AR.3	Y39G10AR.3	104	92	99	49	100	116
zeel-1	Y39G10AR.5	Y39G10AR.5	151	134	91	62	91	61
ugt-31	Y39G10AR.6	Y39G10AR.6	761	799	708	950	1085	887
Y39G10AR.7	Y39G10AR.7	Y39G10AR.7	1731	1499	1651	1181	1557	1494
Y39G10AR.8	Y39G10AR.8	Y39G10AR.8	213	245	199	186	192	177
Y39G10AR.9	Y39G10AR.9	Y39G10AR.9b	101	130	100	80	129	88
Y39G10AR.9	Y39G10AR.9	Y39G10AR.9a	90	118	96	76	117	81
Y39G10AR.10	Y39G10AR.10	Y39G10AR.10	69	33	35	113	92	120
Y39G10AR.11	Y39G10AR.11	Y39G10AR.11.3	126	132	133	139	160	208
Y39G10AR.11	Y39G10AR.11	Y39G10AR.11.1	112	118	115	130	139	179
Y39G10AR.11	Y39G10AR.11	Y39G10AR.11.2	112	118	115	130	139	179
Y39G10AR.20	Y39G10AR.20	Y39G10AR.20	28	25	37	15	30	27
Y39G10AR.21	Y39G10AR.21	Y39G10AR.21.1	275	298	193	211	227	212
Y39G10AR.21	Y39G10AR.21	Y39G10AR.21.2	267	283	188	206	224	209
srbc-64	Y39G10AR.22	Y39G10AR.22	3	6	0	2	4	1
Y44E3A.1	Y44E3A.1	Y44E3A.1b	100	56	67	29	46	52
Y44E3A.1	Y44E3A.1	Y44E3A.1a	100	61	67	32	44	58
tyr-5	Y44E3B.2	Y44E3B.2	4	7	4	2	8	3
Y47D9A.1	Y47D9A.1	Y47D9A.1a	11	19	27	21	15	15
Y47D9A.1	Y47D9A.1	Y47D9A.1b	9	13	22	13	12	12
scpl-3	Y47D9A.2	Y47D9A.2a	10	12	17	11	16	4
scpl-3	Y47D9A.2	Y47D9A.2b	2	9	5	3	4	1
Y47D9A.3	Y47D9A.3	Y47D9A.3	4	5	0	2	3	4
Y47G6A.3	Y47G6A.3	Y47G6A.3	10	9	2	5	9	6
Y47G6A.4	Y47G6A.4	Y47G6A.4	95	61	48	56	50	60
Y47G6A.5	Y47G6A.5	Y47G6A.5b	60	51	46	39	58	28
Y47G6A.5	Y47G6A.5	Y47G6A.5a	53	46	46	40	56	30
pcaf-1	Y47G6A.6	Y47G6A.6	162	155	118	135	145	103
Y47G6A.7	Y47G6A.7	Y47G6A.7b.2	482	466	507	639	827	774
Y47G6A.7	Y47G6A.7	Y47G6A.7b.1	244	222	217	312	271	298
Y47G6A.7	Y47G6A.7	Y47G6A.7a.2	248	222	221	312	271	298
Y47G6A.7	Y47G6A.7	Y47G6A.7a.1	248	222	221	312	271	298
Y47G6A.9	Y47G6A.9	Y47G6A.9	313	319	270	194	337	295
Y47G6A.27	Y47G6A.27	Y47G6A.27	405	261	285	265	406	291
Y48G1A.1	Y48G1A.1	Y48G1A.1	68	88	97	99	120	70
Y48G1A.2	Y48G1A.2	Y48G1A.2	183	182	127	141	209	140
Y48G1A.3	Y48G1A.3	Y48G1A.3	231	119	149	176	191	142
Y48G1A.4	Y48G1A.4	Y48G1A.4	532	474	426	364	524	467
Y48G1BL.1	Y48G1BL.1	Y48G1BL.1	2476	2024	1992	1677	2296	2094
Y48G1BL.7	Y48G1BL.7	Y48G1BL.7	4	1	1	2	4	6
Y48G1BM.1	Y48G1BM.1	Y48G1BM.1	3269	2831	2687	2149	2986	2644
Y48G1C.1	Y48G1C.1	Y48G1C.1	2547	2085	1834	1547	1979	1839
pgs-1	Y48G1C.4	Y48G1C.4	88	85	110	86	122	106
Y48G1C.9	Y48G1C.9	Y48G1C.9.1	55	89	56	48	26	62
Y48G1C.9	Y48G1C.9	Y48G1C.9.2	40	71	48	37	20	53
Y48G1C.10	Y48G1C.10	Y48G1C.10	34	38	30	20	27	36
Y48G1C.11	Y48G1C.11	Y48G1C.11	44	38	27	31	58	34
Y48G8AL.1	Y48G8AL.1	Y48G8AL.1	226	184	179	175	265	217
Y48G8AL.5	Y48G8AL.5	Y48G8AL.5	203	169	158	151	209	218
Y48G8AL.7	Y48G8AL.7	Y48G8AL.7	168	116	111	133	222	147
Y48G8AL.15	Y48G8AL.15	Y48G8AL.15	14	13	9	13	15	5
Y48G8AR.2	Y48G8AR.2	Y48G8AR.2.2	17	14	6	6	9	10
Y48G8AR.2	Y48G8AR.2	Y48G8AR.2.1	17	14	5	6	8	10
Y48G8AR.3	Y48G8AR.3	Y48G8AR.3	1	0	0	0	0	1
Y50C1A.1	Y50C1A.1	Y50C1A.1	139	124	82	105	153	105
Y51F10.2	Y51F10.2	Y51F10.2	70	64	42	37	74	56
Y51F10.3	Y51F10.3	Y51F10.3	29	17	23	23	31	21
Y51F10.4	Y51F10.4	Y51F10.4b	58	87	68	61	72	54
Y51F10.4	Y51F10.4	Y51F10.4a	67	99	74	109	93	72
hex-4	Y51F10.5	Y51F10.5	63	63	49	55	96	41
Y51F10.6	Y51F10.6	Y51F10.6	45	35	51	45	56	31
Y54E10A.3	Y54E10A.3	Y54E10A.3	135	78	124	109	111	90
Y54E10A.5	Y54E10A.5	Y54E10A.5.2	119	121	69	91	120	82
Y54E10A.5	Y54E10A.5	Y54E10A.5.1	48	35	32	44	68	35
Y54E10A.6	Y54E10A.6	Y54E10A.6	114	98	48	82	112	87
Y54E10A.7	Y54E10A.7	Y54E10A.7.2	101	80	80	66	87	85
Y54E10A.7	Y54E10A.7	Y54E10A.7.1	96	58	58	61	74	80
Y54E10A.17	Y54E10A.17	Y54E10A.17.1	212	254	199	281	381	171
Y54E10A.17	Y54E10A.17	Y54E10A.17.2	195	227	183	267	352	161
Y54E10BL.1	Y54E10BL.1	Y54E10BL.1	4	1	0	0	0	0
Y54E10BL.3	Y54E10BL.3	Y54E10BL.3	3	3	3	3	8	8
Y54E10BR.1	Y54E10BR.1	Y54E10BR.1b	24	50	48	47	53	46
Y54E10BR.1	Y54E10BR.1	Y54E10BR.1a	24	44	42	44	50	44
Y54E10BR.2	Y54E10BR.2	Y54E10BR.2.2	76	69	67	68	87	52
Y54E10BR.2	Y54E10BR.2	Y54E10BR.2.1	36	27	27	52	47	29
Y54E10BR.2	Y54E10BR.2	Y54E10BR.2.3	36	27	27	52	47	29
Y54E10BR.3	Y54E10BR.3	Y54E10BR.3	133	99	75	85	107	123
Y54E10BR.4	Y54E10BR.4	Y54E10BR.4	215	169	192	182	284	228
Y65B4A.1	Y65B4A.1	Y65B4A.1	92	69	56	66	92	68
Y65B4A.2	Y65B4A.2	Y65B4A.2	8	15	13	8	13	9
vps-20	Y65B4A.3	Y65B4A.3	94	78	82	101	124	73
Y65B4A.4	Y65B4A.4	Y65B4A.4	20	20	8	11	22	22
Y65B4BL.1	Y65B4BL.1	Y65B4BL.1	0	3	2	4	3	3
deps-1	Y65B4BL.2	Y65B4BL.2	641	460	396	372	556	366
Y65B4BR.1	Y65B4BR.1	Y65B4BR.1	16	15	21	24	6	23
Y65B4BR.5	Y65B4BR.5	Y65B4BR.5a.1	397	401	354	329	439	296
Y65B4BR.5	Y65B4BR.5	Y65B4BR.5a.2	312	247	271	193	331	198
Y65B4BR.5	Y65B4BR.5	Y65B4BR.5b	312	247	271	193	331	198
Y65B4BR.8	Y65B4BR.8	Y65B4BR.8	220	182	127	144	148	116
Y71F9AL.1	Y71F9AL.1	Y71F9AL.1	95	69	63	80	101	57
Y71F9AL.2	Y71F9AL.2	Y71F9AL.2	38	23	24	17	35	43
Y71F9AL.4	Y71F9AL.4	Y71F9AL.4	390	300	323	307	355	327
Y71F9AL.6	Y71F9AL.6	Y71F9AL.6	1	4	3	1	2	2
Y71F9AL.7	Y71F9AL.7	Y71F9AL.7	10	11	0	0	3	12
Y71F9AL.8	Y71F9AL.8	Y71F9AL.8	37	66	25	32	46	41
Y71F9AL.9	Y71F9AL.9	Y71F9AL.9.1	797	707	608	567	733	530
Y71F9AL.9	Y71F9AL.9	Y71F9AL.9.2	524	436	413	383	515	382
Y71F9AL.10	Y71F9AL.10	Y71F9AL.10.2	71	101	101	66	85	62
Y71F9AL.10	Y71F9AL.10	Y71F9AL.10.1	56	81	92	39	73	44
Y71F9AL.11	Y71F9AL.11	Y71F9AL.11	6	1	2	1	9	4
cogc-3	Y71F9AM.4	Y71F9AM.4a	9020	14777	8283	1908	7403	4968
cogc-3	Y71F9AM.4	Y71F9AM.4b	71	59	68	50	55	64
trap-1	Y71F9AM.6	Y71F9AM.6.1	68	54	47	61	62	57
trap-1	Y71F9AM.6	Y71F9AM.6.2	48	38	44	51	55	45
Y71F9B.1	Y71F9B.1	Y71F9B.1	3	0	0	2	3	0
Y71F9B.2	Y71F9B.2	Y71F9B.2	197	145	133	106	179	157
yop-1	Y71F9B.3	Y71F9B.3.2	108	98	81	56	130	85
yop-1	Y71F9B.3	Y71F9B.3.1	92	90	64	49	118	76
Y71G12A.2	Y71G12A.2	Y71G12A.2b	146	121	147	132	151	148
Y71G12A.2	Y71G12A.2	Y71G12A.2a	285	286	361	261	385	297
tub-2	Y71G12A.3	Y71G12A.3	78	62	62	73	78	69
Y71G12B.1	Y71G12B.1	Y71G12B.1b	291	228	253	252	311	247
Y71G12B.1	Y71G12B.1	Y71G12B.1a	273	219	241	240	289	247
Y71G12B.2	Y71G12B.2	Y71G12B.2	16	20	9	8	20	6
Y71G12B.3	Y71G12B.3	Y71G12B.3	3	13	10	4	5	1
Y71G12B.4	Y71G12B.4	Y71G12B.4	41	49	51	47	44	42
Y71G12B.5	Y71G12B.5	Y71G12B.5	24	33	18	30	27	25
Y71G12B.6	Y71G12B.6	Y71G12B.6.1	7	9	11	11	22	7
Y71G12B.6	Y71G12B.6	Y71G12B.6.2	7	6	11	11	21	6
Y71G12B.7	Y71G12B.7	Y71G12B.7	2	2	4	2	7	4
Y71G12B.8	Y71G12B.8	Y71G12B.8	537	464	484	465	631	527
lin-65	Y71G12B.9	Y71G12B.9b	304	228	203	223	226	227
lin-65	Y71G12B.9	Y71G12B.9a	349	237	240	246	244	272
Y71G12B.10	Y71G12B.10	Y71G12B.10	202	163	190	202	237	196
Y71G12B.11	Y71G12B.11	Y71G12B.11a	180	212	173	292	415	362
Y71G12B.11	Y71G12B.11	Y71G12B.11b	41	83	47	71	143	95
atg-5	Y71G12B.12	Y71G12B.12a	121	51	94	43	94	49
atg-5	Y71G12B.12	Y71G12B.12b	58	27	40	16	50	25
Y71G12B.13	Y71G12B.13	Y71G12B.13	403	318	284	216	423	265
drag-1	Y71G12B.16	Y71G12B.16	5	0	1	4	3	0
Y71G12B.17	Y71G12B.17	Y71G12B.17	10	5	15	7	14	7
Y71G12B.18	Y71G12B.18	Y71G12B.18	3	3	3	2	2	1
Y71G12B.28	Y71G12B.28	Y71G12B.28	1338	1689	1409	1551	1716	1154
Y73E7A.1	Y73E7A.1	Y73E7A.1a.1	27	22	24	38	37	30
Y73E7A.1	Y73E7A.1	Y73E7A.1b	7	11	12	15	22	12
Y73E7A.1	Y73E7A.1	Y73E7A.1a.2	16	15	17	25	28	21
Y73E7A.2	Y73E7A.2	Y73E7A.2	500	381	410	331	469	457
Y73E7A.3	Y73E7A.3	Y73E7A.3a	60	69	47	44	67	36
Y73E7A.3	Y73E7A.3	Y73E7A.3b	20	25	5	12	31	9
Y73E7A.8	Y73E7A.8	Y73E7A.8	238	272	238	214	284	223
Y74C9A.1	Y74C9A.1	Y74C9A.1	523	386	531	431	556	408
nlp-40	Y74C9A.2	Y74C9A.2.4	21	60	11	30	34	13
nlp-40	Y74C9A.2	Y74C9A.2.2	2	5	7	8	7	8
nlp-40	Y74C9A.2	Y74C9A.2.3	2	5	7	8	7	8
nlp-40	Y74C9A.2	Y74C9A.2.6	2	5	7	8	7	8
[truncated: 26,491 more rows]
