# Supplementary material for: Staufen Negatively Modulates MicroRNA Activity in Caenorhabditis elegans
Source: G3 (Bethesda). 2016 Feb 23;6(5):1227–37. doi: 10.1534/g3.116.027300 (PMC4856075; doi:10.1534/g3.116.027300)
Supplement: Supplemental Material [file supp_g3.116.027300_TableS4.xlsx]

## Sheet: Table S4
Table S4: Results of differential expression analysis of endo-siRNA counts using edgeR
Gene name	Sequence name	Transcript	logCPM	logFC	PValue	FDR
ZK262.9	ZK262.9	ZK262.9	6.6053	-6.14867	4.31293e-140	7.74042e-136
fbxa-216	Y47H9C.10	Y47H9C.10	5.97219	-4.11239	1.16443e-106	1.0449e-102
cdh-5	F08B4.2	F08B4.2a	5.61246	4.03024	3.23202e-76	1.9335e-72
cdh-5	F08B4.2	F08B4.2b	5.2698	4.08271	3.51718e-71	1.57807e-67
T05G5.4	T05G5.4	T05G5.4	5.49638	-3.07641	2.4459e-50	8.77931e-47
Y38H8A.5	Y38H8A.5	Y38H8A.5	5.59146	2.58838	1.12554e-41	3.36669e-38
atgp-1	F26D10.9	F26D10.9a	5.79441	2.51322	5.75955e-41	1.47667e-37
arl-13	Y37E3.5	Y37E3.5b	5.02216	-3.08856	4.70165e-39	1.05476e-35
arl-13	Y37E3.5	Y37E3.5a	5.02023	-3.08643	5.34321e-39	1.0655e-35
atgp-1	F26D10.9	F26D10.9b	5.01327	2.70636	4.09564e-32	7.35045e-29
C16C8.21	C16C8.21	C16C8.21	7.19456	-1.62328	2.80959e-31	4.58397e-28
C07G3.8	C07G3.8	C07G3.8	5.93039	1.79884	7.48155e-31	1.11893e-27
W06A11.4	W06A11.4	W06A11.4	7.31872	-1.56532	2.60915e-30	3.60203e-27
ZC204.14	ZC204.14	ZC204.14	6.01396	-1.66093	4.54962e-28	5.83228e-25
C23H3.2	C23H3.2	C23H3.2b	4.27673	3.2995	7.56312e-28	9.04902e-25
C23H3.2	C23H3.2	C23H3.2a	4.12817	3.33612	8.30348e-25	9.31391e-22
Y65B4BL.7	Y65B4BL.7	Y65B4BL.7	5.72867	-1.81077	3.2772e-24	3.45976e-21
W03G1.4	W03G1.4	W03G1.4	7.34981	1.37497	1.4546e-23	1.45032e-20
W04C9.5	W04C9.5	W04C9.5	6.27667	1.39102	2.5356e-21	2.39507e-18
mnp-1	B0285.7	B0285.7	6.63226	-1.25273	3.76666e-19	3.38001e-16
pqn-52	M01E11.4	M01E11.4c	5.62205	1.56981	8.70084e-18	7.4359e-15
F39B3.3	F39B3.3	F39B3.3	9.14715	-1.56605	1.04952e-17	8.56173e-15
Y71H10A.2	Y71H10A.2	Y71H10A.2.1	3.06529	3.68644	3.30464e-16	2.57862e-13
Y47D7A.16	Y47D7A.16	Y47D7A.16	5.87361	-1.23565	3.97328e-16	2.97118e-13
B0261.6	B0261.6	B0261.6b	2.85358	3.71099	2.47319e-15	1.77545e-12
tag-80	Y2C2A.1	Y2C2A.1	10.2916	0.972651	9.051e-15	6.08728e-12
exc-9	F20D12.5	F20D12.5	5.27103	1.63109	9.15789e-15	6.08728e-12
ZC204.2	ZC204.2	ZC204.2	5.03023	1.62738	9.91349e-15	6.35419e-12
math-44	Y16E11A.1	Y16E11A.1	7.78445	1.01027	1.63767e-14	1.01349e-11
Y66D12A.14	Y66D12A.14	Y66D12A.14	7.05285	1.05235	3.92302e-14	2.34688e-11
ZK262.8	ZK262.8	ZK262.8	9.73164	-0.942699	7.10653e-14	4.11422e-11
fbxa-184	F45C12.8	F45C12.8	6.94671	-1.0295	8.48864e-14	4.7608e-11
B0348.5	B0348.5	B0348.5	4.01091	2.14655	3.34083e-13	1.81691e-10
F23F12.3	F23F12.3	F23F12.3	5.21428	1.33124	7.92704e-13	4.18431e-10
prx-11	C47B2.8	C47B2.8	6.3601	-1.01561	2.08368e-12	1.06845e-09
Y43C5A.4	Y43C5A.4	Y43C5A.4	3.58743	2.40741	3.81224e-12	1.90051e-09
eva-1	F32A7.3	F32A7.3b	4.29147	1.80809	4.03044e-12	1.95498e-09
B0261.6	B0261.6	B0261.6a	3.58847	2.4584	5.95916e-12	2.81445e-09
Y71G12B.11	Y71G12B.11	Y71G12B.11a	6.14797	0.986311	2.30072e-11	1.05874e-08
F54F7.7	F54F7.7	F54F7.7	5.50431	1.18995	2.9815e-11	1.33773e-08
ins-5	ZK84.3	ZK84.3	6.89811	0.917943	5.09728e-11	2.23124e-08
F28H6.8	F28H6.8	F28H6.8	4.58695	1.77112	9.89255e-11	4.22718e-08
F31D4.5	F31D4.5	F31D4.5a	4.26794	1.57663	2.66968e-10	1.11425e-07
C05D11.13	C05D11.13	C05D11.13	5.41777	1.24342	2.93257e-10	1.19616e-07
nsy-4	Y38F2AL.1	Y38F2AL.1.2	6.71335	0.897198	3.15737e-10	1.25923e-07
ZK355.2	ZK355.2	ZK355.2b	5.24279	-1.25557	3.42661e-10	1.3369e-07
F31D4.5	F31D4.5	F31D4.5b	4.25177	1.55448	4.86451e-10	1.85752e-07
cutl-10	Y53H1B.1	Y53H1B.1	6.274	-0.906605	5.13298e-10	1.9192e-07
ZK355.2	ZK355.2	ZK355.2a.2	5.19557	-1.24728	5.39365e-10	1.97551e-07
ZK355.2	ZK355.2	ZK355.2a.1	5.2419	-1.23953	5.50641e-10	1.97647e-07
C28C12.1	C28C12.1	C28C12.1	5.21015	1.12196	1.01604e-09	3.57546e-07
asah-1	K11D2.2	K11D2.2	6.32095	0.888902	1.10898e-09	3.82748e-07
F57A10.2	F57A10.2	F57A10.2	4.46866	1.47744	1.23838e-09	4.19345e-07
C16C8.20	C16C8.20	C16C8.20	4.13201	-1.59232	2.5122e-09	8.34934e-07
qdpr-1	T03F6.1	T03F6.1	8.8643	-0.743619	3.18962e-09	1.0408e-06
Y71F9B.13	Y71F9B.13	Y71F9B.13a	4.31119	-1.53702	6.60228e-09	2.11591e-06
bbs-5	R01H10.6	R01H10.6	3.48508	-2.37247	7.89176e-09	2.4848e-06
ttn-1	W06H8.8	W06H8.8g	9.95172	1.32988	9.16932e-09	2.69773e-06
ttn-1	W06H8.8	W06H8.8f	9.95172	1.32988	9.16932e-09	2.69773e-06
ttn-1	W06H8.8	W06H8.8e.1	9.95172	1.32988	9.16932e-09	2.69773e-06
ttn-1	W06H8.8	W06H8.8e.2	9.95172	1.32988	9.16932e-09	2.69773e-06
C46G7.5	C46G7.5	C46G7.5	7.41278	0.794142	9.63024e-09	2.78764e-06
nsy-4	Y38F2AL.1	Y38F2AL.1.1	6.0669	0.853556	1.13042e-08	3.22027e-06
Y39B6A.9	Y39B6A.9	Y39B6A.9	2.85599	2.41968	1.41185e-08	3.95914e-06
C16H3.3	C16H3.3	C16H3.3a	7.75235	0.733763	1.7823e-08	4.92108e-06
W04B5.1	W04B5.1	W04B5.1.1	7.36889	0.749598	2.00812e-08	5.4236e-06
F25G6.1	F25G6.1	F25G6.1	8.62369	0.726942	2.02475e-08	5.4236e-06
R11G10.3	R11G10.3	R11G10.3	5.70261	1.02328	2.08879e-08	5.45858e-06
C52E2.8	C52E2.8	C52E2.8	5.46222	1.00024	2.09863e-08	5.45858e-06
rme-6	F49E7.1	F49E7.1a	5.47688	-0.998032	2.82711e-08	7.2483e-06
ZC434.7	ZC434.7	ZC434.7a.1	6.09058	0.803393	2.93571e-08	7.38908e-06
dys-1	F15D3.1	F15D3.1b	6.64572	0.795472	2.96436e-08	7.38908e-06
dys-1	F15D3.1	F15D3.1a	6.75131	0.782137	3.25083e-08	7.99214e-06
tra-3	LLC1.1	LLC1.1	4.71598	-1.19857	3.61884e-08	8.77666e-06
ttn-1	W06H8.8	W06H8.8d	9.9133	1.36393	3.74516e-08	8.96191e-06
F58E1.13	F58E1.13	F58E1.13	6.29034	-0.795681	3.84182e-08	9.07225e-06
ZK643.1	ZK643.1	ZK643.1b	6.66608	-0.761097	4.04786e-08	9.43468e-06
Y54E2A.4	Y54E2A.4	Y54E2A.4	8.55476	-0.71124	4.61038e-08	1.05252e-05
C05D10.2	C05D10.2	C05D10.2a	4.93577	1.14013	4.63303e-08	1.05252e-05
ZK643.1	ZK643.1	ZK643.1a	6.63218	-0.75348	5.38459e-08	1.20797e-05
cogc-3	Y71F9AM.4	Y71F9AM.4a	10.9459	-1.10107	5.87196e-08	1.30104e-05
Y47D7A.14	Y47D7A.14	Y47D7A.14	5.37478	-0.968498	6.82862e-08	1.49455e-05
T05C3.6	T05C3.6	T05C3.6b	3.96602	1.76277	8.6841e-08	1.87775e-05
CC8.1	CC8.1	CC8.1	4.73353	-1.14907	8.9778e-08	1.91815e-05
tag-168	Y39A3CL.2	Y39A3CL.2	6.87851	0.746181	9.74211e-08	2.05696e-05
H04D03.4	H04D03.4	H04D03.4	6.3779	0.762506	9.96965e-08	2.08053e-05
Y39G10AR.10	Y39G10AR.10	Y39G10AR.10	4.33586	1.31135	1.50255e-07	3.06871e-05
W04B5.1	W04B5.1	W04B5.1.2	10.3564	0.659783	1.50469e-07	3.06871e-05
T02G5.4	T02G5.4	T02G5.4	8.31792	-0.676888	1.61743e-07	3.26158e-05
Y54G2A.44	Y54G2A.44	Y54G2A.44	3.6266	-1.645	1.87161e-07	3.7322e-05
C16H3.3	C16H3.3	C16H3.3b	7.36592	0.68576	1.92542e-07	3.79731e-05
F56F10.1	F56F10.1	F56F10.1.2	6.49393	-0.977573	1.95034e-07	3.80465e-05
F56F10.1	F56F10.1	F56F10.1.1	6.50628	-0.974101	2.08037e-07	4.01467e-05
C16C8.14	C16C8.14	C16C8.14	5.31673	-0.963359	2.14551e-07	4.09633e-05
W04A8.2	W04A8.2	W04A8.2	6.45411	-0.722123	2.34221e-07	4.4248e-05
eva-1	F32A7.3	F32A7.3a	4.65749	1.31158	2.39345e-07	4.44839e-05
xol-1	C18A11.5	C18A11.5b	7.43253	0.687036	2.40427e-07	4.44839e-05
ZK822.2	ZK822.2	ZK822.2.1	6.47813	0.751655	2.50499e-07	4.58746e-05
col-38	F54C9.4	F54C9.4	6.16995	0.76549	2.54797e-07	4.61904e-05
ZC178.1	ZC178.1	ZC178.1	3.64209	-2.04411	2.72318e-07	4.88729e-05
Y71F9B.13	Y71F9B.13	Y71F9B.13b	3.83813	-1.53277	2.90558e-07	5.16301e-05
Y47G6A.7	Y47G6A.7	Y47G6A.7b.2	7.32806	0.689079	3.72504e-07	6.50312e-05
asb-2	F02E8.1	F02E8.1.2	4.77513	-1.07968	3.73222e-07	6.50312e-05
uig-1	F32F2.1	F32F2.1e	5.95119	-0.980441	3.82379e-07	6.59861e-05
B0001.6	B0001.6	B0001.6.1	7.10207	-0.685226	4.30732e-07	7.30926e-05
C34C12.7	C34C12.7	C34C12.7	6.28168	0.737522	4.31705e-07	7.30926e-05
nhr-3	H01A20.1	H01A20.1	6.37531	0.721049	4.65186e-07	7.80252e-05
col-45	F53G12.7	F53G12.7	5.32752	1.00731	4.92936e-07	8.19142e-05
daf-7	B0412.2	B0412.2	6.0258	0.74358	5.92782e-07	9.76024e-05
clp-3	Y47H10A.1	Y47H10A.1	3.4688	1.67037	6.64444e-07	0.000108407
ZK822.2	ZK822.2	ZK822.2.2	6.41199	0.727869	6.82562e-07	0.00011036
set-25	Y43F4B.3	Y43F4B.3	7.53397	0.650455	7.63314e-07	0.000122314
pqn-32	F29C12.1	F29C12.1a	3.89506	1.61525	8.60973e-07	0.000136742
gly-13	B0416.6	B0416.6	8.05791	-0.654725	8.7287e-07	0.000137416
T05C3.6	T05C3.6	T05C3.6a	3.92587	1.71499	8.90119e-07	0.000137909
uig-1	F32F2.1	F32F2.1a	5.97568	-0.946044	8.9137e-07	0.000137909
uig-1	F32F2.1	F32F2.1c	6.00031	-0.947265	9.03318e-07	0.000138563
B0001.6	B0001.6	B0001.6.2	7.66562	-0.647285	9.13473e-07	0.000138933
uig-1	F32F2.1	F32F2.1d	5.97777	-0.944574	9.2147e-07	0.000138972
xol-1	C18A11.5	C18A11.5c	6.52557	0.686202	9.56943e-07	0.000142359
uig-1	F32F2.1	F32F2.1b	5.97673	-0.943128	9.59796e-07	0.000142359
asb-2	F02E8.1	F02E8.1.1	4.97634	-1.02432	1.07074e-06	0.000157512
ifta-1	C54G7.4	C54G7.4	5.14961	-0.883293	1.09407e-06	0.000159637
F22F1.2	F22F1.2	F22F1.2	2.172	3.02487	1.19496e-06	0.000172951
T28D6.4	T28D6.4	T28D6.4	5.25633	-1.34896	1.4649e-06	0.000210325
ugt-64	C07G3.9	C07G3.9.2	4.99277	-1.00064	1.5589e-06	0.000222044
ndx-2	W02G9.1	W02G9.1	7.53475	0.653548	1.7144e-06	0.000241933
hlh-30	W02C12.3	W02C12.3h.5	7.32786	-0.832125	1.72549e-06	0.000241933
T05B9.2	T05B9.2	T05B9.2	3.32533	1.9542	2.08673e-06	0.000290314
csp-1	Y48E1B.13	Y48E1B.13b	8.1483	0.631755	2.17765e-06	0.000300633
pqn-32	F29C12.1	F29C12.1b	3.86281	1.63719	2.22819e-06	0.000305262
str-245	F32A7.7	F32A7.7	2.43962	2.55229	2.33444e-06	0.000317395
Y57G7A.2	Y57G7A.2	Y57G7A.2	5.73715	0.855833	2.38635e-06	0.000322013
H14E04.3	H14E04.3	H14E04.3	4.51303	1.19572	2.65239e-06	0.000355242
ugt-64	C07G3.9	C07G3.9.1	4.82397	-0.995718	2.76537e-06	0.00036763
syg-2	C26G2.1	C26G2.1	5.81451	-0.699957	3.37505e-06	0.000445382
csp-1	Y48E1B.13	Y48E1B.13c	7.72405	0.619737	4.14297e-06	0.000542729
C06B8.7	C06B8.7	C06B8.7	7.23373	-0.624422	4.42195e-06	0.000572103
ser-3	K02F2.6	K02F2.6	6.02297	0.691609	4.45935e-06	0.000572103
F53G12.8	F53G12.8	F53G12.8	6.46765	0.669711	4.46283e-06	0.000572103
F49E11.2	F49E11.2	F49E11.2	3.36907	-1.60407	4.69896e-06	0.000598101
Y71H10A.1	Y71H10A.1	Y71H10A.1b.3	2.6791	2.21315	6.21315e-06	0.000785264
F37H8.3	F37H8.3	F37H8.3a	4.7607	0.953943	6.93596e-06	0.000870487
gcl-1	Y62E10A.16	Y62E10A.16	2.53948	2.12575	8.70726e-06	0.0010852
T16G12.1	T16G12.1	T16G12.1	5.66341	-0.758152	9.155e-06	0.00113314
Y116A8C.24	Y116A8C.24	Y116A8C.24	2.21716	-2.32121	9.49972e-06	0.00116775
irx-1	C36F7.1	C36F7.1	4.23782	1.15513	9.68409e-06	0.00118232
fbxa-136	C18D4.2	C18D4.2a	8.26332	0.582859	1.01179e-05	0.00122694
C53A5.13	C53A5.13	C53A5.13b	7.31046	0.584355	1.0667e-05	0.00127924
rps-24	T07A9.11	T07A9.11.2	6.0382	0.660926	1.08344e-05	0.00127924
rps-24	T07A9.11	T07A9.11.3	6.0382	0.660926	1.08344e-05	0.00127924
rps-24	T07A9.11	T07A9.11.4	6.0382	0.660926	1.08344e-05	0.00127924
Y43E12A.3	Y43E12A.3	Y43E12A.3	5.83639	-0.757295	1.09341e-05	0.00128006
F37H8.3	F37H8.3	F37H8.3b.1	4.91996	0.914641	1.0984e-05	0.00128006
lec-2	F52H3.7	F52H3.7b.2	4.58678	-0.99854	1.16215e-05	0.00134562
mai-1	K10B3.9	K10B3.9.1	5.03594	0.823482	1.24158e-05	0.00141927
mai-1	K10B3.9	K10B3.9.3	5.03594	0.823482	1.24158e-05	0.00141927
T25D3.3	T25D3.3	T25D3.3	5.52069	0.826272	1.45906e-05	0.00165733
Y47G6A.30	Y47G6A.30	Y47G6A.30	6.31378	0.739395	1.6339e-05	0.00184426
dlk-1	F33E2.2	F33E2.2d.2	8.36424	-0.543964	1.70475e-05	0.00191219
AH9.7	AH9.7	AH9.7	5.12342	0.775366	1.76611e-05	0.00196872
rps-24	T07A9.11	T07A9.11.1	6.31906	0.629398	1.81147e-05	0.00200682
fbxa-136	C18D4.2	C18D4.2b	8.15958	0.563866	1.95805e-05	0.0021559
T03D3.5	T03D3.5	T03D3.5	6.41646	-0.607905	2.03958e-05	0.00223197
hlh-30	W02C12.3	W02C12.3d.3	6.30249	-0.761774	2.08021e-05	0.00223554
hlh-30	W02C12.3	W02C12.3d.2	6.30249	-0.761774	2.08021e-05	0.00223554
hlh-30	W02C12.3	W02C12.3d.1	6.30249	-0.761774	2.08021e-05	0.00223554
egl-21	F01D4.4	F01D4.4.2	3.09126	1.61755	2.16049e-05	0.00229434
egl-21	F01D4.4	F01D4.4.3	3.09126	1.61755	2.16049e-05	0.00229434
C53A5.13	C53A5.13	C53A5.13a	7.87932	0.551888	2.3099e-05	0.00243858
srd-70	F48F5.4	F48F5.4	5.51526	0.766205	2.37787e-05	0.00249565
C05D10.2	C05D10.2	C05D10.2c	3.77719	1.21803	2.49923e-05	0.00260777
hlh-30	W02C12.3	W02C12.3c	6.34009	-0.751445	2.63415e-05	0.00273266
csp-1	Y48E1B.13	Y48E1B.13a	9.00321	0.548877	3.00978e-05	0.0031044
rgs-3	C29H12.3	C29H12.3c	1.94078	2.42786	3.03334e-05	0.00311082
F22B7.9	F22B7.9	F22B7.9	5.50545	-0.816596	3.11352e-05	0.00317491
T23G11.11	T23G11.11	T23G11.11	6.33136	0.614817	3.13419e-05	0.00317792
lec-2	F52H3.7	F52H3.7a	4.55694	-0.952154	3.1804e-05	0.00320666
Y116A8C.38	Y116A8C.38	Y116A8C.38	2.44174	-1.9956	3.54334e-05	0.00355265
C36F7.5	C36F7.5	C36F7.5	3.92777	1.14628	3.61555e-05	0.0036049
K06A5.8	K06A5.8	K06A5.8a.1	6.23901	0.602435	3.85315e-05	0.00379959
K06A5.8	K06A5.8	K06A5.8a.2	6.23901	0.602435	3.85315e-05	0.00379959
F59B1.10	F59B1.10	F59B1.10	2.69007	-2.19063	3.92912e-05	0.00385333
glb-18	F52A8.4	F52A8.4a	4.61928	0.916205	4.17875e-05	0.00407587
C30F12.5	C30F12.5	C30F12.5a.2	4.7756	0.883101	4.35999e-05	0.00420692
C30F12.5	C30F12.5	C30F12.5a.1	4.7756	0.883101	4.35999e-05	0.00420692
Y116A8C.22	Y116A8C.22	Y116A8C.22	7.27208	0.546039	4.45317e-05	0.00427385
Y82E9BR.3	Y82E9BR.3	Y82E9BR.3.4	5.36531	-0.740844	4.64245e-05	0.00443181
R05G6.5	R05G6.5	R05G6.5	5.62711	-0.684112	4.76174e-05	0.00452163
T10B5.4	T10B5.4	T10B5.4	4.41233	-0.967225	5.22971e-05	0.00489946
C05D10.2	C05D10.2	C05D10.2b.2	3.3282	1.35481	5.24152e-05	0.00489946
C05D10.2	C05D10.2	C05D10.2b.1	3.3282	1.35481	5.24152e-05	0.00489946
Y71H10A.1	Y71H10A.1	Y71H10A.1a	2.12789	2.10771	5.4337e-05	0.00505277
ZK856.4	ZK856.4	ZK856.4	6.13209	-0.59596	5.94014e-05	0.00546746
flr-4	F09B12.6	F09B12.6	4.39229	-0.963083	5.94058e-05	0.00546746
ZC416.1	ZC416.1	ZC416.1	5.55938	-0.705466	6.30556e-05	0.00572059
hlh-30	W02C12.3	W02C12.3e.1	6.05821	-0.721553	6.33585e-05	0.00572059
hlh-30	W02C12.3	W02C12.3e.2	6.05821	-0.721553	6.33585e-05	0.00572059
T21E3.2	T21E3.2	T21E3.2	1.68986	-2.64815	6.3431e-05	0.00572059
Y71A12B.15	Y71A12B.15	Y71A12B.15	6.35246	0.585391	6.42324e-05	0.00576389
F33E2.5	F33E2.5	F33E2.5	7.78652	0.531213	7.11412e-05	0.0063521
K06A5.8	K06A5.8	K06A5.8b	6.36453	0.573839	7.46446e-05	0.00662489
F11A5.18	F11A5.18	F11A5.18	4.44303	-0.979558	7.49347e-05	0.00662489
C41C4.1	C41C4.1	C41C4.1	2.7695	1.66964	7.61386e-05	0.00669833
hlh-30	W02C12.3	W02C12.3a.1	6.20273	-0.781854	7.74387e-05	0.00674656
hlh-30	W02C12.3	W02C12.3a.2	6.20273	-0.781854	7.74387e-05	0.00674656
Y51A2A.6	Y51A2A.6	Y51A2A.6	6.93154	0.552198	7.79022e-05	0.00675416
ZK856.14	ZK856.14	ZK856.14	2.09192	-2.29093	7.83361e-05	0.00675912
F53B6.7	F53B6.7	F53B6.7	6.03604	-0.579402	7.92599e-05	0.00680612
F47B10.1	F47B10.1	F47B10.1.1	5.20673	-0.715385	8.05113e-05	0.00688065
T11G6.7	T11G6.7	T11G6.7	6.36171	-0.67249	8.25992e-05	0.00699368
bath-10	Y49F6C.4	Y49F6C.4	6.88894	0.540072	8.26844e-05	0.00699368
F45D3.1	F45D3.1	F45D3.1	4.5831	0.937549	8.3003e-05	0.00699368
hlh-30	W02C12.3	W02C12.3b	6.10262	-0.710676	8.39144e-05	0.00703744
dlk-1	F33E2.2	F33E2.2a.2	8.55721	-0.490029	9.25758e-05	0.00769194
dlk-1	F33E2.2	F33E2.2a.1	8.55721	-0.490029	9.25758e-05	0.00769194
dlk-1	F33E2.2	F33E2.2b.2	8.55618	-0.48836	9.79852e-05	0.0080667
dlk-1	F33E2.2	F33E2.2b.1	8.55618	-0.48836	9.79852e-05	0.0080667
fbxa-163	C08E3.6	C08E3.6	3.06959	-1.4549	0.000105862	0.00867534
bli-1	C09G5.6	C09G5.6	4.80876	-0.969442	0.000108589	0.00885841
W10C4.1	W10C4.1	W10C4.1	1.62089	2.62108	0.000113598	0.00922507
Y18D10A.21	Y18D10A.21	Y18D10A.21	4.96621	0.773086	0.0001153	0.00932114
F39F10.4	F39F10.4	F39F10.4	6.95439	0.554094	0.000116765	0.00937624
ZK185.2	ZK185.2	ZK185.2	6.18407	-0.554515	0.000117027	0.00937624
T12G3.7	T12G3.7	T12G3.7a	5.0326	-0.788503	0.000121236	0.00967033
ZC123.4	ZC123.4	ZC123.4c	7.45992	-0.499029	0.000127935	0.0101595
Y48B6A.10	Y48B6A.10	Y48B6A.10	4.23759	0.933195	0.000129044	0.0102024
glb-18	F52A8.4	F52A8.4b	4.73073	0.843054	0.000132956	0.0103113
hlh-30	W02C12.3	W02C12.3h.2	5.97873	-0.762755	0.000133868	0.0103113
hlh-30	W02C12.3	W02C12.3h.4	5.97873	-0.762755	0.000133868	0.0103113
hlh-30	W02C12.3	W02C12.3h.6	5.97873	-0.762755	0.000133868	0.0103113
hlh-30	W02C12.3	W02C12.3h.3	5.97873	-0.762755	0.000133868	0.0103113
hlh-30	W02C12.3	W02C12.3h.1	5.97873	-0.762755	0.000133868	0.0103113
F18A11.2	F18A11.2	F18A11.2	7.50312	0.510408	0.000137949	0.0105802
vet-6	F44F1.7	F44F1.7	6.38405	0.554033	0.000139294	0.0106262
F07B7.7	F07B7.7	F07B7.7	6.68968	0.529668	0.000140324	0.0106262
ZC411.1	ZC411.1	ZC411.1	6.68968	0.529668	0.000140324	0.0106262
F26D2.3	F26D2.3	F26D2.3a	6.59125	-0.517614	0.000142595	0.0107528
C33C12.8	C33C12.8	C33C12.8	3.45891	1.21968	0.000145972	0.0109613
Y71F9B.13	Y71F9B.13	Y71F9B.13c	3.34677	-1.37287	0.000149437	0.0111748
ZC328.3	ZC328.3	ZC328.3b	3.32641	1.25628	0.000151803	0.0113046
egl-21	F01D4.4	F01D4.4.1	3.29018	1.38069	0.00015305	0.0113504
F32E10.2	F32E10.2	F32E10.2	4.82764	0.795971	0.000157844	0.0116577
pkd-2	Y73F8A.1	Y73F8A.1	8.19243	-0.58656	0.000163991	0.0120621
hlh-30	W02C12.3	W02C12.3g.2	6.12513	-0.743604	0.000167196	0.0121978
hlh-30	W02C12.3	W02C12.3g.1	6.12513	-0.743604	0.000167196	0.0121978
T12G3.7	T12G3.7	T12G3.7b	4.90356	-0.842357	0.000169931	0.0123471
Y51F10.11	Y51F10.11	Y51F10.11	2.53534	1.55982	0.000173182	0.0125326
haf-4	W04C9.1	W04C9.1	7.67433	0.516985	0.000181388	0.0130738
hlh-30	W02C12.3	W02C12.3f	5.93923	-0.741992	0.000195434	0.0140298
agt-1	Y62E10A.5	Y62E10A.5b.2	4.27932	-0.975347	0.000199251	0.0142469
aps-2	F02E8.3	F02E8.3	2.44856	-1.73189	0.000205318	0.0146224
pyk-1	F25H5.3	F25H5.3e	8.7067	0.471316	0.000207609	0.0147086
C30F12.5	C30F12.5	C30F12.5b	4.90014	0.790902	0.000208168	0.0147086
math-9	C16C4.14	C16C4.14	3.01095	1.5967	0.000216558	0.0152415
C29E4.13	C29E4.13	C29E4.13b	5.76391	-0.558196	0.000224715	0.0157379
rgs-3	C29H12.3	C29H12.3a	3.14748	1.50981	0.000225366	0.0157379
math-20	C40D2.2	C40D2.2.2	2.41144	1.65922	0.000229126	0.0159385
fbxa-11	T12B5.4	T12B5.4	7.36042	-0.472479	0.000231228	0.0160226
T22B7.4	T22B7.4	T22B7.4	7.00844	0.50405	0.000236554	0.0163286
Y106G6D.1	Y106G6D.1	Y106G6D.1	8.32761	0.4817	0.00024064	0.016547
T16H12.3	T16H12.3	T16H12.3b	4.8479	0.753377	0.000244525	0.0167499
frk-1	T04B2.2	T04B2.2a	2.31198	-1.78727	0.000246371	0.0168123
C06H5.7	C06H5.7	C06H5.7.1	3.74699	1.07186	0.000249304	0.016948
B0284.1	B0284.1	B0284.1	6.23716	-0.544128	0.000254045	0.017205
T21C9.3	T21C9.3	T21C9.3b	3.13079	1.4351	0.000257793	0.0173933
C02B8.1	C02B8.1	C02B8.1.2	6.9272	-0.502497	0.000263076	0.0176833
dlk-1	F33E2.2	F33E2.2d.1	8.69893	-0.453648	0.00026716	0.0178836
ketn-1	F54E2.3	F54E2.3b	3.64155	1.11786	0.000268049	0.0178836
F47B10.1	F47B10.1	F47B10.1.2	5.36886	-0.658774	0.000270683	0.0179722
C45G9.7	C45G9.7	C45G9.7	4.98105	0.732647	0.00027138	0.0179722
K03E5.1	K03E5.1	K03E5.1	6.31255	-0.501177	0.000277803	0.0183299
C09G5.7	C09G5.7	C09G5.7	6.3327	-0.49048	0.000278836	0.0183307
nhr-236	Y38F2AL.5	Y38F2AL.5	5.59809	0.652433	0.000284133	0.0186107
cwn-1	K10B4.6	K10B4.6a	7.39119	0.469316	0.000287593	0.0187688
F54D10.3	F54D10.3	F54D10.3	5.6483	0.649286	0.000290595	0.018896
F36H1.11	F36H1.11	F36H1.11	4.0684	0.971535	0.000292188	0.018931
srd-20	Y38A10A.1	Y38A10A.1	1.90822	-1.95981	0.000300136	0.019376
Y55B1BR.6	Y55B1BR.6	Y55B1BR.6	6.43728	0.621353	0.000301669	0.0194052
Y71A12B.12	Y71A12B.12	Y71A12B.12b	5.45523	0.6549	0.000304471	0.0195155
T09B9.4	T09B9.4	T09B9.4.2	4.90787	-0.768536	0.000311533	0.0198971
F55H12.3	F55H12.3	F55H12.3	3.95359	1.02317	0.000312957	0.0199172
C08F11.7	C08F11.7	C08F11.7	8.2011	-0.455085	0.000314544	0.0199474
K08D12.6	K08D12.6	K08D12.6	6.93523	0.486754	0.000331079	0.0209221
lbp-9	Y40B10A.1	Y40B10A.1b	5.79941	-0.549635	0.000338241	0.0212997
clec-12	T27F6.2	T27F6.2	6.13562	0.522124	0.000353514	0.0221695
ZK380.5	ZK380.5	ZK380.5	8.5319	0.467596	0.000354525	0.0221695
R10F2.5	R10F2.5	R10F2.5	3.26397	-1.2025	0.000375589	0.0234052
dlk-1	F33E2.2	F33E2.2c.1	8.46486	-0.44862	0.000386366	0.0239107
dlk-1	F33E2.2	F33E2.2c.2	8.46486	-0.44862	0.000386366	0.0239107
Y71H2AM.12	Y71H2AM.12	Y71H2AM.12	4.88672	0.73054	0.000399426	0.024634
F37A4.2	F37A4.2	F37A4.2.2	5.13956	0.634988	0.000416897	0.0256235
R04E5.9	R04E5.9	R04E5.9	8.60945	0.456186	0.000422741	0.025894
rgs-3	C29H12.3	C29H12.3b	2.29298	1.76566	0.000424999	0.0259438
sma-3	R13F6.9	R13F6.9	4.53219	0.820236	0.000426734	0.0259613
B0454.9	B0454.9	B0454.9	4.9277	-0.71776	0.000433679	0.0262947
K06A5.8	K06A5.8	K06A5.8d	5.84249	0.610176	0.00043833	0.0264517
rpt-5	F56H1.4	F56H1.4.2	6.13542	-0.525459	0.000439216	0.0264517
F38A5.8	F38A5.8	F38A5.8	1.72166	-1.96325	0.000443037	0.0265926
W03C9.1	W03C9.1	W03C9.1	6.68704	0.502936	0.000449463	0.0267537
fbxa-10	T12B5.3	T12B5.3	7.539	-0.437316	0.000453343	0.0267537
mps-2	K01A2.8	K01A2.8a	5.67171	0.723335	0.000455158	0.0267537
ZC434.7	ZC434.7	ZC434.7b.2	4.23402	0.870382	0.000456156	0.0267537
ZC434.7	ZC434.7	ZC434.7b.4	4.23402	0.870382	0.000456156	0.0267537
ZC434.7	ZC434.7	ZC434.7b.3	4.23402	0.870382	0.000456156	0.0267537
ZC434.7	ZC434.7	ZC434.7b.1	4.23402	0.870382	0.000456156	0.0267537
Y71A12B.12	Y71A12B.12	Y71A12B.12a.1	5.48508	0.628038	0.000469438	0.027443
math-20	C40D2.2	C40D2.2.1	2.3466	1.57791	0.000471476	0.0274727
F54G2.1	F54G2.1	F54G2.1b	5.07684	-0.714186	0.000474924	0.027561
C34D4.1	C34D4.1	C34D4.1	3.3637	1.19595	0.000476063	0.027561
ZC328.2	ZC328.2	ZC328.2	4.73613	-0.741855	0.000488115	0.0281123
srsx-13	C13D9.6	C13D9.6	1.85893	-1.93913	0.000489673	0.0281123
zeel-1	Y39G10AR.5	Y39G10AR.5	4.65623	-0.745762	0.000490286	0.0281123
ZC328.3	ZC328.3	ZC328.3a	3.73326	1.03657	0.000503266	0.0287647
W04A8.4	W04A8.4	W04A8.4	6.09137	0.521798	0.000507728	0.0289276
Y43F8B.1	Y43F8B.1	Y43F8B.1a.1	2.15304	-1.8687	0.000518782	0.0294638
F53H10.2	F53H10.2	F53H10.2b	5.51776	0.69624	0.000544764	0.0308419
F36A2.3	F36A2.3	F36A2.3	7.18793	-0.453846	0.000548151	0.0308524
ZK945.4	ZK945.4	ZK945.4	6.07656	0.497799	0.000548388	0.0308524
C06A1.3	C06A1.3	C06A1.3	4.67135	0.760038	0.00057305	0.0320593
K08E4.7	K08E4.7	K08E4.7	4.60531	0.778347	0.000573413	0.0320593
Y105E8A.1	Y105E8A.1	Y105E8A.1	8.45086	0.447302	0.000583962	0.0325477
C15C8.3	C15C8.3	C15C8.3	1.44358	2.10219	0.000586779	0.0326035
T09B9.4	T09B9.4	T09B9.4.1	4.79254	-0.735669	0.000589732	0.0326664
C29G2.1	C29G2.1	C29G2.1	6.08243	0.508475	0.000596544	0.0329421
F52G3.4	F52G3.4	F52G3.4	5.91266	0.506438	0.000607948	0.0334688
Y71A12B.12	Y71A12B.12	Y71A12B.12a.2	5.57936	0.614237	0.000618143	0.033926
F07A11.1	F07A11.1	F07A11.1	2.55868	1.56243	0.000623936	0.0341067
F54G2.1	F54G2.1	F54G2.1c	5.18064	-0.687253	0.000625236	0.0341067
F37A4.2	F37A4.2	F37A4.2.1	5.06443	0.615471	0.000634224	0.0344922
nas-28	F42A10.8	F42A10.8	3.73288	1.00111	0.000647234	0.0350934
Y48A6B.6	Y48A6B.6	Y48A6B.6a	4.77058	-0.787066	0.000652868	0.0352922
lev-10	Y105E8A.7	Y105E8A.7a	7.28477	0.455775	0.000657346	0.0354022
F37H8.3	F37H8.3	F37H8.3b.2	3.23775	1.26418	0.000658848	0.0354022
Y48A6B.6	Y48A6B.6	Y48A6B.6b	4.93211	-0.716863	0.000669049	0.0357784
F52G3.3	F52G3.3	F52G3.3	8.04862	0.450915	0.000669835	0.0357784
C17F4.7	C17F4.7	C17F4.7	2.26756	1.73141	0.000706835	0.0375692
ads-1	Y50D7A.7	Y50D7A.7.1	8.33421	0.440422	0.000707549	0.0375692
cyp-13B1	F02C12.5	F02C12.5a	0.92725	2.38724	0.000712667	0.0377293
pbs-1	K08D12.1	K08D12.1.2	5.87776	-0.499702	0.000733423	0.038714
Y37E11AL.1	Y37E11AL.1	Y37E11AL.1	7.24793	-0.456628	0.000735941	0.0387329
ghi-1	ZK20.1	ZK20.1	1.244	2.17575	0.000765793	0.0401862
tag-319	C30B5.1	C30B5.1	5.88502	-0.600906	0.000791019	0.041389
F33D11.8	F33D11.8	F33D11.8	4.54122	-0.764938	0.000818979	0.042612
Y48G1C.5	Y48G1C.5	Y48G1C.5	7.25102	0.466359	0.000819142	0.042612
Y87G2A.19	Y87G2A.19	Y87G2A.19	3.1964	1.18735	0.000825095	0.0427976
ads-1	Y50D7A.7	Y50D7A.7.2	8.30289	0.433736	0.000846706	0.043792
ZC123.4	ZC123.4	ZC123.4b	6.81799	-0.443612	0.000874275	0.045088
sra-35	B0304.8	B0304.8	6.00614	0.496866	0.000889791	0.0457566
R07H5.3	R07H5.3	R07H5.3b	4.47905	0.816293	0.000898587	0.046077
H40L08.3	H40L08.3	H40L08.3	3.84482	-0.925361	0.000904933	0.0462702
C25F9.5	C25F9.5	C25F9.5.2	2.18763	1.58812	0.00093693	0.0477701
R07H5.3	R07H5.3	R07H5.3a	4.40681	0.80752	0.000975981	0.0496202
F54G2.1	F54G2.1	F54G2.1a	5.19396	-0.658097	0.00101811	0.0516159
ugt-31	Y39G10AR.6	Y39G10AR.6	7.81642	0.432189	0.00102976	0.0519617
Y71G12B.11	Y71G12B.11	Y71G12B.11b	4.37203	0.91929	0.00103072	0.0519617
tag-344	B0511.4	B0511.4	2.47219	-1.42432	0.00103768	0.0521659
dmd-6	F13G11.1	F13G11.1b.3	3.61055	1.18599	0.00108341	0.0543126
T21C9.3	T21C9.3	T21C9.3a.2	1.68806	1.99946	0.00112261	0.0558537
T21C9.3	T21C9.3	T21C9.3a.1	1.68806	1.99946	0.00112261	0.0558537
M02F4.1	M02F4.1	M02F4.1	9.49488	0.428129	0.00112348	0.0558537
T06D4.1	T06D4.1	T06D4.1b.2	5.61129	0.570205	0.00113158	0.056101
lin-53	K07A1.12	K07A1.12.2	6.31148	-0.477931	0.00113805	0.0562661
B0491.6	B0491.6	B0491.6b	6.02463	-0.475321	0.00115472	0.0569335
F22G12.1	F22G12.1	F22G12.1	3.8447	1.05846	0.00119239	0.0586299
F46B6.8	F46B6.8	F46B6.8	1.15282	2.25702	0.00121889	0.0597691
B0281.4	B0281.4	B0281.4	8.05788	0.440222	0.00123251	0.0602719
C25D7.5	C25D7.5	C25D7.5.2	2.79081	1.33272	0.00125128	0.0610238
F29C4.4	F29C4.4	F29C4.4.2	2.2105	-1.58142	0.00126754	0.0615806
C25D7.5	C25D7.5	C25D7.5.1	2.97714	1.23568	0.00127355	0.0615806
C06H5.7	C06H5.7	C06H5.7.2	3.02375	1.2301	0.00127505	0.0615806
K01D12.7	K01D12.7	K01D12.7.2	2.98551	-1.17076	0.00127642	0.0615806
Y43B11AL.1	Y43B11AL.1	Y43B11AL.1	5.49562	0.578616	0.00130437	0.0626445
C07A9.9	C07A9.9	C07A9.9	5.92129	-0.489925	0.00130546	0.0626445
F58F9.3	F58F9.3	F58F9.3a	1.58656	1.86997	0.00132056	0.0631749
C35C5.10	C35C5.10	C35C5.10b	1.78634	-2.00433	0.00132355	0.0631749
C35C5.10	C35C5.10	C35C5.10a	1.83808	-2.06638	0.00133778	0.0636847
pvf-1	Y39A3CL.6	Y39A3CL.6	8.95935	0.412256	0.00136907	0.0650017
sedl-1	W05H7.3	W05H7.3	2.90355	-1.49046	0.00138806	0.0657297
H09G03.1	H09G03.1	H09G03.1	7.29687	0.442602	0.00139274	0.0657775
T19D7.4	T19D7.4	T19D7.4	4.90347	-0.685211	0.00140772	0.0663104
Y41E3.7	Y41E3.7	Y41E3.7a	4.84723	-0.683575	0.0014276	0.0670709
Y75B8A.3	Y75B8A.3	Y75B8A.3	1.11866	-2.12583	0.00143348	0.0671714
T16H12.2	T16H12.2	T16H12.2	6.04623	-0.563127	0.00149514	0.0698784
pbs-1	K08D12.1	K08D12.1.1	5.96647	-0.464771	0.00150968	0.0703747
cyp-13B1	F02C12.5	F02C12.5c	0.823042	2.2626	0.00152983	0.0711293
lim-8	F28F5.3	F28F5.3c	1.822	1.66294	0.00154372	0.0714309
C35B1.5	C35B1.5	C35B1.5.3	6.33343	-0.451119	0.00154826	0.0714309
C35B1.5	C35B1.5	C35B1.5.1	6.33343	-0.451119	0.00154826	0.0714309
Y17G9B.4	Y17G9B.4	Y17G9B.4	5.02072	0.639914	0.00156105	0.0718364
Y46H3D.1	Y46H3D.1	Y46H3D.1	3.16022	-1.07801	0.00156611	0.0718849
ZK669.4	ZK669.4	ZK669.4.2	4.58581	-0.720754	0.00159777	0.073151
lin-53	K07A1.12	K07A1.12.1	6.06555	-0.474144	0.00161329	0.0736737
F33A8.6	F33A8.6	F33A8.6	3.35434	1.08278	0.00163241	0.0743577
math-5	C16C4.10	C16C4.10	3.60608	0.965849	0.00164455	0.0747208
B0261.8	B0261.8	B0261.8	5.71004	-0.521029	0.00174245	0.0789693
R119.5	R119.5	R119.5	3.75498	1.04391	0.00175361	0.0792747
snap-1	D1014.3	D1014.3.1	3.78028	0.917406	0.00175808	0.0792772
F43G9.2	F43G9.2	F43G9.2a	3.79183	0.964147	0.00177272	0.079737
F17A9.4	F17A9.4	F17A9.4	4.72713	0.718715	0.00178254	0.0799341
F56H1.6	F56H1.6	F56H1.6	4.52828	-0.75569	0.00178601	0.0799341
col-60	F22D6.10	F22D6.10	4.75521	0.743408	0.00179447	0.0801128
pod-2	W09B6.1	W09B6.1a.2	6.25747	-0.458801	0.00181413	0.0802821
pod-2	W09B6.1	W09B6.1a.1	6.25747	-0.458801	0.00181413	0.0802821
Y38C1AA.13	Y38C1AA.13	Y38C1AA.13	2.51802	1.38265	0.00181528	0.0802821
tbx-31	C36C9.2	C36C9.2	1.81568	1.6863	0.00181615	0.0802821
Y6B3B.3	Y6B3B.3	Y6B3B.3	5.20637	-0.561502	0.00188529	0.0831333
ckb-4	F22F7.5	F22F7.5	5.34673	-0.544793	0.00192948	0.0847482
Y47G6A.7	Y47G6A.7	Y47G6A.7b.1	6.09112	0.433812	0.00193135	0.0847482
ant-1.1	T27E9.1	T27E9.1a	6.28209	-0.449301	0.00196482	0.0858504
klf-3	F54H5.4	F54H5.4a	5.66297	0.471455	0.00196604	0.0858504
C35B1.5	C35B1.5	C35B1.5.2	6.76254	-0.431176	0.0019839	0.0864202
bcs-1	F54C9.6	F54C9.6a	5.6776	-0.474784	0.00199002	0.0864766
Y7A5A.1	Y7A5A.1	Y7A5A.1.2	6.93013	-0.411153	0.00199927	0.0866688
T06D10.3	T06D10.3	T06D10.3	5.48856	0.555171	0.00201449	0.0871183
K08F8.1	K08F8.1	K08F8.1a	4.92704	-0.697028	0.00202885	0.0871429
Y69H2.10	Y69H2.10	Y69H2.10a	1.22473	2.04152	0.00202951	0.0871429
Y7A5A.1	Y7A5A.1	Y7A5A.1.1	6.92248	-0.410586	0.00203379	0.0871429
Y71H10A.1	Y71H10A.1	Y71H10A.1b.1	1.42018	1.79529	0.00203934	0.0871429
Y71H10A.1	Y71H10A.1	Y71H10A.1b.2	1.42018	1.79529	0.00203934	0.0871429
T22F3.12	T22F3.12	T22F3.12	6.21581	-0.427226	0.00206776	0.0881476
msp-38	K08F4.8	K08F4.8	4.58335	-0.659955	0.00208581	0.0887063
Y47G6A.19	Y47G6A.19	Y47G6A.19a	5.70347	0.570831	0.00212988	0.0903663
lev-10	Y105E8A.7	Y105E8A.7b	7.53812	0.408525	0.00213905	0.0905411
fbxa-118	M162.8	M162.8	6.7248	-0.417034	0.00214635	0.0906366
C44C1.5	C44C1.5	C44C1.5b.1	2.37132	-1.38595	0.00216941	0.0912968
C03D6.1	C03D6.1	C03D6.1	5.19903	-0.543179	0.00217216	0.0912968
C18D4.6	C18D4.6	C18D4.6c	7.02217	-0.422285	0.00220322	0.0923859
pat-2	F54F2.1	F54F2.1	1.96315	1.81161	0.00222503	0.0930831
M70.5	M70.5	M70.5	5.35825	0.533455	0.00223049	0.0930946
F35G2.3	F35G2.3	F35G2.3	5.16806	0.561926	0.00225559	0.093705
alh-6	F56D12.1	F56D12.1d.1	6.46863	-0.423183	0.00226078	0.093705
alh-6	F56D12.1	F56D12.1d.2	6.46863	-0.423183	0.00226078	0.093705
F26A3.5	F26A3.5	F26A3.5	3.36686	-1.02175	0.0022795	0.0942631
nhr-1	R09G11.2	R09G11.2c	6.51191	0.447511	0.00229477	0.0946174
ZC53.6	ZC53.6	ZC53.6	8.42625	0.402452	0.00229861	0.0946174
hsb-1	K08E7.2	K08E7.2.2	5.58534	-0.560489	0.00232601	0.095526
F36A2.11	F36A2.11	F36A2.11	1.75947	-1.70407	0.00235174	0.0963624
frk-1	T04B2.2	T04B2.2b	2.60758	-1.27863	0.002402	0.0978313
fbxb-70	ZK909.5	ZK909.5	1.89875	1.61837	0.00240378	0.0978313
K01D12.7	K01D12.7	K01D12.7.1	2.57276	-1.27198	0.00240395	0.0978313
snap-1	D1014.3	D1014.3.2	3.48269	1.05606	0.00243649	0.0989315
Y69H2.10	Y69H2.10	Y69H2.10b	3.46838	0.972635	0.00245599	0.0994983
F13A7.11	F13A7.11	F13A7.11	5.66242	-0.527274	0.00250885	0.101411
Y59A8B.24	Y59A8B.24	Y59A8B.24	3.67846	-0.974626	0.00251894	0.10159
tbc-19	C31E10.8	C31E10.8	5.11188	-0.55558	0.00252581	0.101638
fog-1	Y54E10A.4	Y54E10A.4a.2	4.07792	0.858298	0.00254799	0.102301
vit-5	C04F6.1	C04F6.1	3.6496	0.933079	0.00268745	0.10766
Y47G6A.7	Y47G6A.7	Y47G6A.7a.2	6.09828	0.417018	0.00271087	0.107829
Y47G6A.7	Y47G6A.7	Y47G6A.7a.1	6.09828	0.417018	0.00271087	0.107829
T17H7.7	T17H7.7	T17H7.7	3.7203	0.881926	0.00271141	0.107829
ZC123.4	ZC123.4	ZC123.4a	7.03135	-0.391119	0.0027157	0.107829
Y36E3A.2	Y36E3A.2	Y36E3A.2	9.08431	0.389594	0.00275672	0.109216
C25F9.5	C25F9.5	C25F9.5.1	2.102	1.47302	0.00278209	0.109737
C04G6.2	C04G6.2	C04G6.2	2.10938	-1.47215	0.00278209	0.109737
F48D6.4	F48D6.4	F48D6.4c	3.23422	1.13517	0.00286913	0.112922
H28G03.2	H28G03.2	H28G03.2a	5.2144	0.566925	0.00287672	0.112972
rpt-5	F56H1.4	F56H1.4.1	5.92796	-0.451187	0.00292933	0.114788
E01A2.4	E01A2.4	E01A2.4.1	6.12907	0.425747	0.00296369	0.115881
cdh-4	F25F2.2	F25F2.2b	3.54	-0.955501	0.00298434	0.116435
Y32G9A.2	Y32G9A.2	Y32G9A.2	7.05277	0.417145	0.0030471	0.118625
T07F8.1	T07F8.1	T07F8.1	3.38568	1.08258	0.00312204	0.12128
C05D2.8	C05D2.8	C05D2.8	7.21354	0.388567	0.00314961	0.122068
M106.7	M106.7	M106.7	3.04561	1.0524	0.00315593	0.122068
kat-1	T02G5.8	T02G5.8.1	6.5308	-0.414956	0.00318749	0.122958
F58F9.3	F58F9.3	F58F9.3b	1.7259	1.61311	0.00319265	0.122958
kat-1	T02G5.8	T02G5.8.2	6.55243	-0.415917	0.00322926	0.124102
vit-6	K07H8.6	K07H8.6a	3.35655	0.946906	0.0032667	0.125272
eor-2	C44H4.7	C44H4.7a	3.91931	-0.83584	0.00327454	0.125305
F02E11.4	F02E11.4	F02E11.4	7.38794	0.40576	0.00330429	0.126175
Y94H6A.4	Y94H6A.4	Y94H6A.4	6.55048	-0.409351	0.00333594	0.127113
F19F10.9	F19F10.9	F19F10.9	6.92661	0.386716	0.00335451	0.127549
C28C12.12	C28C12.12	C28C12.12.2	5.27476	-0.551243	0.00340312	0.129124
apb-3	R11A5.1	R11A5.1a	5.47687	0.485595	0.00341911	0.129457
C09E7.5	C09E7.5	C09E7.5	7.01328	0.380528	0.00343101	0.129556
R53.4	R53.4	R53.4.1	4.40087	-0.734106	0.00343616	0.129556
F15A2.7	F15A2.7	F15A2.7	2.63479	-1.17491	0.00344553	0.129637
Y57G11A.4	Y57G11A.4	Y57G11A.4	3.34249	-1.11592	0.00349764	0.131322
ZK616.7	ZK616.7	ZK616.7	1.64953	-1.66461	0.00354652	0.13288
B0491.6	B0491.6	B0491.6a	5.84751	-0.430423	0.0035781	0.133784
cdh-12	Y71D11A.1	Y71D11A.1	8.76806	-0.356826	0.00360135	0.134373
srp-2	C05E4.1	C05E4.1.1	2.49201	-1.36772	0.00363047	0.13517
tag-218	K07D4.7	K07D4.7a	1.80019	-1.62709	0.00363777	0.13517
C04G2.5	C04G2.5	C04G2.5	1.74703	-1.7854	0.0036782	0.13639
ZK1128.7	ZK1128.7	ZK1128.7	5.27619	0.536942	0.00370891	0.136611
rabx-5	Y39A1A.5	Y39A1A.5	5.96114	0.434447	0.00371273	0.136611
blmp-1	F25D7.3	F25D7.3b	2.37218	1.28306	0.0037146	0.136611
blmp-1	F25D7.3	F25D7.3a	2.37218	1.28306	0.0037146	0.136611
C06A6.2	C06A6.2	C06A6.2b	3.38085	0.976001	0.00373966	0.137139
unc-103	C30D11.1	C30D11.1e	4.61928	-0.745859	0.00374425	0.137139
hil-3	F22F1.1	F22F1.1	8.42019	-0.368136	0.0037716	0.137859
str-227	C07G3.3	C07G3.3	1.36663	1.90021	0.00380231	0.138151
tag-349	Y73F8A.34	Y73F8A.34b.2	3.58269	-0.878051	0.00380631	0.138151
tag-349	Y73F8A.34	Y73F8A.34b.1	3.58269	-0.878051	0.00380631	0.138151
fbxb-37	T16A1.8	T16A1.8	5.96038	0.515246	0.00381036	0.138151
Y105C5A.15	Y105C5A.15	Y105C5A.15b	4.38017	-0.893644	0.00384589	0.139135
C33G8.3	C33G8.3	C33G8.3	1.89672	1.51004	0.00385916	0.139135
Y39A3CR.8	Y39A3CR.8	Y39A3CR.8a	5.81808	-0.446902	0.00386077	0.139135
ZC317.6	ZC317.6	ZC317.6	4.69483	-0.620181	0.00393287	0.141026
msp-74	F09C12.7	F09C12.7	2.89638	-1.12066	0.00393683	0.141026
nkat-3	R03A10.4	R03A10.4a	2.8982	-1.12066	0.00393683	0.141026
uev-1	F39B2.2	F39B2.2.3	4.51221	-0.726994	0.00394786	0.141058
unc-103	C30D11.1	C30D11.1c	4.61805	-0.741946	0.00395343	0.141058
T01E8.5	T01E8.5	T01E8.5	9.52298	-0.366884	0.00396891	0.141329
adm-4	ZK154.7	ZK154.7	5.0428	-0.585426	0.00398457	0.141606
math-40	T08E11.3	T08E11.3	1.18195	1.81743	0.00400713	0.142126
T16H12.1	T16H12.1	T16H12.1a	2.8747	1.08874	0.00401904	0.142268
F33H12.7	F33H12.7	F33H12.7	3.09489	1.03122	0.00403872	0.142535
W01A8.4	W01A8.4	W01A8.4	3.77765	0.860251	0.0040451	0.142535
apb-3	R11A5.1	R11A5.1b	5.49761	0.476652	0.0040504	0.142535
Y53F4B.16	Y53F4B.16	Y53F4B.16	7.21415	-0.382765	0.00411035	0.144361
ketn-1	F54E2.3	F54E2.3d	4.10302	0.752111	0.00411862	0.144369
eor-2	C44H4.7	C44H4.7b	3.92791	-0.812801	0.00415627	0.145405
tag-303	C52B11.2	C52B11.2	7.65947	0.402874	0.00421726	0.147251
ketn-1	F54E2.3	F54E2.3a	4.08727	0.759403	0.00426111	0.148253
Y106G6H.6	Y106G6H.6	Y106G6H.6.1	5.5914	-0.493526	0.00427016	0.148253
Y71A12B.2	Y71A12B.2	Y71A12B.2	7.03962	0.411924	0.00427074	0.148253
unc-103	C30D11.1	C30D11.1d	4.60775	-0.737024	0.00428163	0.148345
fog-1	Y54E10A.4	Y54E10A.4b	3.87277	0.894617	0.00429077	0.148375
csp-2	Y73B6BL.7	Y73B6BL.7	7.28639	-0.375646	0.00429972	0.148398
R07H5.3	R07H5.3	R07H5.3c	4.51486	0.676089	0.00431125	0.14851
klf-3	F54H5.4	F54H5.4b	5.59076	0.500443	0.00433178	0.148932
C38C6.5	C38C6.5	C38C6.5	2.9845	-1.11945	0.00436709	0.149859
col-161	C50B6.4	C50B6.4	4.60927	0.67049	0.00439595	0.150561
vha-13	Y49A3A.2	Y49A3A.2.2	5.67266	-0.526133	0.00441467	0.150915
Y43F8B.9	Y43F8B.9	Y43F8B.9	5.52633	0.53664	0.0044451	0.151666
T27F6.1	T27F6.1	T27F6.1	2.44098	-1.26547	0.00445654	0.151768
F40F8.8	F40F8.8	F40F8.8a	1.58334	-1.56013	0.00446501	0.151768
ncx-7	C07A9.11	C07A9.11	1.80604	-1.59962	0.00451098	0.153041
unc-103	C30D11.1	C30D11.1b	4.60519	-0.733068	0.00452039	0.153071
Y47G6A.19	Y47G6A.19	Y47G6A.19c	6.90285	0.492642	0.00456826	0.154399
C42C1.8	C42C1.8	C42C1.8	4.67414	-0.672285	0.00458136	0.154399
ketn-1	F54E2.3	F54E2.3c	4.08386	0.753411	0.00458542	0.154399
bcs-1	F54C9.6	F54C9.6b	5.63964	-0.498433	0.00461821	0.155105
H16D19.4	H16D19.4	H16D19.4	7.27555	0.400179	0.00462368	0.155105
Y53F4B.17	Y53F4B.17	Y53F4B.17	8.75452	-0.349332	0.00464453	0.155415
unc-103	C30D11.1	C30D11.1f	4.6102	-0.730145	0.00465023	0.155415
C44B7.11	C44B7.11	C44B7.11	3.6646	0.939435	0.00470234	0.156856
T16H12.13	T16H12.13	T16H12.13	4.57024	0.653239	0.00471082	0.156856
toc-1	ZC395.3	ZC395.3a.2	6.22059	-0.414904	0.00476911	0.158502
C17H11.6	C17H11.6	C17H11.6d	3.09572	1.06374	0.00478628	0.158779
F56A8.9	F56A8.9	F56A8.9	2.20575	1.56956	0.0048658	0.161119
fbxa-57	C29F9.10	C29F9.10	2.56843	-1.22106	0.00491616	0.162201
C36C9.6	C36C9.6	C36C9.6	5.12767	0.527337	0.00493809	0.162201
C01B10.3	C01B10.3	C01B10.3	2.60139	1.17246	0.00494401	0.162201
Y82E9BR.3	Y82E9BR.3	Y82E9BR.3.3	3.77702	-0.85716	0.00496175	0.162201
Y82E9BR.3	Y82E9BR.3	Y82E9BR.3.2	3.77702	-0.85716	0.00496175	0.162201
Y82E9BR.3	Y82E9BR.3	Y82E9BR.3.5	3.77702	-0.85716	0.00496175	0.162201
Y82E9BR.3	Y82E9BR.3	Y82E9BR.3.1	3.77702	-0.85716	0.00496175	0.162201
ndx-8	Y87G2A.14	Y87G2A.14	5.83766	0.433261	0.00497696	0.162403
emb-4	Y80D3A.2	Y80D3A.2.1	6.42616	0.404175	0.00499273	0.162622
toc-1	ZC395.3	ZC395.3b	6.22311	-0.412351	0.00501627	0.163092
col-140	F26F12.1	F26F12.1b	2.05869	1.35984	0.00504612	0.163766
F25B5.6	F25B5.6	F25B5.6a	5.89203	0.410353	0.00505956	0.163906
mcm-6	ZK632.1	ZK632.1b	6.32609	-0.39696	0.00509487	0.16448
Y108F1.1	Y108F1.1	Y108F1.1	2.35592	-1.38595	0.00510478	0.16448
Y47C4A.1	Y47C4A.1	Y47C4A.1	2.35592	-1.38595	0.00510478	0.16448
tag-279	F18E9.5	F18E9.5b	9.21743	0.364861	0.00517859	0.166559
T06D4.1	T06D4.1	T06D4.1a	4.9028	0.583872	0.0052392	0.167911
col-111	F29B9.9	F29B9.9	7.62642	-0.355674	0.00523932	0.167911
H01G02.4	H01G02.4	H01G02.4.1	6.18377	-0.425893	0.00526376	0.168317
F09D12.2	F09D12.2	F09D12.2	1.00902	-1.98236	0.00528007	0.168317
deg-3	K03B8.9	K03B8.9.2	1.43736	-1.72322	0.00528013	0.168317
abts-1	F52B5.1	F52B5.1c	5.95616	-0.415175	0.00530164	0.168658
Y71A12B.3	Y71A12B.3	Y71A12B.3	7.08638	0.401625	0.00530963	0.168658
col-176	ZC373.7	ZC373.7	1.33244	1.95097	0.00534032	0.169333
abt-5	Y53C10A.9	Y53C10A.9	2.4058	-1.27386	0.00544603	0.17215
K08E3.10	K08E3.10	K08E3.10	5.46106	0.491338	0.00544834	0.17215
W02A2.8	W02A2.8	W02A2.8	4.06876	0.713435	0.00549608	0.173354
F38E9.5	F38E9.5	F38E9.5.1	2.25116	1.28252	0.00550803	0.173426
tag-196	F41E6.6	F41E6.6.1	5.61908	0.500096	0.0055371	0.174036
ceh-39	T26C11.7	T26C11.7	5.96946	-0.472194	0.00574277	0.180185
dpy-1	M01E10.2	M01E10.2	1.3114	1.70064	0.00579022	0.181212
gsp-4	T03F1.5	T03F1.5	3.19145	-1.01203	0.00579572	0.181212
F44E2.7	F44E2.7	F44E2.7c	5.71916	0.419453	0.00584468	0.182425
nkat-3	R03A10.4	R03A10.4b.2	2.84748	-1.08726	0.00588024	0.183217
T07F10.6	T07F10.6	T07F10.6	5.90726	-0.406889	0.00589792	0.183449
lir-2	F18A1.4	F18A1.4a	6.37846	0.391896	0.00591441	0.183643
R04F11.5	R04F11.5	R04F11.5	5.55525	-0.485175	0.00596959	0.184884
mdt-28	W01A8.1	W01A8.1b.1	5.57324	-0.498585	0.00597496	0.184884
R13A1.10	R13A1.10	R13A1.10	5.85918	-0.417477	0.00602702	0.185991
tag-349	Y73F8A.34	Y73F8A.34d	4.76222	-0.573184	0.00603227	0.185991
pnc-1	Y38C1AA.3	Y38C1AA.3a	5.51972	-0.476544	0.00604185	0.185991
D1054.5	D1054.5	D1054.5	1.90444	1.51004	0.0060968	0.186948
F44E2.7	F44E2.7	F44E2.7b.1	5.70949	0.416965	0.00615048	0.186948
F44E2.7	F44E2.7	F44E2.7b.4	5.70949	0.416965	0.00615048	0.186948
F44E2.7	F44E2.7	F44E2.7b.2	5.70949	0.416965	0.00615048	0.186948
F44E2.7	F44E2.7	F44E2.7b.3	5.70949	0.416965	0.00615048	0.186948
F44E2.7	F44E2.7	F44E2.7b.5	5.70949	0.416965	0.00615048	0.186948
F57C9.4	F57C9.4	F57C9.4a	5.28669	0.494511	0.00615626	0.186948
elpc-4	C26B2.6	C26B2.6	5.28828	-0.486284	0.00615626	0.186948
C18D4.6	C18D4.6	C18D4.6a	7.6806	-0.363739	0.00618108	0.187385
pyp-1	C47E12.4	C47E12.4c.3	6.83343	-0.395025	0.006337	0.191788
W10C6.2	W10C6.2	W10C6.2	3.17193	1.01157	0.00635527	0.192017
C02B8.1	C02B8.1	C02B8.1.1	8.01201	-0.35702	0.00640328	0.192976
F13C5.2	F13C5.2	F13C5.2	7.93495	0.360918	0.00641797	0.192976
T05A12.4	T05A12.4	T05A12.4b	4.88277	-0.544045	0.00641926	0.192976
F20D1.3	F20D1.3	F20D1.3	3.55677	-0.907519	0.00643531	0.193135
sqd-1	Y73B6BL.6	Y73B6BL.6a.2	7.67958	-0.366172	0.00647238	0.193923
ehs-1	ZK1248.3	ZK1248.3b	6.72319	-0.372339	0.00648803	0.194068
col-130	F08G5.4	F08G5.4	1.97361	1.35763	0.00656918	0.196168
F43G6.7	F43G6.7	F43G6.7	5.25925	0.560242	0.00663901	0.197867
F43G9.2	F43G9.2	F43G9.2b	3.20654	0.972427	0.00664811	0.197867
aex-5	F32A7.6	F32A7.6	3.12982	1.03175	0.00665988	0.197889
F58D2.2	F58D2.2	F58D2.2	2.669	-1.09218	0.00670277	0.198834
F10D7.4	F10D7.4	F10D7.4	8.43134	0.353634	0.00671414	0.198843
T07C12.12	T07C12.12	T07C12.12	5.21303	0.493219	0.00676827	0.1999
alh-6	F56D12.1	F56D12.1a	6.56364	-0.376232	0.00677211	0.1999
Y41E3.7	Y41E3.7	Y41E3.7b	3.37759	-0.869228	0.00682166	0.201032
hum-8	Y66H1A.6	Y66H1A.6b	5.72792	-0.617881	0.00690692	0.203211
M05D6.1	M05D6.1	M05D6.1	2.56505	-1.1709	0.00692037	0.203273
Y73B3A.4	Y73B3A.4	Y73B3A.4	5.32139	0.462223	0.00697499	0.204543
ceh-43	C28A5.4	C28A5.4	4.14	-0.665672	0.00707283	0.207074
T05A12.4	T05A12.4	T05A12.4a	5.07543	-0.528571	0.00710405	0.207441
F48G7.4	F48G7.4	F48G7.4	6.14565	0.390886	0.00713339	0.207441
E03H12.5	E03H12.5	E03H12.5	3.73158	-0.787223	0.00716632	0.207441
T16H12.1	T16H12.1	T16H12.1b	2.72895	1.07697	0.00716706	0.207441
Y18D10A.22	Y18D10A.22	Y18D10A.22	2.72015	1.06293	0.00716706	0.207441
C56G3.2	C56G3.2	C56G3.2	6.65719	-0.375469	0.00717339	0.207441
cyn-17	ZC250.1	ZC250.1a	0.80162	-1.94545	0.00718529	0.207441
clp-6	Y77E11A.10	Y77E11A.10	6.30328	0.46956	0.00718868	0.207441
tlk-1	C07A9.3	C07A9.3a	5.96354	0.395681	0.0071894	0.207441
alh-6	F56D12.1	F56D12.1c.3	7.78455	-0.353544	0.0072445	0.208228
B0495.8	B0495.8	B0495.8b	4.33279	-0.774733	0.00727228	0.208228
C50B6.3	C50B6.3	C50B6.3	5.35352	0.493943	0.00728912	0.208228
clec-63	F35C5.6	F35C5.6.1	1.02363	-1.83417	0.00729846	0.208228
math-50	ZK250.8	ZK250.8	1.79505	1.45463	0.00731303	0.208228
D2030.12	D2030.12	D2030.12	1.88022	-1.44107	0.00733271	0.208228
Y39B6A.27	Y39B6A.27	Y39B6A.27	0.641004	2.07765	0.00733835	0.208228
Y106G6H.6	Y106G6H.6	Y106G6H.6.2	5.14905	-0.475985	0.00736529	0.208228
set-20	W01C8.4	W01C8.4b	1.49328	1.51975	0.00736668	0.208228
pdi-1	C14B1.1	C14B1.1.2	5.40747	0.484921	0.00737164	0.208228
lim-8	F28F5.3	F28F5.3a	1.57196	1.5273	0.00738252	0.208228
C55C3.3	C55C3.3	C55C3.3	6.19233	0.480091	0.00740182	0.208228
F37A4.1	F37A4.1	F37A4.1.4	5.68377	0.449551	0.00740598	0.208228
csn-1	Y59A8A.1	Y59A8A.1	5.3338	0.4905	0.0074076	0.208228
rpl-6	R151.3	R151.3.2	5.33732	-0.47338	0.0074076	0.208228
ZK484.3	ZK484.3	ZK484.3.1	5.97741	0.384924	0.0074162	0.208228
emb-4	Y80D3A.2	Y80D3A.2.2	6.25769	0.388513	0.00743199	0.208228
C34F6.9	C34F6.9	C34F6.9	3.5133	-0.827121	0.0074646	0.208228
C28A5.1	C28A5.1	C28A5.1	9.38435	-0.339302	0.00746998	0.208228
tag-196	F41E6.6	F41E6.6.2	5.6963	0.482233	0.00748898	0.208228
T28A8.8	T28A8.8	T28A8.8	1.91471	1.4493	0.00749364	0.208228
F53H10.2	F53H10.2	F53H10.2c.2	4.28543	0.693927	0.00749513	0.208228
F53H10.2	F53H10.2	F53H10.2c.1	4.28543	0.693927	0.00749513	0.208228
F53H10.2	F53H10.2	F53H10.2c.3	4.28543	0.693927	0.00749513	0.208228
set-8	F02D10.7	F02D10.7	4.5035	0.618939	0.00751659	0.208501
ZK637.15	ZK637.15	ZK637.15	2.11289	-1.30829	0.007533	0.208634
Y47A7.2	Y47A7.2	Y47A7.2	3.77775	0.761292	0.00759299	0.209162
mbd-2	C27A12.10	C27A12.10	4.36286	0.615492	0.00761108	0.209162
smg-1	C48B6.6	C48B6.6a	5.64632	0.485885	0.00761905	0.209162
T24H7.2	T24H7.2	T24H7.2	5.70285	0.396555	0.00762156	0.209162
col-140	F26F12.1	F26F12.1a	2.02602	1.31756	0.00764513	0.209162
F19F10.10	F19F10.10	F19F10.10	5.81342	0.393961	0.00764735	0.209162
C12D8.9	C12D8.9	C12D8.9	2.57541	-1.1709	0.00765684	0.209162
bli-4	K04F10.4	K04F10.4b	6.13022	0.378909	0.00765875	0.209162
ifd-2	F25E2.4	F25E2.4	3.93691	0.726353	0.00765969	0.209162
pas-4	C36B1.4	C36B1.4.1	6.51423	-0.377574	0.00766863	0.209162
E01A2.4	E01A2.4	E01A2.4.2	6.22827	0.381787	0.00768102	0.209183
C44C1.5	C44C1.5	C44C1.5b.2	2.21296	-1.28629	0.00770472	0.20951
T14G8.3	T14G8.3	T14G8.3b	5.38675	0.502529	0.00776358	0.210626
lrx-1	T04H1.6	T04H1.6	5.9567	0.476881	0.00776925	0.210626
Y43D4A.6	Y43D4A.6	Y43D4A.6	8.82724	0.34435	0.00780004	0.211142
F56F4.3	F56F4.3	F56F4.3	0.808949	-1.94545	0.00781522	0.211234
EGAP9.3	EGAP9.3	EGAP9.3	3.56335	-0.878051	0.00785613	0.211989
T14G8.3	T14G8.3	T14G8.3a	5.36099	0.507374	0.00786677	0.211989
T22B3.2	T22B3.2	T22B3.2a	3.04367	-1.02201	0.00788519	0.212126
daz-1	F56D1.7	F56D1.7	5.77356	-0.40924	0.00789548	0.212126
Y94H6A.2	Y94H6A.2	Y94H6A.2	3.61968	0.821081	0.00792894	0.212707
C27D8.3	C27D8.3	C27D8.3b.2	7.64048	-0.340992	0.00796192	0.212955
C27D8.3	C27D8.3	C27D8.3b.1	7.64048	-0.340992	0.00796192	0.212955
fbxa-46	F52D2.8	F52D2.8b	5.57368	0.49452	0.00798203	0.213047
T20F5.5	T20F5.5	T20F5.5	1.8658	1.43993	0.00798912	0.213047
T09B4.7	T09B4.7	T09B4.7	1.10137	-1.73703	0.00804837	0.214309
F45C12.2	F45C12.2	F45C12.2	6.30401	0.387102	0.0081451	0.216392
Y7A5A.10	Y7A5A.10	Y7A5A.10	8.48269	0.343811	0.0081548	0.216392
F57C9.4	F57C9.4	F57C9.4b	5.72933	0.398485	0.00816277	0.216392
T01B7.6	T01B7.6	T01B7.6	4.86708	-0.56059	0.00819983	0.217014
R07G3.7	R07G3.7	R07G3.7b.1	6.10826	-0.37853	0.00821935	0.217014
set-20	W01C8.4	W01C8.4a	1.43486	1.66661	0.00822542	0.217014
E01A2.1	E01A2.1	E01A2.1a	4.94576	-0.571794	0.00823463	0.217014
pas-4	C36B1.4	C36B1.4.2	6.40067	-0.380433	0.00826058	0.217379
D2045.9	D2045.9	D2045.9	4.9594	0.561994	0.00829193	0.217885
vit-6	K07H8.6	K07H8.6c	3.29716	0.859587	0.0083498	0.219085
C41C4.3	C41C4.3	C41C4.3	3.48871	0.828783	0.00843742	0.220801
hst-3.2	F52B10.2	F52B10.2	1.29722	1.86935	0.00843983	0.220801
Y69A2AR.32	Y69A2AR.32	Y69A2AR.32a	5.03913	0.513808	0.0086208	0.225207
F32B6.3	F32B6.3	F32B6.3	5.91371	0.392671	0.00865614	0.225523
fog-1	Y54E10A.4	Y54E10A.4a.1	3.79168	0.858341	0.00865802	0.225523
lin-15A	ZK678.1	ZK678.1	5.2662	0.470059	0.00869226	0.226087
hum-8	Y66H1A.6	Y66H1A.6a	5.7297	-0.595395	0.0088298	0.229332
fbxc-8	F58H7.7	F58H7.7a	5.82435	0.386978	0.00889332	0.230648
F43G6.4	F43G6.4	F43G6.4	5.85602	0.406423	0.00892486	0.231132
trt-1	DY3.4	DY3.4b.3	4.79681	0.618004	0.00894124	0.231223
piki-1	F39B1.1	F39B1.1	4.9767	-0.65329	0.00904501	0.233466
Y102A11A.3	Y102A11A.3	Y102A11A.3	6.24628	0.378839	0.00905403	0.233466
H03A11.2	H03A11.2	H03A11.2	6.68679	-0.470087	0.00909232	0.234118
Y44E3A.1	Y44E3A.1	Y44E3A.1b	3.90401	-0.744402	0.00911142	0.234273
col-162	Y2H9A.3	Y2H9A.3	4.92936	0.590923	0.00913959	0.234391
T27A3.6	T27A3.6	T27A3.6	3.44533	-0.965207	0.00914213	0.234391
W10D9.2	W10D9.2	W10D9.2	2.14518	1.28186	0.00919239	0.235344
Y51H1A.1	Y51H1A.1	Y51H1A.1c.3	4.8164	-0.578279	0.00925435	0.23632
F07G6.2	F07G6.2	F07G6.2	0.656699	-1.99561	0.00926585	0.23632
unc-103	C30D11.1	C30D11.1g	4.42662	-0.727598	0.00927002	0.23632
K02B7.3	K02B7.3	K02B7.3a.2	6.13014	0.463388	0.00928514	0.236369
Y13C8A.1	Y13C8A.1	Y13C8A.1	7.97761	0.367154	0.00938165	0.238123
T25C12.3	T25C12.3	T25C12.3	4.42495	-0.624892	0.00939313	0.238123
tig-2	F39G3.8	F39G3.8	5.9221	0.443959	0.00941072	0.238123
zip-4	Y44E3B.1	Y44E3B.1b.1	4.11356	0.710374	0.00942297	0.238123
zip-4	Y44E3B.1	Y44E3B.1b.2	4.11356	0.710374	0.00942297	0.238123
catp-1	Y105E8A.12	Y105E8A.12b	7.10624	0.366515	0.00943363	0.238123
C27D8.3	C27D8.3	C27D8.3a	7.66247	-0.332829	0.0094901	0.239212
pdi-1	C14B1.1	C14B1.1.1	5.47368	0.465915	0.00952089	0.239651
K09C6.1	K09C6.1	K09C6.1	7.94273	0.335377	0.0096068	0.241332
tag-279	F18E9.5	F18E9.5a.1	8.91162	0.341226	0.00962801	0.241332
tag-279	F18E9.5	F18E9.5a.2	8.91162	0.341226	0.00962801	0.241332
rpn-10	B0205.3	B0205.3.2	6.37583	-0.363844	0.00967452	0.241972
eat-5	F13G3.8	F13G3.8.1	1.23373	-1.7541	0.00968049	0.241972
W03D8.5	W03D8.5	W03D8.5	2.96184	-0.989287	0.00969872	0.24209
Y44A6C.2	Y44A6C.2	Y44A6C.2	5.21187	0.566925	0.00972406	0.242386
F44E2.7	F44E2.7	F44E2.7d	5.86796	0.384153	0.00982818	0.244537
K10H10.2	K10H10.2	K10H10.2.1	3.53111	0.82803	0.00983762	0.244537
Y39B6A.30	Y39B6A.30	Y39B6A.30	2.98083	-0.966065	0.00998802	0.247932
T27C10.8	T27C10.8	T27C10.8	3.14562	-0.941392	0.0100386	0.248368
F09F7.6	F09F7.6	F09F7.6	6.04476	0.465015	0.0100448	0.248368
ZK1290.10	ZK1290.10	ZK1290.10	2.00028	-1.38929	0.0100471	0.248368
F15G9.1	F15G9.1	F15G9.1b	4.04832	0.657084	0.0101096	0.24957
str-90	F58G4.2	F58G4.2	1.25265	-1.78707	0.0101384	0.249937
clh-6	R07B7.1	R07B7.1	5.31271	0.480552	0.0101679	0.250138
K08C9.2	K08C9.2	K08C9.2	1.92547	-1.28118	0.0101744	0.250138
rpn-10	B0205.3	B0205.3.1	6.20984	-0.373044	0.0102077	0.250612
clec-204	Y46H3B.2	Y46H3B.2	1.47206	-1.53367	0.0102777	0.251986
unc-22	ZK617.1	ZK617.1a.1	4.40503	-0.708208	0.0102953	0.252058
zif-1	F59B2.6	F59B2.6	6.50146	-0.356592	0.010321	0.252058
tlk-1	C07A9.3	C07A9.3b	5.998	0.377964	0.0103367	0.252058
F31C3.6	F31C3.6	F31C3.6a	5.53964	-0.457075	0.0103368	0.252058
ran-5	R12C12.2	R12C12.2.1	6.32733	0.372111	0.0103701	0.252526
elo-6	F41H10.8	F41H10.8	1.59836	-1.64632	0.0104671	0.254544
Y39B6A.13	Y39B6A.13	Y39B6A.13	5.0516	0.469312	0.010483	0.254585
W07G1.5	W07G1.5	W07G1.5b	2.47779	1.29429	0.0105456	0.255414
W07G1.5	W07G1.5	W07G1.5a	2.47779	1.29429	0.0105456	0.255414
Y82E9BR.21	Y82E9BR.21	Y82E9BR.21	5.76436	0.460333	0.0106389	0.257326
F27D4.4	F27D4.4	F27D4.4a.2	6.21003	0.366969	0.0106871	0.257797
F27D4.4	F27D4.4	F27D4.4a.1	6.21003	0.366969	0.0106871	0.257797
C12D12.1	C12D12.1	C12D12.1a	2.84412	1.10194	0.010742	0.258774
Y76A2B.2	Y76A2B.2	Y76A2B.2	4.44068	0.624723	0.0107804	0.259351
Y110A2AL.10	Y110A2AL.10	Y110A2AL.10	8.20461	0.349372	0.0108734	0.261238
DC2.3	DC2.3	DC2.3b	5.97428	-0.362088	0.0108914	0.261322
F59C6.3	F59C6.3	F59C6.3	1.59902	-1.50564	0.0109309	0.261919
nhr-31	C26B2.3	C26B2.3a.1	2.52021	-1.07574	0.0109856	0.262878
srp-2	C05E4.1	C05E4.1.2	2.5558	-1.14092	0.0110051	0.262994
C47E12.2	C47E12.2	C47E12.2.2	4.22241	0.653658	0.0110419	0.263344
C02G6.2	C02G6.2	C02G6.2	3.19065	-0.860255	0.0110491	0.263344
F40F8.8	F40F8.8	F40F8.8b	1.6657	-1.35557	0.0111006	0.26396
Y64H9A.1	Y64H9A.1	Y64H9A.1	2.15501	-1.22915	0.0111209	0.26396
ZK669.4	ZK669.4	ZK669.4.1	4.39163	-0.614575	0.0111302	0.26396
Y54G11B.1	Y54G11B.1	Y54G11B.1	5.20396	-0.477694	0.0111338	0.26396
E01A2.1	E01A2.1	E01A2.1b	4.84033	-0.548598	0.0111668	0.264394
R02F2.5	R02F2.5	R02F2.5	2.22714	-1.23078	0.0111981	0.264438
W08F4.5	W08F4.5	W08F4.5	2.65994	1.07761	0.0112077	0.264438
B0205.5	B0205.5	B0205.5	6.8934	0.357724	0.0112129	0.264438
C02G6.1	C02G6.1	C02G6.1	3.91087	-0.691265	0.0112424	0.264787
catp-1	Y105E8A.12	Y105E8A.12a	7.17931	0.355974	0.0112789	0.265059
T22B3.2	T22B3.2	T22B3.2b	3.11479	-0.930806	0.011312	0.265059
E02C12.8	E02C12.8	E02C12.8a	0.825615	1.86731	0.0113131	0.265059
E02C12.8	E02C12.8	E02C12.8c	0.825615	1.86731	0.0113131	0.265059
lag-2	Y73C8B.4	Y73C8B.4	4.21128	0.681803	0.0114261	0.267358
math-15	C16C4.5	C16C4.5	4.34913	0.594826	0.0114848	0.268383
C35A11.2	C35A11.2	C35A11.2	0.807431	1.82186	0.0115103	0.268628
Y47G6A.19	Y47G6A.19	Y47G6A.19b	3.44663	0.838672	0.0115631	0.269511
Y116A8C.4	Y116A8C.4	Y116A8C.4.1	0.591215	1.97544	0.0116278	0.270668
ztf-6	W06H12.1	W06H12.1	2.93481	-0.955028	0.0116924	0.271817
ben-1	C54C6.2	C54C6.2	4.54092	0.604651	0.0117831	0.273571
cup-5	R13A5.1	R13A5.1a.2	5.10031	-0.480248	0.0118162	0.273725
W04B5.2	W04B5.2	W04B5.2	10.2848	0.410388	0.0118322	0.273725
cdh-4	F25F2.2	F25F2.2a	4.26599	-0.604371	0.0118355	0.273725
mks-1	R148.1	R148.1b	6.86859	0.343397	0.0119228	0.27539
nspd-1	ZK484.8	ZK484.8	3.01782	-0.930648	0.0119693	0.276109
K06B4.3	K06B4.3	K06B4.3	1.19533	-1.57254	0.0120524	0.27767
fbxb-69	F09C3.5	F09C3.5	2.57731	1.06252	0.0121087	0.278438
catp-5	K07E3.7	K07E3.7a.3	1.73749	-1.4582	0.0121224	0.278438
W03H9.1	W03H9.1	W03H9.1	6.83385	0.41436	0.0121385	0.278438
Y49E10.30	Y49E10.30	Y49E10.30	7.82091	0.346483	0.0121478	0.278438
gpa-9	F56H9.4	F56H9.4	7.23864	-0.350212	0.0122192	0.279718
msp-77	F32B6.6	F32B6.6	4.64906	-0.530183	0.0122779	0.280703
fut-3	F59E12.13	F59E12.13	5.02152	0.48927	0.0123277	0.281474
spat-2	Y48A6B.13	Y48A6B.13.2	4.71955	0.602445	0.012343	0.281474
sop-3	Y71F9B.10	Y71F9B.10a.2	6.70109	-0.318312	0.0124137	0.281951
catp-7	Y59H11AR.2	Y59H11AR.2c	1.90005	1.29676	0.0124236	0.281951
tag-349	Y73F8A.34	Y73F8A.34c.2	5.15146	-0.455659	0.0124345	0.281951
tag-349	Y73F8A.34	Y73F8A.34c.1	5.15146	-0.455659	0.0124345	0.281951
fbxb-53	F36H5.5	F36H5.5	2.55128	-1.04199	0.0124425	0.281951
B0205.12	B0205.12	B0205.12	4.11901	0.662782	0.0125442	0.283014
bca-2	Y116A8C.28	Y116A8C.28e.2	1.99315	-1.46609	0.0125929	0.283014
bca-2	Y116A8C.28	Y116A8C.28e.4	1.99315	-1.46609	0.0125929	0.283014
bca-2	Y116A8C.28	Y116A8C.28e.3	1.99315	-1.46609	0.0125929	0.283014
bca-2	Y116A8C.28	Y116A8C.28e.5	1.99315	-1.46609	0.0125929	0.283014
bca-2	Y116A8C.28	Y116A8C.28e.1	1.99315	-1.46609	0.0125929	0.283014
mks-1	R148.1	R148.1a	6.90006	0.339453	0.0126028	0.283014
ccb-1	T28F2.5	T28F2.5	4.46324	-0.583483	0.0126155	0.283014
Y34B4A.2	Y34B4A.2	Y34B4A.2	5.10141	-0.469972	0.0126491	0.283413
ptc-3	Y110A2AL.8	Y110A2AL.8a	3.38607	-0.825888	0.0126846	0.283798
clec-63	F35C5.6	F35C5.6.2	0.959202	-1.7567	0.012698	0.283798
bath-31	F12E12.4	F12E12.4	6.68421	0.37244	0.0127138	0.2838
R07D5.2	R07D5.2	R07D5.2	1.35168	-1.50314	0.0127585	0.284292
nhr-131	T01G6.2	T01G6.2	3.02361	0.914497	0.0127676	0.284292
ant-1.1	T27E9.1	T27E9.1b.1	7.09666	-0.345907	0.0128458	0.28551
T13H5.3	T13H5.3	T13H5.3	4.842	0.521975	0.0128541	0.28551
C27B7.5	C27B7.5	C27B7.5	6.48748	-0.366295	0.0128749	0.285619
pqn-34	F35B3.5	F35B3.5a	4.56547	-0.550616	0.012951	0.286953
M70.2	M70.2	M70.2	1.98436	-1.26935	0.0129843	0.287335
T07A5.5	T07A5.5	T07A5.5	0.667375	1.89137	0.013035	0.288103
Y68A4A.13	Y68A4A.13	Y68A4A.13	2.06875	-1.22728	0.0130641	0.288391
T13G4.6	T13G4.6	T13G4.6	2.05117	-1.29997	0.0131437	0.289792
Y41E3.7	Y41E3.7	Y41E3.7c.2	3.18212	-0.849857	0.01329	0.292233
Y41E3.7	Y41E3.7	Y41E3.7c.1	3.18212	-0.849857	0.01329	0.292233
R166.3	R166.3	R166.3	7.62158	-0.322587	0.0133033	0.292233
C18D4.4	C18D4.4	C18D4.4a	5.48917	-0.443639	0.0133553	0.293017
K10H10.2	K10H10.2	K10H10.2.2	3.57955	0.791024	0.0133806	0.293213
cdc-25.1	K06A5.7	K06A5.7.1	6.28586	-0.353803	0.0134363	0.294075
B0222.11	B0222.11	B0222.11	0.881605	-1.86454	0.0134948	0.294994
F53E4.1	F53E4.1	F53E4.1a	4.54565	0.617114	0.0135351	0.295246
C18D4.6	C18D4.6	C18D4.6b	4.39023	-0.611688	0.0135391	0.295246
mei-2	F57B10.12	F57B10.12	6.2125	-0.346779	0.0135915	0.296028
W09C5.1	W09C5.1	W09C5.1.1	5.69372	-0.449435	0.0136333	0.296577
dhs-6	C17G10.8	C17G10.8	5.08674	-0.4937	0.0136736	0.297094
bath-3	F59H6.10	F59H6.10	4.14168	0.63032	0.0137061	0.297258
prom-1	F26H9.1	F26H9.1	6.37124	-0.358665	0.0137173	0.297258
ZK353.2	ZK353.2	ZK353.2	1.77906	1.42965	0.0137308	0.297258
unc-103	C30D11.1	C30D11.1a	5.00413	-0.573831	0.0137794	0.297951
tag-324	C27C12.5	C27C12.5	0.698585	1.89137	0.013902	0.299921
F08A8.5	F08A8.5	F08A8.5a	5.69865	0.429998	0.0139149	0.299921
ZK287.7	ZK287.7	ZK287.7.1	3.19153	0.87185	0.0139207	0.299921
W09G12.7	W09G12.7	W09G12.7	2.26343	1.17946	0.0139984	0.301005
H12D21.10	H12D21.10	H12D21.10b	1.72121	1.41831	0.0140045	0.301005
mag-1	R09B3.5	R09B3.5.1	5.30254	0.435097	0.0140306	0.301206
ZC204.12	ZC204.12	ZC204.12	2.65587	0.989038	0.0140858	0.301718
sdz-26	R06A4.6	R06A4.6	8.32031	0.343526	0.0140881	0.301718
W03C9.6	W03C9.6	W03C9.6.3	5.12833	0.518064	0.0141767	0.303254
Y105E8A.24	Y105E8A.24	Y105E8A.24a	5.75196	0.367717	0.0142172	0.303757
kin-31	B0523.1	B0523.1	2.43343	-1.19423	0.0142393	0.303867
zip-4	Y44E3B.1	Y44E3B.1a	4.26803	0.610996	0.0142792	0.304357
F44E2.3	F44E2.3	F44E2.3	4.97884	0.507895	0.0143026	0.304494
ZK973.8	ZK973.8	ZK973.8	7.27432	-0.320391	0.0143241	0.30459
pnc-1	Y38C1AA.3	Y38C1AA.3b	5.33859	-0.432731	0.014441	0.306714
dmd-6	F13G11.1	F13G11.1a	2.30571	1.08045	0.014637	0.31051
F01F1.15	F01F1.15	F01F1.15.1	4.19804	-0.616089	0.014702	0.3113
F37A8.2	F37A8.2	F37A8.2	2.36009	-1.09384	0.0147205	0.3113
xbp-1	R74.3	R74.3b.2	5.2923	0.425786	0.0147263	0.3113
F08G12.2	F08G12.2	F08G12.2	3.43145	-0.820865	0.0147916	0.312311
Y39H10A.6	Y39H10A.6	Y39H10A.6	3.99037	0.713173	0.0148294	0.312541
pbs-7	F39H11.5	F39H11.5.1	5.42657	-0.417527	0.0148461	0.312541
gst-16	F37B1.5	F37B1.5	4.10129	0.650811	0.0148547	0.312541
C25H3.14	C25H3.14	C25H3.14	2.04898	-1.22728	0.0148782	0.312669
Y44E3A.1	Y44E3A.1	Y44E3A.1a	3.95599	-0.699096	0.0149	0.312761
unc-44	B0350.2	B0350.2f.2	4.82078	0.577119	0.0149563	0.313211
unc-44	B0350.2	B0350.2f.1	4.82078	0.577119	0.0149563	0.313211
toc-1	ZC395.3	ZC395.3a.1	6.56949	-0.341421	0.0150403	0.314601
Y43F8A.2	Y43F8A.2	Y43F8A.2	1.99244	-1.2154	0.0151137	0.31577
gld-3	T07F8.3	T07F8.3b	6.14026	-0.348746	0.015187	0.316825
K07B1.4	K07B1.4	K07B1.4b.2	3.78302	-0.695566	0.0151995	0.316825
R08E3.3	R08E3.3	R08E3.3a	5.3638	-0.460154	0.0152893	0.318326
Y34D9A.8	Y34D9A.8	Y34D9A.8b	6.23143	0.343349	0.0153275	0.318698
tag-163	M01E11.7	M01E11.7b.1	5.66904	0.498145	0.0153604	0.318698
tag-163	M01E11.7	M01E11.7b.2	5.66904	0.498145	0.0153604	0.318698
C28A5.2	C28A5.2	C28A5.2	9.70751	-0.307915	0.0154001	0.319081
Y87G2A.17	Y87G2A.17	Y87G2A.17	6.7537	0.333266	0.0154144	0.319081
Y47H9C.15	Y47H9C.15	Y47H9C.15	5.889	0.412751	0.0154623	0.319703
C04G2.8	C04G2.8	C04G2.8.2	4.51093	-0.570179	0.0154889	0.319883
C34D4.2	C34D4.2	C34D4.2	2.29237	-1.14396	0.0155351	0.320166
pssy-2	T27E9.5	T27E9.5	4.86098	-0.496516	0.0155382	0.320166
C43H6.1	C43H6.1	C43H6.1	4.27291	0.591642	0.0155616	0.320281
gly-4	Y116F11B.12	Y116F11B.12a	5.50451	0.427321	0.015631	0.320365
elo-7	F56H11.3	F56H11.3a	1.06903	-1.53867	0.0156379	0.320365
F36H12.3	F36H12.3	F36H12.3	3.45806	-0.838431	0.0156432	0.320365
clp-4	Y39A3CL.5	Y39A3CL.5a	6.25887	0.35577	0.0156646	0.320365
Y52D5A.1	Y52D5A.1	Y52D5A.1	2.48046	1.1137	0.0156695	0.320365
Y54E10A.17	Y54E10A.17	Y54E10A.17.2	5.90117	0.433077	0.0156729	0.320365
F08A8.8	F08A8.8	F08A8.8	3.74151	0.673989	0.0158469	0.323231
cutl-7	F53B6.6	F53B6.6	2.73056	-0.944065	0.0158491	0.323231
F02H6.6	F02H6.6	F02H6.6	3.72134	-0.815898	0.0160034	0.326007
F12D9.2	F12D9.2	F12D9.2	3.464	0.768993	0.0160639	0.326577
F47H4.2	F47H4.2	F47H4.2b	2.93979	0.955111	0.0160677	0.326577
Y105E8A.24	Y105E8A.24	Y105E8A.24b	5.49131	0.428355	0.0161414	0.327703
sdz-4	C32B5.16	C32B5.16	2.57311	-1.08767	0.016188	0.327985
tag-53	F33C8.1	F33C8.1b	6.62958	-0.333238	0.0161918	0.327985
C24H10.1	C24H10.1	C24H10.1	4.34678	0.630579	0.0162673	0.329023
Y39E4B.5	Y39E4B.5	Y39E4B.5	4.59864	-0.532796	0.016297	0.329023
col-63	ZK265.2	ZK265.2	1.24104	1.56393	0.0162981	0.329023
C08B11.8	C08B11.8	C08B11.8	1.79001	1.34081	0.0163477	0.329654
clec-175	R08C7.6	R08C7.6	1.29887	1.6339	0.0163932	0.329692
F21C10.10	F21C10.10	F21C10.10.2	1.02398	-1.83417	0.0163954	0.329692
F47G4.2	F47G4.2	F47G4.2	5.83606	-0.532296	0.0164047	0.329692
C49H3.4	C49H3.4	C49H3.4	4.93259	0.455065	0.0166762	0.334541
R08D7.1	R08D7.1	R08D7.1	6.62861	0.342134	0.0166833	0.334541
F55F8.6	F55F8.6	F55F8.6	5.86653	0.35434	0.0167282	0.334964
F20D1.1	F20D1.1	F20D1.1.1	2.0992	-1.16965	0.0167416	0.334964
vps-51	B0414.8	B0414.8b	5.83345	-0.408851	0.0167742	0.335241
F19G12.4	F19G12.4	F19G12.4	4.23101	0.6371	0.0168041	0.335466
W04C9.6	W04C9.6	W04C9.6	2.30779	1.13722	0.0168483	0.335601
D1014.2	D1014.2	D1014.2	2.30864	1.13722	0.0168483	0.335601
Y97E10C.1	Y97E10C.1	Y97E10C.1.2	1.20695	1.66886	0.0169196	0.336648
egl-13	T22B7.1	T22B7.1b.4	1.6555	-1.40182	0.0169391	0.336661
Y6G8.2	Y6G8.2	Y6G8.2a	2.7372	-0.986402	0.0170018	0.337535
mai-1	K10B3.9	K10B3.9.2	6.48324	0.342916	0.0170817	0.33805
F32B6.9	F32B6.9	F32B6.9	7.05991	-0.32459	0.01709	0.33805
ZC21.10	ZC21.10	ZC21.10	5.33057	0.552352	0.0170932	0.33805
F31E8.4	F31E8.4	F31E8.4	4.13269	0.612003	0.0171031	0.33805
F49E8.2	F49E8.2	F49E8.2b	6.05812	-0.355291	0.0171515	0.338633
Y52D5A.2	Y52D5A.2	Y52D5A.2	1.46292	-1.38768	0.0171918	0.338824
mdt-19	Y71H2B.6	Y71H2B.6	4.91455	0.513783	0.0172001	0.338824
cpg-8	K03B4.7	K03B4.7a	2.81633	-0.891237	0.0172178	0.338824
lgc-40	T24D8.1	T24D8.1	3.39562	-0.766844	0.017256	0.339204
cyn-17	ZC250.1	ZC250.1b	0.531903	-1.84496	0.0172983	0.339664
K11G9.2	K11G9.2	K11G9.2	0.7831	1.62692	0.017352	0.34016
ran-5	R12C12.2	R12C12.2.2	6.14722	0.356093	0.0173628	0.34016
Y70G10A.3	Y70G10A.3	Y70G10A.3.2	5.04746	-0.500824	0.0173804	0.34016
F42H11.1	F42H11.1	F42H11.1	3.41721	0.75843	0.0174026	0.340223
F35C11.3	F35C11.3	F35C11.3	2.28623	-1.17991	0.0174384	0.340552
T04D3.5	T04D3.5	T04D3.5.2	1.78911	-1.25883	0.0174893	0.340594
ZK1053.4	ZK1053.4	ZK1053.4	5.01558	-0.509908	0.0175131	0.340594
tag-349	Y73F8A.34	Y73F8A.34a.2	5.31353	-0.414761	0.0175155	0.340594
R05A10.6	R05A10.6	R05A10.6	0.659659	1.89137	0.0175165	0.340594
smg-1	C48B6.6	C48B6.6b	5.5878	0.431706	0.0176912	0.343619
R07G3.7	R07G3.7	R07G3.7a	5.28204	-0.471905	0.0177801	0.344972
clec-157	F26A1.12	F26A1.12	2.56809	1.03166	0.0178229	0.345429
T06D4.1	T06D4.1	T06D4.1b.1	4.44139	0.565353	0.0178707	0.345609
T06D4.1	T06D4.1	T06D4.1b.3	4.44139	0.565353	0.0178707	0.345609
ZK287.7	ZK287.7	ZK287.7.2	3.41855	0.789372	0.0179783	0.347316
ten-1	R13F6.4	R13F6.4d	2.92642	0.894068	0.0180661	0.348637
C55B7.3	C55B7.3	C55B7.3	3.03841	-0.863787	0.0181672	0.350211
cap-1	D2024.6	D2024.6.1	5.60931	-0.410699	0.0183223	0.352629
try-6	F48A9.3	F48A9.3	1.03414	1.59062	0.0183338	0.352629
fbxa-162	C08E3.5	C08E3.5	2.15	-1.12272	0.0183516	0.352629
T23B3.5	T23B3.5	T23B3.5	3.70551	-0.715077	0.0183798	0.352726
chs-2	F48A11.1	F48A11.1	5.90113	0.357547	0.0183977	0.352726
dpy-13	F30B5.1	F30B5.1	2.56363	0.967707	0.0184156	0.352726
C32B5.6	C32B5.6	C32B5.6	8.51873	0.321013	0.0184519	0.353045
T21B10.4	T21B10.4	T21B10.4	5.11136	-0.479088	0.0185543	0.354627
clec-188	M199.3	M199.3	1.66673	-1.48088	0.0186121	0.355353
Y75B8A.28	Y75B8A.28	Y75B8A.28	1.89026	1.24074	0.0187249	0.356989
Y55B1BR.5	Y55B1BR.5	Y55B1BR.5	8.50594	0.318185	0.0187376	0.356989
W03C9.6	W03C9.6	W03C9.6.1	5.00808	0.490499	0.0188735	0.358413
W03C9.6	W03C9.6	W03C9.6.2	5.00808	0.490499	0.0188735	0.358413
ant-1.1	T27E9.1	T27E9.1c	5.77341	-0.403381	0.0188811	0.358413
F39F10.3	F39F10.3	F39F10.3	3.23535	-0.804115	0.0188922	0.358413
F22E5.13	F22E5.13	F22E5.13.2	5.9961	0.418446	0.0189143	0.358453
Y75B12B.1	Y75B12B.1	Y75B12B.1a	4.65473	0.475537	0.0189935	0.359573
F21C3.6	F21C3.6	F21C3.6	3.45409	0.823284	0.0190175	0.359649
K01D12.15	K01D12.15	K01D12.15	3.03888	-0.863787	0.0190556	0.35999
pqn-41	F53A3.4	F53A3.4c	6.41422	0.343859	0.0191073	0.360587
sdha-2	C34B2.7	C34B2.7.2	5.49061	-0.435592	0.0192077	0.362101
T16H12.3	T16H12.3	T16H12.3a	4.20555	0.552623	0.0192599	0.362704
clp-4	Y39A3CL.5	Y39A3CL.5b.2	6.31199	0.342084	0.0193285	0.363245
C04G2.8	C04G2.8	C04G2.8.1	4.69627	-0.49591	0.0193308	0.363245
F53A2.7	F53A2.7	F53A2.7.2	5.46122	-0.403148	0.0193495	0.363245
F47H4.2	F47H4.2	F47H4.2a.1	2.91597	0.917057	0.0193898	0.363245
F47H4.2	F47H4.2	F47H4.2a.3	2.91597	0.917057	0.0193898	0.363245
K05F1.1	K05F1.1	K05F1.1	2.77294	-0.957051	0.0194656	0.364285
clp-4	Y39A3CL.5	Y39A3CL.5b.1	5.92554	0.350444	0.0195271	0.364869
Y25C1A.7	Y25C1A.7	Y25C1A.7a.2	2.77394	0.982466	0.0195498	0.364869
Y53G8AR.9	Y53G8AR.9	Y53G8AR.9	3.19983	0.924996	0.0195596	0.364869
fbxa-53	F07G6.7	F07G6.7	3.91595	-0.634464	0.0195781	0.364869
ent-1	ZK809.4	ZK809.4	4.31057	-0.605687	0.0196291	0.365439
scav-4	F11C1.3	F11C1.3	1.71176	-1.31236	0.0196743	0.365901
Y73B3A.7	Y73B3A.7	Y73B3A.7	7.14727	0.333055	0.0197414	0.366332
F45C12.15	F45C12.15	F45C12.15.1	3.25465	-0.844401	0.0198061	0.366332
F45C12.15	F45C12.15	F45C12.15.3	3.25465	-0.844401	0.0198061	0.366332
K03H1.12	K03H1.12	K03H1.12	1.27003	-1.50208	0.0198613	0.366332
acdh-9	F28A10.6	F28A10.6	1.27029	1.50153	0.0198613	0.366332
fbxa-195	R09B5.1	R09B5.1	2.59162	-0.960612	0.0198805	0.366332
Y39B6A.42	Y39B6A.42	Y39B6A.42	4.35866	0.543232	0.0199023	0.366332
snr-3	T28D9.10	T28D9.10.1	6.028	-0.411157	0.0199239	0.366332
T25D1.1	T25D1.1	T25D1.1	2.21028	1.14323	0.0199424	0.366332
C35B8.3	C35B8.3	C35B8.3a.3	2.22737	1.10076	0.0199424	0.366332
C35B8.3	C35B8.3	C35B8.3a.2	2.22737	1.10076	0.0199424	0.366332
C35B8.3	C35B8.3	C35B8.3b	2.22737	1.10076	0.0199424	0.366332
Y50D4A.5	Y50D4A.5	Y50D4A.5	5.46497	0.429413	0.0199807	0.366659
kel-10	T16H12.6	T16H12.6	1.91572	-1.2025	0.0200688	0.3679
F55C9.3	F55C9.3	F55C9.3.2	7.41096	0.317	0.0200961	0.368026
ZK673.5	ZK673.5	ZK673.5	5.13012	0.504301	0.020147	0.368581
K11C4.1	K11C4.1	K11C4.1	1.44069	-1.38768	0.02019	0.368992
rsp-6	C33H5.12	C33H5.12a.1	6.85738	0.306022	0.0202244	0.369245
Y66D12A.9	Y66D12A.9	Y66D12A.9.2	6.35836	-0.341223	0.0202975	0.369695
K02B12.2	K02B12.2	K02B12.2	2.35572	-1.09384	0.0203109	0.369695
acbp-1	C44E4.6	C44E4.6.1	2.33877	1.02442	0.0203109	0.369695
ten-1	R13F6.4	R13F6.4a	2.89226	0.877973	0.0203584	0.37013
F08A8.5	F08A8.5	F08A8.5b	5.8789	0.348603	0.0203885	0.37013
Y65A5A.2	Y65A5A.2	Y65A5A.2b.1	4.54661	0.537807	0.0203966	0.37013
paqr-2	Y32H12A.5	Y32H12A.5.2	6.82379	-0.32279	0.0204697	0.370779
Y2H9A.6	Y2H9A.6	Y2H9A.6	3.01192	-0.851037	0.0204737	0.370779
K07D4.2	K07D4.2	K07D4.2	2.21826	1.18597	0.0205197	0.370879
F52C6.14	F52C6.14	F52C6.14	3.34246	-0.794872	0.0205206	0.370879
M02B1.4	M02B1.4	M02B1.4	1.01799	-1.45906	0.0205737	0.371464
eat-5	F13G3.8	F13G3.8.2	1.2821	-1.53582	0.0206427	0.372173
ZC262.3	ZC262.3	ZC262.3a	4.99319	-0.466416	0.0206587	0.372173
T13C2.7	T13C2.7	T13C2.7	1.64223	1.24147	0.0206751	0.372173
C17C3.1	C17C3.1	C17C3.1d.2	7.70668	0.315619	0.0207477	0.372764
sdz-27	R07H5.4	R07H5.4	2.15077	1.14547	0.0207495	0.372764
C17G1.5	C17G1.5	C17G1.5	2.30916	1.08045	0.02079	0.37287
btb-4	F59H6.12	F59H6.12	5.89246	0.335018	0.020797	0.37287
C35D10.7	C35D10.7	C35D10.7a.2	7.92465	-0.303095	0.0208548	0.373535
gpd-2	K10B3.8	K10B3.8	3.03635	-0.863787	0.0208787	0.373589
faah-6	Y41C4A.2	Y41C4A.2	1.12085	-1.46362	0.0209565	0.374192
lst-4	Y37A1B.2	Y37A1B.2d	5.2423	0.424003	0.0209727	0.374192
T24H10.5	T24H10.5	T24H10.5	9.44206	0.299833	0.0209898	0.374192
F58H1.5	F58H1.5	F58H1.5.1	0.845874	1.67385	0.0209958	0.374192
uri-1	C55B7.5	C55B7.5	5.62509	0.414437	0.0210319	0.374464
F40A3.3	F40A3.3	F40A3.3a	2.48025	0.980196	0.0210859	0.374723
rsp-3	Y111B2A.18	Y111B2A.18.1	7.48153	0.293143	0.0211012	0.374723
rpl-6	R151.3	R151.3.1	5.08993	-0.425955	0.0211298	0.374723
C23H5.8	C23H5.8	C23H5.8a	0.644942	1.84118	0.0211512	0.374723
T26C5.2	T26C5.2	T26C5.2	2.08606	1.17198	0.0211737	0.374723
sdha-2	C34B2.7	C34B2.7.1	5.56257	-0.423487	0.0211898	0.374723
F25H2.5	F25H2.5	F25H2.5.3	6.33135	-0.335264	0.0211983	0.374723
F29C6.1	F29C6.1	F29C6.1b.2	1.05602	1.59062	0.0212714	0.374723
F29C6.1	F29C6.1	F29C6.1b.1	1.05602	1.59062	0.0212714	0.374723
dmd-6	F13G11.1	F13G11.1b.1	2.27807	1.0426	0.0212968	0.374723
dmd-6	F13G11.1	F13G11.1b.2	2.27807	1.0426	0.0212968	0.374723
F25G6.8	F25G6.8	F25G6.8.1	4.57919	0.481292	0.021297	0.374723
F31E9.6	F31E9.6	F31E9.6	6.04925	-0.352624	0.0213928	0.376041
tag-242	C14A4.1	C14A4.1.1	5.71302	0.344808	0.021462	0.376887
F40A3.3	F40A3.3	F40A3.3b	2.68579	0.93537	0.0214928	0.377059
nkat-3	R03A10.4	R03A10.4b.1	3.21234	-0.783542	0.0215189	0.377148
unc-103	C30D11.1	C30D11.1h	4.26179	-0.66608	0.0216041	0.377704
Y57G11C.20	Y57G11C.20	Y57G11C.20	0.920717	1.58507	0.0216088	0.377704
gsa-1	R06A10.2	R06A10.2.1	7.98799	0.394801	0.0216416	0.377704
gst-30	ZK546.11	ZK546.11	3.63566	0.807567	0.0216564	0.377704
btb-10	K02E7.9	K02E7.9	2.67983	1.09185	0.0216769	0.377704
F21D9.1	F21D9.1	F21D9.1	2.68727	-1.05878	0.0216769	0.377704
Y97E10AR.2	Y97E10AR.2	Y97E10AR.2a	0.996535	1.67189	0.0217127	0.377961
T22B2.5	T22B2.5	T22B2.5	6.42861	-0.374765	0.0217606	0.378228
F45C12.15	F45C12.15	F45C12.15.2	3.28059	-0.827251	0.0217702	0.378228
unc-82	B0496.3	B0496.3c	0.60398	-1.65841	0.0219394	0.380555
Y82E9BR.14	Y82E9BR.14	Y82E9BR.14b	5.09251	-0.46692	0.0219794	0.380555
cel-1	C03D6.3	C03D6.3a	6.09601	-0.32502	0.021982	0.380555
Y73F8A.20	Y73F8A.20	Y73F8A.20	1.425	-1.44301	0.0219889	0.380555
grd-11	K02E2.2	K02E2.2	1.81998	-1.19806	0.0221169	0.382295
C06A5.2	C06A5.2	C06A5.2	2.42291	-1.10668	0.0221321	0.382295
M70.1	M70.1	M70.1	3.05634	-0.852315	0.0221777	0.382714
Y105C5B.15	Y105C5B.15	Y105C5B.15	2.20283	1.06122	0.0224267	0.38664
fbxa-125	B0511.3	B0511.3	3.80219	0.673287	0.0225184	0.387848
moc-2	W01A11.6	W01A11.6	1.9208	1.13482	0.0225734	0.388422
lin-52	ZK632.13	ZK632.13	3.5696	0.724747	0.0226228	0.388899
atl-1	T06E4.3	T06E4.3b	8.3576	-0.29528	0.0227254	0.390166
C28C12.12	C28C12.12	C28C12.12.1	5.04675	-0.488452	0.02274	0.390166
Y18H1A.7	Y18H1A.7	Y18H1A.7	6.57822	0.312588	0.0227805	0.39049
fbxa-220	Y66A7A.1	Y66A7A.1	1.05351	1.67025	0.0228306	0.390601
F10G2.7	F10G2.7	F10G2.7	1.03218	1.54909	0.0228306	0.390601
H17B01.1	H17B01.1	H17B01.1b	3.35639	-0.753301	0.022932	0.391962
F29B9.10	F29B9.10	F29B9.10	3.59294	-0.707286	0.0229941	0.392121
msp-36	C04G2.4	C04G2.4	4.56434	-0.487162	0.0229992	0.392121
praf-3	D2096.2	D2096.2a	4.30107	0.525541	0.0230068	0.392121
C14A4.14	C14A4.14	C14A4.14	6.40597	0.337726	0.023102	0.393369
akt-2	F28H6.1	F28H6.1a	3.20602	-0.802341	0.0231902	0.394497
C40A11.8	C40A11.8	C40A11.8	5.64003	-0.405748	0.0232272	0.394515
B0285.4	B0285.4	B0285.4	4.4218	0.52872	0.0232553	0.394515
xnd-1	C05D2.5	C05D2.5	6.33995	-0.334399	0.0232572	0.394515
plp-1	F45E4.2	F45E4.2.1	4.3665	0.52361	0.0233851	0.396311
rack-1	K04D7.1	K04D7.1.4	5.808	-0.334573	0.0234714	0.396622
rack-1	K04D7.1	K04D7.1.3	5.808	-0.334573	0.0234714	0.396622
rack-1	K04D7.1	K04D7.1.1	5.808	-0.334573	0.0234714	0.396622
C18H7.7	C18H7.7	C18H7.7	0.947456	1.62913	0.0234919	0.396622
memb-2	M03E7.5	M03E7.5.1	4.49679	0.607932	0.023551	0.397245
gpd-3	K10B3.7	K10B3.7.1	3.11366	-0.794731	0.023624	0.398056
rnr-2	C03C10.3	C03C10.3.2	5.15106	-0.448867	0.0236434	0.398056
unc-2	T02C5.5	T02C5.5a	1.59815	-1.34659	0.0236847	0.398378
Y48G8AL.7	Y48G8AL.7	Y48G8AL.7	5.26602	0.412298	0.0237589	0.399182
F55G1.9	F55G1.9	F55G1.9	4.38061	-0.567417	0.0237966	0.399182
col-51	T28F2.8	T28F2.8	0.625634	1.78917	0.0237992	0.399182
Y65A5A.2	Y65A5A.2	Y65A5A.2b.2	2.89665	0.86813	0.0238782	0.400132
atl-1	T06E4.3	T06E4.3a	8.3332	-0.293904	0.0239018	0.400154
W04B5.3	W04B5.3	W04B5.3b	4.02081	-0.653019	0.0239592	0.400651
gsa-1	R06A10.2	R06A10.2.2	8.56069	0.321512	0.0239761	0.400651
sra-30	Y40H7A.6	Y40H7A.6	0.775262	-1.6908	0.0240281	0.401146
E01G4.5	E01G4.5	E01G4.5	9.70121	0.377287	0.0240967	0.401918
W09G3.2	W09G3.2	W09G3.2	6.77699	-0.306451	0.0241929	0.403147
pbs-5	K05C4.1	K05C4.1.2	7.25266	-0.305654	0.0245837	0.409166
Y47D3A.1	Y47D3A.1	Y47D3A.1	4.98612	-0.488381	0.0246289	0.409166
C06C6.6	C06C6.6	C06C6.6	2.97442	-0.837772	0.0246431	0.409166
Y37E11B.1	Y37E11B.1	Y37E11B.1a	5.38284	-0.422566	0.0246453	0.409166
C18F10.7	C18F10.7	C18F10.7a.2	4.58608	-0.487718	0.0247148	0.409563
C18F10.7	C18F10.7	C18F10.7a.1	4.58608	-0.487718	0.0247148	0.409563
Y56A3A.30	Y56A3A.30	Y56A3A.30	2.7369	0.896943	0.0248002	0.410489
cey-1	F33A8.3	F33A8.3.1	3.1818	0.812681	0.0248164	0.410489
T23G11.6	T23G11.6	T23G11.6a	3.78716	0.695626	0.0249152	0.411237
F49E8.2	F49E8.2	F49E8.2a	6.01646	-0.336492	0.0249587	0.411237
sdn-1	F57C7.3	F57C7.3b	2.69552	0.920458	0.0249678	0.411237
F07B7.2	F07B7.2	F07B7.2	8.69475	0.310605	0.0249925	0.411237
W09B7.2	W09B7.2	W09B7.2	8.69475	0.310605	0.0249925	0.411237
nhr-6	C48D5.1	C48D5.1a	2.51655	1.11261	0.0250408	0.411237
C10G8.8	C10G8.8	C10G8.8b.2	1.91454	1.18681	0.025045	0.411237
nas-14	F09E8.6	F09E8.6	1.93599	-1.17951	0.025045	0.411237
puf-12	ZK945.3	ZK945.3	7.67783	0.297697	0.0251659	0.411794
sec-20	F40G9.1	F40G9.1	5.38519	0.391113	0.0251669	0.411794
ZK994.1	ZK994.1	ZK994.1	2.02784	-1.26935	0.0251682	0.411794
acs-1	F46E10.1	F46E10.1c.1	2.31917	-0.96626	0.0251707	0.411794
F13C5.1	F13C5.1	F13C5.1	6.13172	0.340084	0.0251955	0.411824
C16C10.2	C16C10.2	C16C10.2.2	4.77011	0.482673	0.025259	0.412487
bli-4	K04F10.4	K04F10.4c	5.37416	0.39385	0.0253627	0.41312
kin-1	ZK909.2	ZK909.2d	1.16354	-1.50085	0.0253899	0.41312
kin-1	ZK909.2	ZK909.2i	1.16354	-1.50085	0.0253899	0.41312
nhr-108	F35E8.12	F35E8.12	1.17571	1.35436	0.0253899	0.41312
C05D10.1	C05D10.1	C05D10.1c.2	1.44624	-1.35682	0.0255124	0.414269
W04B5.3	W04B5.3	W04B5.3c	3.87488	-0.689672	0.0255197	0.414269
F56F11.5	F56F11.5	F56F11.5	1.26918	1.37452	0.0255297	0.414269
zfp-1	F54F2.2	F54F2.2b	10.097	-0.287015	0.0255964	0.414976
ptc-3	Y110A2AL.8	Y110A2AL.8b	3.26676	-0.75156	0.0256329	0.415193
his-7	F45F2.4	F45F2.4	4.22919	0.592741	0.0257977	0.417486
F32B5.1	F32B5.1	F32B5.1	3.21446	-0.831712	0.0258796	0.417841
sprr-1	R03A10.6	R03A10.6.1	1.95469	-1.09655	0.0259136	0.417841
F28E10.1	F28E10.1	F28E10.1e	5.69339	0.417552	0.0259435	0.417841
R151.2	R151.2	R151.2c	6.54956	-0.326571	0.0259708	0.417841
str-153	Y9C9A.7	Y9C9A.7	0.711475	1.52821	0.0260017	0.417841
D2007.4	D2007.4	D2007.4	3.44593	0.732056	0.026035	0.417841
cas-1	F41G4.2	F41G4.2b.1	3.68918	0.716355	0.0260437	0.417841
tag-146	C27A12.3	C27A12.3	4.69299	0.453336	0.0260586	0.417841
deg-3	K03B8.9	K03B8.9.1	0.595931	-1.65841	0.026131	0.417841
rpn-12	ZK20.5	ZK20.5.1	6.22375	-0.322601	0.0261455	0.417841
C53B7.7	C53B7.7	C53B7.7	0.289946	-1.8303	0.0261524	0.417841
B0041.3	B0041.3	B0041.3	0.277127	-1.76689	0.0261524	0.417841
ZK632.14	ZK632.14	ZK632.14	3.75608	0.627542	0.0261663	0.417841
cct-7	T10B5.5	T10B5.5b.2	5.96713	0.385345	0.0261739	0.417841
cct-7	T10B5.5	T10B5.5b.1	5.96713	0.385345	0.0261739	0.417841
C34D4.10	C34D4.10	C34D4.10	4.45516	0.492932	0.0262047	0.417841
Y77E11A.6	Y77E11A.6	Y77E11A.6	3.47011	-0.745657	0.0262445	0.417841
rpn-7	F49C12.8	F49C12.8	6.13681	-0.342084	0.0262647	0.417841
fbxa-108	F59A1.7	F59A1.7	3.84842	0.657903	0.026286	0.417841
C36A4.11	C36A4.11	C36A4.11.1	10.2934	0.295499	0.0262921	0.417841
C17F3.3	C17F3.3	C17F3.3	2.66868	-0.88613	0.0263332	0.417841
F52C9.7	F52C9.7	F52C9.7.2	6.29358	0.313076	0.0263784	0.417841
Y39G10AR.11	Y39G10AR.11	Y39G10AR.11.3	5.28996	0.441264	0.026384	0.417841
W03F9.2	W03F9.2	W03F9.2b	5.31974	0.396868	0.0263987	0.417841
rskn-2	C54G4.1	C54G4.1b	1.86123	-1.40026	0.0264017	0.417841
T24A6.16	T24A6.16	T24A6.16	4.15201	0.601102	0.0265005	0.418669
C35D10.3	C35D10.3	C35D10.3	2.59642	0.911241	0.0265007	0.418669
C16C10.2	C16C10.2	C16C10.2.1	4.90246	0.47053	0.026644	0.420207
T13F2.2	T13F2.2	T13F2.2.2	4.25709	0.56387	0.0266591	0.420207
sago-2	F56A6.1	F56A6.1a	7.57182	-0.296172	0.0266683	0.420207
F25E5.1	F25E5.1	F25E5.1	3.97343	-0.583632	0.0267108	0.420508
rnr-2	C03C10.3	C03C10.3.1	4.94958	-0.451451	0.0267619	0.420681
unc-10	T10A3.1	T10A3.1b	7.19493	0.313742	0.0267687	0.420681
aqp-2	C01G6.1	C01G6.1b.1	1.29656	-1.50208	0.0268024	0.420843
Y66D12A.9	Y66D12A.9	Y66D12A.9.1	6.18813	-0.332432	0.0268408	0.421076
F52B11.1	F52B11.1	F52B11.1b	5.97897	-0.331661	0.0268769	0.421172
ddx-19	T07D4.4	T07D4.4a	6.99909	0.28798	0.0268938	0.421172
math-21	C40D2.3	C40D2.3	2.79454	0.839508	0.0269928	0.422354
gpd-3	K10B3.7	K10B3.7.2	3.12143	-0.774898	0.0270954	0.42359
F58G1.2	F58G1.2	F58G1.2b	3.90982	-0.586443	0.0271526	0.423867
apg-1	Y105E8A.9	Y105E8A.9	6.4521	-0.323128	0.0271604	0.423867
tag-65	F58G11.5	F58G11.5.1	6.13673	-0.314841	0.0272021	0.42415
tag-345	F55F8.5	F55F8.5.2	5.97936	0.31691	0.027243	0.424418
cyc-2.1	E04A4.7	E04A4.7.3	2.63875	0.886564	0.0272969	0.424521
cyc-2.1	E04A4.7	E04A4.7.1	2.63875	0.886564	0.0272969	0.424521
Y66D12A.3	Y66D12A.3	Y66D12A.3	4.24558	0.550357	0.0273734	0.425342
W09G3.8	W09G3.8	W09G3.8.1	5.47391	-0.37858	0.0275681	0.427382
Y39G10AR.11	Y39G10AR.11	Y39G10AR.11.1	5.11101	0.443315	0.0275761	0.427382
Y39G10AR.11	Y39G10AR.11	Y39G10AR.11.2	5.11101	0.443315	0.0275761	0.427382
nars-1	F22D6.3	F22D6.3a.1	5.42788	-0.3944	0.0276354	0.427655
Y70G10A.3	Y70G10A.3	Y70G10A.3.1	5.00891	-0.495611	0.0276626	0.427655
Y37E3.8	Y37E3.8	Y37E3.8a.2	5.49991	-0.402048	0.0276652	0.427655
F52E4.5	F52E4.5	F52E4.5	0.402334	1.80713	0.0277467	0.428545
F09E5.10	F09E5.10	F09E5.10	7.95964	-0.295404	0.0278945	0.42978
bli-4	K04F10.4	K04F10.4e	5.28123	0.389854	0.0278982	0.42978
T23G11.6	T23G11.6	T23G11.6b	4.16329	0.6422	0.0279012	0.42978
Y59E9AL.36	Y59E9AL.36	Y59E9AL.36	6.82653	0.303495	0.0279224	0.42978
msp-56	K07F5.3	K07F5.3	4.74936	-0.473483	0.0280073	0.430717
fmo-3	Y39A1A.19	Y39A1A.19	2.2038	1.10273	0.0280456	0.430937
C14C11.1	C14C11.1	C14C11.1	4.56994	-0.519959	0.0280866	0.431022
K06A9.1	K06A9.1	K06A9.1a	1.74538	-1.29729	0.0280991	0.431022
R07G3.7	R07G3.7	R07G3.7b.2	4.39473	-0.556812	0.0281519	0.431463
tag-123	F08F1.7	F08F1.7	3.10447	-0.750081	0.0282191	0.431888
C18G1.3	C18G1.3	C18G1.3a	4.32059	-0.543568	0.0282278	0.431888
Y61A9LA.4	Y61A9LA.4	Y61A9LA.4	7.00165	0.379762	0.0282649	0.432086
ZK1307.8	ZK1307.8	ZK1307.8.3	4.99805	0.420045	0.0283141	0.432417
F52B11.2	F52B11.2	F52B11.2	4.70034	-0.456226	0.0283369	0.432417
trap-4	Y56A3A.21	Y56A3A.21.2	4.3161	-0.588381	0.0283588	0.432417
C33C12.11	C33C12.11	C33C12.11	6.97104	-0.301352	0.0284206	0.432634
B0393.6	B0393.6	B0393.6	4.82241	-0.479565	0.0284212	0.432634
C24H10.4	C24H10.4	C24H10.4	8.60939	0.296652	0.0287691	0.437558
fozi-1	K01B6.1	K01B6.1	7.72928	-0.276445	0.0288177	0.437574
F39G3.5	F39G3.5	F39G3.5a	0.841242	1.53962	0.0288189	0.437574
ile-2	T04G9.3	T04G9.3	2.74274	-0.847945	0.0288523	0.437711
Y54E10A.17	Y54E10A.17	Y54E10A.17.1	6.01331	0.391526	0.0289171	0.438311
Y53F4B.43	Y53F4B.43	Y53F4B.43.2	1.08097	-1.53867	0.0289651	0.438311
F44A2.5	F44A2.5	F44A2.5b	1.07978	-1.42541	0.0289651	0.438311
Y1A5A.1	Y1A5A.1	Y1A5A.1	1.7946	-1.19806	0.0289933	0.438368
mnk-1	R166.5	R166.5a	5.79656	-0.364471	0.0291187	0.438837
ant-1.1	T27E9.1	T27E9.1b.2	5.1196	-0.414169	0.0291219	0.438837
fbxb-79	R07H5.7	R07H5.7	2.66581	0.905389	0.0291292	0.438837
cas-1	F41G4.2	F41G4.2a	4.76029	0.503097	0.0291352	0.438837
sdz-33	Y56A3A.14	Y56A3A.14	7.08591	0.305417	0.0291466	0.438837
F35G12.12	F35G12.12	F35G12.12.2	4.47267	-0.510773	0.0292747	0.439723
fbxa-59	T12B5.8	T12B5.8	5.16846	-0.399575	0.0292898	0.439723
B0336.5	B0336.5	B0336.5a	5.96007	0.319703	0.0293126	0.439723
ZK637.12	ZK637.12	ZK637.12	2.3493	-0.94734	0.0293156	0.439723
Y19D10A.11	Y19D10A.11	Y19D10A.11	2.30503	-1.04089	0.029328	0.439723
C10G11.6	C10G11.6	C10G11.6	3.63475	0.671567	0.0294032	0.440484
F46C3.7	F46C3.7	F46C3.7	7.89925	0.306711	0.0294511	0.440834
R11E3.2	R11E3.2	R11E3.2	1.72076	1.17364	0.0294967	0.441147
lin-15B	ZK662.4	ZK662.4.2	6.84958	0.308828	0.0295623	0.441635
vit-4	F59D8.2	F59D8.2	3.6067	0.680421	0.0295785	0.441635
F02H6.7	F02H6.7	F02H6.7	3.87071	-0.658137	0.0296765	0.44273
dct-16	Y38H6C.1	Y38H6C.1b.5	4.60129	0.753552	0.0297748	0.443827
C11D2.3	C11D2.3	C11D2.3	5.99838	-0.323377	0.0298334	0.444332
Y54E10BR.4	Y54E10BR.4	Y54E10BR.4	5.77498	0.33543	0.0299422	0.445583
tag-65	F58G11.5	F58G11.5.2	6.17445	-0.308227	0.0299693	0.445617
tag-214	F36F2.3	F36F2.3a	6.95043	0.284194	0.0300016	0.445728
F58A4.1	F58A4.1	F58A4.1	5.1783	0.536998	0.0300474	0.446039
C35D10.2	C35D10.2	C35D10.2	3.35315	-0.815302	0.0301288	0.446508
B0432.1	B0432.1	B0432.1	0.700984	-1.5954	0.0301396	0.446508
swan-2	F53C11.7	F53C11.7.1	1.31882	-1.31253	0.0301537	0.446508
kin-1	ZK909.2	ZK909.2j	1.21744	-1.43212	0.0302344	0.446627
nhr-116	F09C6.9	F09C6.9	1.22917	-1.29795	0.0302344	0.446627
yif-1	F57A8.2	F57A8.2b	6.06415	-0.331008	0.0302606	0.446627
cwn-1	K10B4.6	K10B4.6b	5.50187	0.373571	0.0302751	0.446627
F01G4.6	F01G4.6	F01G4.6a.3	5.29652	-0.388768	0.030307	0.446627
unc-122	F11C3.2	F11C3.2	1.35356	1.24253	0.030311	0.446627
C33D9.6	C33D9.6	C33D9.6	6.47645	0.3135	0.0303602	0.446985
R04D3.4	R04D3.4	R04D3.4	3.3515	0.695944	0.0304453	0.447284
Y39E4A.1	Y39E4A.1	Y39E4A.1	2.41964	-0.963888	0.0304563	0.447284
F59E12.11	F59E12.11	F59E12.11	4.74286	-0.481297	0.0304772	0.447284
C52E2.4	C52E2.4	C52E2.4	0.985197	-1.41755	0.0304802	0.447284
R09A1.2	R09A1.2	R09A1.2	1.75869	-1.246	0.0305277	0.447615
ard-1	F01G4.2	F01G4.2.2	2.329	0.988128	0.0306242	0.448489
B0336.5	B0336.5	B0336.5b	5.54031	0.382395	0.0306373	0.448489
aip-1	F58E10.4	F58E10.4	5.76096	0.32834	0.0307435	0.449677
flh-1	Y11D7A.12	Y11D7A.12c.2	4.3399	-0.535758	0.0307946	0.449691
flh-1	Y11D7A.12	Y11D7A.12c.1	4.3399	-0.535758	0.0307946	0.449691
ugt-61	F39G3.1	F39G3.1	3.16193	0.77932	0.031086	0.453577
Y82E9BR.18	Y82E9BR.18	Y82E9BR.18	6.89046	0.301735	0.0311936	0.45375
msra-1	F43E2.5	F43E2.5.2	3.55472	0.686186	0.0312076	0.45375
dpy-10	T14B4.7	T14B4.7b.1	4.45332	-0.622016	0.031239	0.45375
F22D6.2	F22D6.2	F22D6.2.1	6.74587	-0.31104	0.0312547	0.45375
fbxa-97	C18B12.5	C18B12.5	6.76538	0.29991	0.031272	0.45375
F25B5.6	F25B5.6	F25B5.6c.2	5.59193	0.370271	0.0312748	0.45375
F25B5.6	F25B5.6	F25B5.6c.1	5.59193	0.370271	0.0312748	0.45375
jamp-1	R01B10.5	R01B10.5.2	5.93838	-0.31045	0.0313627	0.454658
C50E10.2	C50E10.2	C50E10.2	3.70475	-0.771112	0.031519	0.455553
pqn-44	F55A12.9	F55A12.9d.4	0.670632	1.47621	0.0315514	0.455553
pqn-44	F55A12.9	F55A12.9d.1	0.670632	1.47621	0.0315514	0.455553
pqn-44	F55A12.9	F55A12.9d.2	0.670632	1.47621	0.0315514	0.455553
pqn-44	F55A12.9	F55A12.9d.3	0.670632	1.47621	0.0315514	0.455553
pbs-5	K05C4.1	K05C4.1.1	7.17666	-0.292889	0.0315867	0.455697
Y25C1A.7	Y25C1A.7	Y25C1A.7b	2.01776	1.08351	0.0317473	0.457256
fbxa-79	Y82E9BL.13	Y82E9BL.13	2.72065	0.826326	0.0317689	0.457256
spat-2	Y48A6B.13	Y48A6B.13.1	5.75264	0.39002	0.0317815	0.457256
acn-1	C42D8.5	C42D8.5b.1	3.38435	0.710254	0.0317967	0.457256
Y53G8AM.8	Y53G8AM.8	Y53G8AM.8.1	7.22456	0.286072	0.0319025	0.457704
ptr-3	C41D7.2	C41D7.2	0.752344	-1.44722	0.0319056	0.457704
F11G11.13	F11G11.13	F11G11.13	1.49536	1.2261	0.0319548	0.457704
nhr-64	C45E1.1	C45E1.1b	6.1575	-0.328489	0.031994	0.457704
W10C8.5	W10C8.5	W10C8.5.3	3.11018	-0.85592	0.0319965	0.457704
W10C8.5	W10C8.5	W10C8.5.1	3.11018	-0.85592	0.0319965	0.457704
K07A1.9	K07A1.9	K07A1.9a	5.38073	0.369607	0.0320245	0.457704
tbb-4	B0272.1	B0272.1	2.84992	-0.891982	0.0320403	0.457704
ppw-1	C18E3.7	C18E3.7a	8.5753	-0.28899	0.0320574	0.457704
C07B5.4	C07B5.4	C07B5.4a.1	1.59324	1.18287	0.0321153	0.458167
F16B4.3	F16B4.3	F16B4.3	3.58376	0.667798	0.0322769	0.459643
F46F5.5	F46F5.5	F46F5.5	7.44123	-0.298465	0.0323141	0.459643
nhr-64	C45E1.1	C45E1.1a	6.21581	-0.324424	0.0323164	0.459643
imb-2	R06A4.4	R06A4.4a	6.94549	-0.284019	0.0323219	0.459643
T26A5.5	T26A5.5	T26A5.5b	7.36868	-0.293839	0.0323647	0.459643
C01B9.1	C01B9.1	C01B9.1a	3.14377	0.726852	0.0323725	0.459643
bli-4	K04F10.4	K04F10.4a.1	5.27277	0.381852	0.0324813	0.45982
bli-4	K04F10.4	K04F10.4a.2	5.27277	0.381852	0.0324813	0.45982
Y74C10AL.2	Y74C10AL.2	Y74C10AL.2	3.68524	-0.638468	0.0324827	0.45982
sop-2	C50E10.4	C50E10.4	2.77855	-0.849536	0.0324874	0.45982
wah-1	Y56A3A.32	Y56A3A.32	5.12549	0.405994	0.032567	0.460559
C39F7.5	C39F7.5	C39F7.5	4.62118	0.467892	0.032591	0.460559
F42G9.4	F42G9.4	F42G9.4	4.03536	0.556584	0.0326396	0.460825
C35E7.1	C35E7.1	C35E7.1	1.92445	-1.12556	0.0326715	0.460825
F28E10.1	F28E10.1	F28E10.1b.2	6.3185	0.387472	0.0326868	0.460825
Y9C12A.1	Y9C12A.1	Y9C12A.1	0.53258	-1.60448	0.03274	0.461213
clec-90	F57C9.2	F57C9.2	4.76558	-0.430915	0.0328129	0.461877
Y48G1C.6	Y48G1C.6	Y48G1C.6	8.87661	0.275297	0.0328834	0.462465
uba-2	W02A11.4	W02A11.4	5.66613	0.339476	0.0329474	0.462465
sago-2	F56A6.1	F56A6.1b	7.63262	-0.288303	0.032948	0.462465
M01G12.9	M01G12.9	M01G12.9	3.99882	0.605839	0.0330284	0.462465
W06A11.2	W06A11.2	W06A11.2	5.15524	0.457	0.0330754	0.462465
try-1	ZK546.15	ZK546.15	4.41347	-0.4912	0.0330914	0.462465
T28H10.3	T28H10.3	T28H10.3	3.22672	0.794702	0.0331117	0.462465
abts-4	R03E9.3	R03E9.3b	2.09259	1.12655	0.0331589	0.462465
sli-1	M02A10.3	M02A10.3b	1.76822	-1.14766	0.0331811	0.462465
F37D6.4	F37D6.4	F37D6.4	3.62483	0.642035	0.033183	0.462465
srw-145	R10D12.17	R10D12.17	1.33428	-1.22634	0.0331897	0.462465
ard-1	F01G4.2	F01G4.2.1	2.44382	0.960744	0.0332229	0.462465
flh-1	Y11D7A.12	Y11D7A.12b	4.63763	-0.473836	0.0332706	0.462465
Y25C1A.7	Y25C1A.7	Y25C1A.7a.1	2.1211	1.03976	0.0333086	0.462465
Y25C1A.7	Y25C1A.7	Y25C1A.7a.3	2.1211	1.03976	0.0333086	0.462465
C10G8.8	C10G8.8	C10G8.8a	2.11045	0.996199	0.0333086	0.462465
F47B3.1	F47B3.1	F47B3.1	4.89565	-0.498812	0.0333514	0.462465
sdpn-1	F45E1.7	F45E1.7b	0.635209	1.62422	0.0333542	0.462465
C07B5.4	C07B5.4	C07B5.4a.2	0.676297	1.47621	0.0333542	0.462465
psf-1	F25B5.7	F25B5.7d	4.17678	0.59648	0.0333766	0.462465
ZC262.3	ZC262.3	ZC262.3b	4.93942	-0.441214	0.0333958	0.462465
T22D1.3	T22D1.3	T22D1.3b.1	5.01646	0.471362	0.0334252	0.462515
M01F1.7	M01F1.7	M01F1.7	4.25037	0.570891	0.0335094	0.462576
C44B7.7	C44B7.7	C44B7.7	0.368017	1.74637	0.0335261	0.462576
F56D5.3	F56D5.3	F56D5.3	5.78818	0.385934	0.0335268	0.462576
C17C3.15	C17C3.15	C17C3.15	6.41311	0.30689	0.0335327	0.462576
C17E4.10	C17E4.10	C17E4.10a.2	4.20537	0.532837	0.0336368	0.463276
Y54G9A.5	Y54G9A.5	Y54G9A.5	4.35143	0.527535	0.0336549	0.463276
Y53G8AM.8	Y53G8AM.8	Y53G8AM.8.2	7.20175	0.283529	0.0336819	0.463276
Y22D7AR.2	Y22D7AR.2	Y22D7AR.2	2.75404	-0.861985	0.0336883	0.463276
rgef-1	F25B3.3	F25B3.3	0.887283	1.36989	0.0337323	0.463276
nlp-21	Y47D3B.2	Y47D3B.2b	2.7442	-0.903304	0.0337383	0.463276
K08E7.5	K08E7.5	K08E7.5a	1.10829	-1.38615	0.0337828	0.463532
bli-4	K04F10.4	K04F10.4f	5.27108	0.37893	0.0338175	0.463585
K07B1.6	K07B1.6	K07B1.6a.1	7.11625	0.284456	0.0338665	0.463585
acs-1	F46E10.1	F46E10.1c.3	1.70415	-1.12937	0.03389	0.463585
acs-1	F46E10.1	F46E10.1c.2	1.70415	-1.12937	0.03389	0.463585
rpn-12	ZK20.5	ZK20.5.2	6.10797	-0.311558	0.0339414	0.463741
bath-5	F59H6.11	F59H6.11	5.51311	0.357136	0.0339688	0.463741
F35C11.2	F35C11.2	F35C11.2	2.55148	-0.89805	0.034057	0.463741
ugt-23	C17G1.3	C17G1.3b.1	2.05297	1.0607	0.0340592	0.463741
C14C10.2	C14C10.2	C14C10.2b	3.71004	0.634728	0.0341378	0.463741
cdc-25.1	K06A5.7	K06A5.7.2	5.8654	-0.320352	0.0341568	0.463741
lgc-19	Y105C5B.16	Y105C5B.16	1.02203	1.43594	0.0341971	0.463741
Y66D12A.16	Y66D12A.16	Y66D12A.16b	5.16752	-0.398444	0.0342129	0.463741
hsp-25	C09B8.6	C09B8.6b	1.86	1.13726	0.0342721	0.463741
tag-229	W09G3.3	W09G3.3	6.72718	-0.291057	0.0342969	0.463741
R102.4	R102.4	R102.4e.4	2.32737	0.93368	0.0343406	0.463741
R102.4	R102.4	R102.4e.6	2.32737	0.93368	0.0343406	0.463741
R102.4	R102.4	R102.4e.1	2.32737	0.93368	0.0343406	0.463741
R102.4	R102.4	R102.4e.7	2.32737	0.93368	0.0343406	0.463741
R102.4	R102.4	R102.4e.2	2.32737	0.93368	0.0343406	0.463741
R102.4	R102.4	R102.4e.5	2.32737	0.93368	0.0343406	0.463741
R102.4	R102.4	R102.4e.3	2.32737	0.93368	0.0343406	0.463741
dod-24	C32H11.12	C32H11.12	1.02153	1.47746	0.0344641	0.464249
mec-1	T07H8.4	T07H8.4g	0.513163	1.67917	0.0344818	0.464249
ZK1058.9	ZK1058.9	ZK1058.9b	0.518569	-1.54846	0.0344818	0.464249
ZK1058.9	ZK1058.9	ZK1058.9a	0.518569	-1.54846	0.0344818	0.464249
Y17G7B.21	Y17G7B.21	Y17G7B.21	7.06414	-0.292427	0.0345264	0.464331
Y59C2A.2	Y59C2A.2	Y59C2A.2	5.36378	0.366694	0.0345396	0.464331
C44B7.5	C44B7.5	C44B7.5	1.17469	-1.39583	0.0346349	0.464459
tnt-2	F53A9.10	F53A9.10b.1	1.45622	-1.59574	0.0346483	0.464459
ZC168.3	ZC168.3	ZC168.3b.1	1.23567	-1.36964	0.0346967	0.464459
ZC168.3	ZC168.3	ZC168.3b.2	1.23567	-1.36964	0.0346967	0.464459
K06A9.1	K06A9.1	K06A9.1c	1.46612	-1.30636	0.034706	0.464459
unc-22	ZK617.1	ZK617.1d	4.32286	-0.556132	0.0347085	0.464459
msra-1	F43E2.5	F43E2.5.1	3.53813	0.682044	0.0347359	0.464459
Y54G2A.15	Y54G2A.15	Y54G2A.15	0.0502367	-1.80979	0.0347561	0.464459
F53E4.1	F53E4.1	F53E4.1b	4.68451	0.514485	0.0348148	0.464897
W09C5.1	W09C5.1	W09C5.1.2	5.48464	-0.399458	0.0348698	0.465285
dpf-5	R11E3.8	R11E3.8.2	5.90748	-0.295506	0.0348972	0.465305
Y40B1B.7	Y40B1B.7	Y40B1B.7	3.90944	0.619254	0.034945	0.465398
F14B8.5	F14B8.5	F14B8.5c.4	1.54839	-1.31817	0.0349753	0.465398
pqn-41	F53A3.4	F53A3.4b	6.75082	0.296748	0.034982	0.465398
C35B8.3	C35B8.3	C35B8.3a.1	2.52016	0.921054	0.0350649	0.466013
R04E5.8	R04E5.8	R04E5.8b	1.08025	1.51783	0.0350923	0.466013
W01B6.2	W01B6.2	W01B6.2	2.85118	-0.853972	0.0351061	0.466013
ZK484.3	ZK484.3	ZK484.3.2	6.16632	0.296532	0.0351741	0.466385
W04B5.3	W04B5.3	W04B5.3a	4.2948	-0.544124	0.0351913	0.466385
taf-4	R119.6	R119.6	5.98614	-0.308238	0.0352121	0.466385
rabs-5	Y42H9AR.3	Y42H9AR.3	5.83813	0.318784	0.0352718	0.466832
C01G12.1	C01G12.1	C01G12.1	7.15201	-0.295273	0.0353166	0.467079
H17B01.1	H17B01.1	H17B01.1a	3.39577	-0.681441	0.0353965	0.467456
Y38E10A.28	Y38E10A.28	Y38E10A.28	4.69476	-0.491889	0.0354053	0.467456
gly-2	C55B7.2	C55B7.2	1.81664	1.11353	0.0354331	0.467456
T07C12.14	T07C12.14	T07C12.14	4.67771	-0.447494	0.0354664	0.467456
H42K12.3	H42K12.3	H42K12.3.1	2.16631	0.979192	0.0354804	0.467456
C01A2.6	C01A2.6	C01A2.6	6.89069	0.269166	0.0355014	0.467456
clpf-1	F59A2.4	F59A2.4a	4.4362	-0.489201	0.0355724	0.468048
F28D9.4	F28D9.4	F28D9.4	4.23719	0.492747	0.035614	0.468253
pqn-41	F53A3.4	F53A3.4a	6.75017	0.295673	0.0357398	0.468641
hlh-11	F58A4.7	F58A4.7d	3.67382	-0.619831	0.0357446	0.468641
kin-1	ZK909.2	ZK909.2k	1.18945	-1.39583	0.0358002	0.468641
kin-1	ZK909.2	ZK909.2e	1.19301	-1.39583	0.0358002	0.468641
kin-1	ZK909.2	ZK909.2b	1.19301	-1.39583	0.0358002	0.468641
Y105E8B.11	Y105E8B.11	Y105E8B.11	1.197	1.26276	0.0358002	0.468641
Y46G5A.19	Y46G5A.19	Y46G5A.19a.1	5.37702	-0.37962	0.0358686	0.468773
Y46G5A.19	Y46G5A.19	Y46G5A.19a.2	5.37702	-0.37962	0.0358686	0.468773
his-4	T10C6.11	T10C6.11	5.3312	0.389114	0.0358887	0.468773
C30G12.6	C30G12.6	C30G12.6b	7.97378	-0.282801	0.036007	0.469976
F57C9.4	F57C9.4	F57C9.4c	5.57954	0.363917	0.0360332	0.469977
mmaa-1	T02G5.13	T02G5.13b.1	5.36426	0.400667	0.0362142	0.471802
C44C1.1	C44C1.1	C44C1.1	5.42247	0.446257	0.0362257	0.471802
flh-1	Y11D7A.12	Y11D7A.12a	4.3532	-0.517702	0.0362687	0.471913
K09F6.9	K09F6.9	K09F6.9	2.1446	0.998246	0.0362945	0.471913
C18H2.4	C18H2.4	C18H2.4.1	1.53246	1.18811	0.0363131	0.471913
fbxa-215	Y45F10C.3	Y45F10C.3	6.19481	-0.369033	0.0363628	0.472217
sro-1	D1022.6	D1022.6	1.01689	-1.30429	0.0364532	0.472938
kin-1	ZK909.2	ZK909.2g	0.97187	-1.41755	0.0364974	0.472938
kin-1	ZK909.2	ZK909.2m	0.97187	-1.41755	0.0364974	0.472938
Y71G10AR.4	Y71G10AR.4	Y71G10AR.4	4.07681	0.556447	0.0366304	0.473906
tbg-1	F58A4.8	F58A4.8.2	4.91823	-0.432561	0.0366513	0.473906
nos-2	ZK1127.1	ZK1127.1	4.91941	-0.414204	0.0366513	0.473906
C31E10.7	C31E10.7	C31E10.7.2	1.05954	-1.3458	0.0367347	0.474029
C34C12.5	C34C12.5	C34C12.5.2	6.1913	-0.301383	0.0367434	0.474029
W09G12.10	W09G12.10	W09G12.10	0.918517	1.46227	0.0367553	0.474029
his-3	T10C6.12	T10C6.12	4.00461	0.554033	0.0367692	0.474029
pmk-3	F42G8.4	F42G8.4.1	8.58809	-0.267205	0.0367929	0.474029
dhs-1	C01G8.3	C01G8.3	4.9024	-0.427753	0.0368636	0.474234
gly-4	Y116F11B.12	Y116F11B.12b.2	4.74648	0.444845	0.0368881	0.474234
gly-4	Y116F11B.12	Y116F11B.12b.1	4.74648	0.444845	0.0368881	0.474234
ZC53.1	ZC53.1	ZC53.1	5.86485	0.309569	0.0369603	0.474822
C36A4.11	C36A4.11	C36A4.11.2	9.3697	0.277832	0.0370076	0.47495
R04E5.8	R04E5.8	R04E5.8a	7.25886	0.294729	0.0370232	0.47495
ret-1	W06A7.3	W06A7.3b	4.36556	-0.565214	0.0370768	0.475261
F52B5.3	F52B5.3	F52B5.3	8.34789	-0.273551	0.037215	0.475261
stim-1	Y55B1BM.1	Y55B1BM.1c	4.80509	0.447619	0.0372204	0.475261
msp-10	K07F5.2	K07F5.2	4.63508	-0.440774	0.0372434	0.475261
ppw-1	C18E3.7	C18E3.7d.1	7.36143	-0.273856	0.0372552	0.475261
ppw-1	C18E3.7	C18E3.7d.2	7.36143	-0.273856	0.0372552	0.475261
ppw-1	C18E3.7	C18E3.7d.3	7.36143	-0.273856	0.0372552	0.475261
fbxc-8	F58H7.7	F58H7.7b	5.85872	0.353443	0.0372634	0.475261
F56F11.2	F56F11.2	F56F11.2	2.24329	-1.06925	0.0372858	0.475261
tag-179	T24D1.4	T24D1.4	2.88055	-0.81829	0.0373565	0.475676
H23L24.2	H23L24.2	H23L24.2	1.4203	-1.35682	0.0373713	0.475676
F01G4.6	F01G4.6	F01G4.6a.1	4.61957	-0.444407	0.0374931	0.476213
F01G4.6	F01G4.6	F01G4.6a.2	4.61957	-0.444407	0.0374931	0.476213
F01G4.6	F01G4.6	F01G4.6a.4	4.61957	-0.444407	0.0374931	0.476213
B0035.16	B0035.16	B0035.16	4.4298	0.482938	0.0375197	0.476213
arx-1	Y71F9AL.16	Y71F9AL.16	5.37783	-0.362058	0.0375836	0.476688
C01G8.1	C01G8.1	C01G8.1b	5.98547	0.301165	0.0376519	0.477217
F25B5.6	F25B5.6	F25B5.6b	5.61622	0.357338	0.0377819	0.478526
his-11	ZK131.5	ZK131.5	5.54776	0.383036	0.0379318	0.478698
acs-1	F46E10.1	F46E10.1b.2	1.73921	-1.09544	0.0379599	0.478698
acs-1	F46E10.1	F46E10.1b.1	1.73921	-1.09544	0.0379599	0.478698
glit-1	F55D10.3	F55D10.3	8.0795	-0.277205	0.0381291	0.478698
F55G7.1	F55G7.1	F55G7.1	3.85152	0.564636	0.0382261	0.478698
mboa-6	R155.1	R155.1a.2	5.21161	-0.386045	0.038227	0.478698
EEED8.18	EEED8.18	EEED8.18	1.18986	1.35436	0.0382359	0.478698
F45D11.15	F45D11.15	F45D11.15	3.32593	-0.695298	0.0382514	0.478698
F45D11.16	F45D11.16	F45D11.16	3.32593	-0.695298	0.0382514	0.478698
Y39G10AL.1	Y39G10AL.1	Y39G10AL.1	4.86055	0.494001	0.0382672	0.478698
rpl-38	C06B8.8	C06B8.8.2	4.26762	0.593412	0.0382789	0.478698
rpl-38	C06B8.8	C06B8.8.1	4.26762	0.593412	0.0382789	0.478698
rpl-38	C06B8.8	C06B8.8.6	4.26762	0.593412	0.0382789	0.478698
rpl-38	C06B8.8	C06B8.8.3	4.26762	0.593412	0.0382789	0.478698
rpl-38	C06B8.8	C06B8.8.5	4.26762	0.593412	0.0382789	0.478698
smgl-1	F20G4.1	F20G4.1	7.0578	-0.284358	0.0384081	0.478698
T01H8.2	T01H8.2	T01H8.2	1.82235	1.19119	0.0384554	0.478698
ZK524.4	ZK524.4	ZK524.4	5.77129	-0.308473	0.0384882	0.478698
pqn-53	R07B7.3	R07B7.3a	4.57689	0.454011	0.038499	0.478698
soc-1	F41F3.2	F41F3.2	1.09273	-1.38615	0.0385134	0.478698
R05D7.2	R05D7.2	R05D7.2	1.10643	-1.28114	0.0385134	0.478698
gcy-25	Y105C5B.2	Y105C5B.2	1.12924	1.27473	0.0385134	0.478698
tag-174	F54D8.2	F54D8.2.3	3.01991	0.822367	0.0385156	0.478698
tag-174	F54D8.2	F54D8.2.4	3.01991	0.822367	0.0385156	0.478698
tag-174	F54D8.2	F54D8.2.5	3.01991	0.822367	0.0385156	0.478698
tag-174	F54D8.2	F54D8.2.6	3.01991	0.822367	0.0385156	0.478698
tag-174	F54D8.2	F54D8.2.2	3.01991	0.822367	0.0385156	0.478698
K02E2.6	K02E2.6	K02E2.6.2	9.87963	0.285412	0.0386054	0.479482
Y55F3AM.6	Y55F3AM.6	Y55F3AM.6b	5.37388	-0.380329	0.0386563	0.479505
C33A12.3	C33A12.3	C33A12.3.2	6.08885	-0.306701	0.0386853	0.479505
K02A6.3	K02A6.3	K02A6.3a	0.975933	1.50634	0.0386874	0.479505
lip-1	C05B10.1	C05B10.1	4.46219	0.448272	0.0387885	0.480104
rab-19	Y62E10A.9	Y62E10A.9.2	4.25187	0.548125	0.038816	0.480104
rab-19	Y62E10A.9	Y62E10A.9.3	4.25187	0.548125	0.038816	0.480104
tps-2	F19H8.1	F19H8.1	2.66626	-0.814906	0.0389576	0.481229
tat-4	T24H7.5	T24H7.5b	3.06965	-0.758809	0.0389606	0.481229
tag-312	C33D12.6	C33D12.6	4.80372	-0.416883	0.0389986	0.48135
tin-10	Y66D12A.22	Y66D12A.22.3	3.86148	-0.602245	0.039024	0.48135
fbxa-155	C05B5.6	C05B5.6	0.648021	-1.49324	0.0390666	0.481544
Y57A10A.4	Y57A10A.4	Y57A10A.4	7.37747	0.2684	0.0391375	0.482087
gly-4	Y116F11B.12	Y116F11B.12c.2	4.7489	0.439516	0.0392511	0.482795
tbg-1	F58A4.8	F58A4.8.1	4.52586	-0.486289	0.0392756	0.482795
Y53F4B.42	Y53F4B.42	Y53F4B.42	4.52512	0.474968	0.0392756	0.482795
sams-5	T13A10.11	T13A10.11b.3	3.42695	0.635684	0.0393327	0.483164
F35F11.1	F35F11.1	F35F11.1	6.2682	0.298003	0.039442	0.483321
R57.1	R57.1	R57.1c.3	1.95213	-1.05019	0.0394707	0.483321
F21H7.2	F21H7.2	F21H7.2.2	3.05016	-0.786181	0.0394902	0.483321
ser-4	Y22D7AR.13	Y22D7AR.13.1	1.08327	1.55709	0.0394919	0.483321
sre-23	ZK265.5	ZK265.5	1.10117	-1.42541	0.0394919	0.483321
unc-54	F11C3.3	F11C3.3.2	4.83945	0.420009	0.0395161	0.483321
Y97E10AR.4	Y97E10AR.4	Y97E10AR.4	7.54573	-0.279428	0.0395339	0.483321
R10F2.4	R10F2.4	R10F2.4	1.81117	-1.11477	0.0396201	0.483897
taf-10	K03B4.3	K03B4.3a	6.16858	-0.28268	0.0396433	0.483897
T05H4.15	T05H4.15	T05H4.15a	2.17885	1.06106	0.0396784	0.483897
ZK909.3	ZK909.3	ZK909.3.1	7.27947	0.294754	0.0397158	0.483897
ZK909.3	ZK909.3	ZK909.3.2	7.27947	0.294754	0.0397158	0.483897
aqp-10	ZK1321.3	ZK1321.3.2	4.71831	-0.449225	0.0397946	0.484323
K06B9.6	K06B9.6	K06B9.6	9.92495	0.273177	0.0398211	0.484323
F59B10.4	F59B10.4	F59B10.4a	0.750215	1.52821	0.0398317	0.484323
hpk-1	F20B6.8	F20B6.8c.5	4.24998	0.604542	0.039896	0.484775
pqn-65	T13H2.4	T13H2.4b	3.34892	0.755303	0.0400596	0.485852
bre-2	Y39E4B.9	Y39E4B.9d	3.66607	-0.637601	0.0400708	0.485852
srt-17	F48G7.6	F48G7.6	5.25368	-0.394981	0.0400963	0.485852
csp-3	Y47H9C.6	Y47H9C.6	7.19794	-0.265279	0.0401026	0.485852
ZK550.5	ZK550.5	ZK550.5	5.91502	0.313675	0.0401199	0.485852
mcm-6	ZK632.1	ZK632.1a	6.8846	-0.277604	0.0402013	0.486509
F23D12.5	F23D12.5	F23D12.5	6.47941	0.307629	0.040295	0.487314
F13D12.9	F13D12.9	F13D12.9.3	2.26334	-1.0064	0.0403279	0.487384
ppw-1	C18E3.7	C18E3.7c.1	7.76015	-0.272983	0.0403888	0.487464
ppw-1	C18E3.7	C18E3.7c.2	7.76015	-0.272983	0.0403888	0.487464
R08E3.3	R08E3.3	R08E3.3b	5.38786	-0.389957	0.0404369	0.487716
tag-53	F33C8.1	F33C8.1a	6.60182	-0.281164	0.0405158	0.488339
C35D10.7	C35D10.7	C35D10.7a.1	7.63178	-0.272635	0.0405708	0.488581
tag-345	F55F8.5	F55F8.5.1	5.93107	0.296596	0.0405912	0.488581
K07A12.2	K07A12.2	K07A12.2	9.44208	-0.272295	0.0406176	0.488581
F31A9.2	F31A9.2	F31A9.2	3.41423	0.645449	0.0406449	0.488583
F52C9.7	F52C9.7	F52C9.7.1	6.37774	0.28855	0.0409309	0.491353
tre-3	W05E10.4	W05E10.4	0.931873	1.41682	0.0409371	0.491353
C34B7.1	C34B7.1	C34B7.1	1.11594	1.45217	0.0409629	0.491353
C10G8.8	C10G8.8	C10G8.8b.1	2.23101	1.002	0.041054	0.491353
Y40B10A.2	Y40B10A.2	Y40B10A.2	6.3939	0.31711	0.0410656	0.491353
F59A1.10	F59A1.10	F59A1.10	3.02637	-0.762579	0.0411165	0.491353
Y110A2AL.4	Y110A2AL.4	Y110A2AL.4b	4.56414	0.505822	0.0411236	0.491353
C07A9.5	C07A9.5	C07A9.5	4.27011	0.500217	0.0411368	0.491353
kin-1	ZK909.2	ZK909.2h.1	1.03333	-1.3458	0.0411617	0.491353
kin-1	ZK909.2	ZK909.2h.2	1.03333	-1.3458	0.0411617	0.491353
F36D3.8	F36D3.8	F36D3.8	2.77418	-0.943472	0.0411938	0.491353
zip-2	K02F3.4	K02F3.4.1	8.99423	-0.255826	0.0412306	0.491353
R09F10.1	R09F10.1	R09F10.1	2.32779	0.914378	0.0412313	0.491353
C09B7.2	C09B7.2	C09B7.2.2	1.01657	-1.30429	0.0412973	0.491757
C35D6.3	C35D6.3	C35D6.3	0.923162	-1.49773	0.0413281	0.491757
ugt-23	C17G1.3	C17G1.3b.2	1.66154	1.08832	0.0413474	0.491757
pbs-7	F39H11.5	F39H11.5.2	5.12993	-0.384443	0.0413815	0.491837
E03G2.1	E03G2.1	E03G2.1	0.592238	-1.65841	0.0414478	0.492298
R10E4.3	R10E4.3	R10E4.3	3.50675	0.650371	0.0415162	0.492785
C45G9.2	C45G9.2	C45G9.2	6.14468	-0.294442	0.0416801	0.494163
C23H5.8	C23H5.8	C23H5.8c	1.24934	1.33822	0.041702	0.494163
R02D5.1	R02D5.1	R02D5.1	5.65053	0.361583	0.0417495	0.494163
C01A2.1	C01A2.1	C01A2.1.2	6.74899	0.368204	0.0417498	0.494163
Y116A8A.4	Y116A8A.4	Y116A8A.4	4.18156	-0.587081	0.04177	0.494163
F40H3.6	F40H3.6	F40H3.6	4.67743	0.498379	0.041868	0.494996
czw-1	F20D12.4	F20D12.4.2	6.48412	-0.2951	0.0419964	0.495952
C56G7.3	C56G7.3	C56G7.3	4.17016	-0.506151	0.0420098	0.495952
akt-2	F28H6.1	F28H6.1b	3.29438	-0.692259	0.0420317	0.495952
srh-213	T22F3.5	T22F3.5	1.78059	1.11353	0.0422267	0.497338
B0507.3	B0507.3	B0507.3a	1.88599	1.08528	0.0422323	0.497338
sprr-1	R03A10.6	R03A10.6.2	1.90466	-1.02645	0.0422323	0.497338
lin-15B	ZK662.4	ZK662.4.1	6.93414	0.288721	0.0424048	0.498063
F07B7.8	F07B7.8	F07B7.8	2.30784	0.98607	0.0424173	0.498063
K06C4.1	K06C4.1	K06C4.1	2.30784	0.98607	0.0424173	0.498063
C36A4.4	C36A4.4	C36A4.4.2	5.06187	0.374895	0.0424769	0.498063
B0365.1	B0365.1	B0365.1	5.81386	0.307212	0.0424856	0.498063
taf-10	K03B4.3	K03B4.3b	5.80308	-0.335272	0.0425118	0.498063
tyr-6	Y73B6BL.1	Y73B6BL.1	2.09163	-0.993922	0.0425134	0.498063
F36H2.6	F36H2.6	F36H2.6	3.39498	-0.73212	0.0425248	0.498063
set-22	Y32F6A.1	Y32F6A.1.2	4.77988	0.442071	0.0425436	0.498063
T03G6.3	T03G6.3	T03G6.3.1	2.56802	0.800583	0.0427323	0.499592
F45D11.14	F45D11.14	F45D11.14	3.33244	-0.678666	0.0427395	0.499592
T24H10.4	T24H10.4	T24H10.4	2.91749	-0.809559	0.0428816	0.499592
cgt-3	F59G1.1	F59G1.1a	5.1539	-0.371688	0.042902	0.499592
msp-79	T13F2.10	T13F2.10	4.72466	-0.432101	0.0429338	0.499592
C37C3.2	C37C3.2	C37C3.2b.1	8.06826	0.258698	0.0429426	0.499592
imp-3	C33H5.11	C33H5.11.2	5.40713	0.359293	0.0429884	0.499592
mps-3	T06A4.2	T06A4.2	1.45519	1.54348	0.0429906	0.499592
T20D3.2	T20D3.2	T20D3.2.3	1.44269	-1.24397	0.0430287	0.499592
ZK596.2	ZK596.2	ZK596.2	1.45381	-1.16698	0.0430287	0.499592
Y69A2AR.32	Y69A2AR.32	Y69A2AR.32b.1	3.61619	0.582698	0.0430613	0.499592
Y69A2AR.32	Y69A2AR.32	Y69A2AR.32b.2	3.61619	0.582698	0.0430613	0.499592
Y57G11C.31	Y57G11C.31	Y57G11C.31	7.36646	0.340277	0.0431521	0.499592
T09E8.3	T09E8.3	T09E8.3	5.12069	-0.368989	0.0431571	0.499592
ZK1307.8	ZK1307.8	ZK1307.8.1	4.87226	0.435446	0.0431701	0.499592
ZK1307.8	ZK1307.8	ZK1307.8.2	4.87226	0.435446	0.0431701	0.499592
M04C3.2	M04C3.2	M04C3.2	2.0234	0.991712	0.0432397	0.499592
C12D12.1	C12D12.1	C12D12.1b	2.01889	0.991712	0.0432397	0.499592
Y116A8C.25	Y116A8C.25	Y116A8C.25	6.74568	0.276366	0.0432441	0.499592
K05F1.6	K05F1.6	K05F1.6b	0.979723	1.34912	0.0432454	0.499592
F17C11.9	F17C11.9	F17C11.9b.2	6.8276	-0.270905	0.0432588	0.499592
pho-11	C05C10.4	C05C10.4	4.39561	0.489867	0.0433406	0.500215
W05B2.2	W05B2.2	W05B2.2	1.72646	-1.12937	0.0434089	0.50068
K01H12.4	K01H12.4	K01H12.4	1.12917	-1.35861	0.0434786	0.500962
tufm-2	C43E11.4	C43E11.4	5.84759	0.299394	0.0434891	0.500962
R07C3.13	R07C3.13	R07C3.13	1.43047	1.12712	0.0435553	0.501156
apc-16	K10D2.4	K10D2.4	2.58494	-0.868587	0.0435618	0.501156
twk-45	Y71H2AM.22	Y71H2AM.22b	0.707221	-1.39704	0.0437038	0.502233
ugt-23	C17G1.3	C17G1.3a	1.84545	1.03397	0.0437181	0.502233
epc-1	Y111B2A.11	Y111B2A.11	7.08812	-0.275114	0.0438103	0.502233
sre-8	F40G12.1	F40G12.1	0.99532	-1.41755	0.0438221	0.502233
F52E1.13	F52E1.13	F52E1.13d	4.44105	0.466155	0.0438381	0.502233
F55A3.5	F55A3.5	F55A3.5	7.95712	0.276301	0.0438486	0.502233
srw-95	H06H21.2	H06H21.2	0.0119657	1.86216	0.0438513	0.502233
amx-1	R13G10.2	R13G10.2	1.38215	-1.29306	0.0439778	0.502719
srg-69	F09E5.4	F09E5.4	1.39369	1.1656	0.0439778	0.502719
F35C12.3	F35C12.3	F35C12.3b.1	1.38786	1.1656	0.0439778	0.502719
C35E7.10	C35E7.10	C35E7.10a	2.3968	-0.96464	0.0441292	0.503887
tba-4	F44F4.11	F44F4.11	3.37643	0.67013	0.0441361	0.503887
F39E9.7	F39E9.7	F39E9.7	9.16549	0.276508	0.0441663	0.503912
pqn-59	R119.4	R119.4	6.60945	-0.269443	0.044235	0.504374
T07D4.5	T07D4.5	T07D4.5	3.37391	0.700422	0.0444212	0.506176
sqrd-1	F02H6.5	F02H6.5a	3.82566	0.628645	0.0445052	0.506812
dpy-21	Y59A8B.1	Y59A8B.1a	6.66435	0.284306	0.0445429	0.506919
H42K12.3	H42K12.3	H42K12.3.3	2.01458	1.01508	0.0446083	0.507021
H42K12.3	H42K12.3	H42K12.3.2	2.01458	1.01508	0.0446083	0.507021
clec-108	Y26D4A.6	Y26D4A.6	2.71523	-0.83183	0.0446377	0.507034
Y65B4A.7	Y65B4A.7	Y65B4A.7	4.38438	-0.48299	0.0447356	0.507824
ssr-2	C14A11.7	C14A11.7	3.05071	0.73284	0.0448231	0.50824
Y54E2A.9	Y54E2A.9	Y54E2A.9	3.01851	-0.762579	0.0448381	0.50824
bath-1	F59H6.9	F59H6.9	6.61234	0.281138	0.0448597	0.50824
acn-1	C42D8.5	C42D8.5a	3.09322	0.716897	0.0448856	0.50824
E01G4.3	E01G4.3	E01G4.3a.1	4.90413	-0.389315	0.0449858	0.50903
lst-4	Y37A1B.2	Y37A1B.2c	5.88441	0.299785	0.045012	0.50903
R09A1.3	R09A1.3	R09A1.3	3.22998	0.734278	0.0450755	0.509031
D1007.10	D1007.10	D1007.10c	4.12227	0.523133	0.0450998	0.509031
C33B4.2	C33B4.2	C33B4.2	2.07622	1.15037	0.0451131	0.509031
lim-8	F28F5.3	F28F5.3b	1.52912	1.15657	0.0451306	0.509031
his-8	F45F2.12	F45F2.12	5.17036	0.423698	0.0451539	0.509031
E04D5.1	E04D5.1	E04D5.1b	4.34622	-0.466776	0.0452233	0.509494
F56D5.6	F56D5.6	F56D5.6	3.07864	0.680751	0.0454869	0.511989
T05E12.6	T05E12.6	T05E12.6a.1	2.1031	0.996199	0.0455019	0.511989
Y62E10A.20	Y62E10A.20	Y62E10A.20.1	5.37221	0.372157	0.0456002	0.512773
C08G5.1	C08G5.1	C08G5.1	5.0914	-0.366188	0.0456894	0.513384
clec-263	F26F2.6	F26F2.6	0.610914	1.36621	0.0457117	0.513384
C56G2.7	C56G2.7	C56G2.7	7.09584	-0.267681	0.0457555	0.513555
ndx-7	C43E11.7	C43E11.7.2	5.16433	-0.389515	0.0459078	0.514732
mef-2	W10D5.1	W10D5.1	7.06664	0.278795	0.0459178	0.514732
C38C3.3	C38C3.3	C38C3.3	6.64009	0.3069	0.0460389	0.515439
clec-169	F38A1.14	F38A1.14	1.61135	-1.08017	0.0460565	0.515439
tag-349	Y73F8A.34	Y73F8A.34a.1	6.1497	-0.308636	0.0460821	0.515439
sol-1	C15A11.3	C15A11.3	0.846916	-1.40824	0.0460957	0.515439
imp-3	C33H5.11	C33H5.11.3	5.34772	0.356012	0.0461944	0.5159
imp-3	C33H5.11	C33H5.11.1	5.34772	0.356012	0.0461944	0.5159
cpg-8	K03B4.7	K03B4.7b	4.01023	-0.507988	0.0463789	0.517638
bus-19	T07F10.4	T07F10.4a	0.334838	1.43029	0.0465974	0.519737
ZC21.8	ZC21.8	ZC21.8	2.95221	-0.766685	0.0466249	0.519737
tat-3	W09D10.2	W09D10.2	8.69783	-0.271419	0.046702	0.520274
C48D1.9	C48D1.9	C48D1.9b	1.72621	-1.12937	0.0468359	0.520796
cyp-25A3	C36A4.3	C36A4.3	1.70976	1.05904	0.0468359	0.520796
tnt-3	C14F5.3	C14F5.3b	1.73248	-1.01029	0.0468359	0.520796
mel-32	C05D11.11	C05D11.11b.2	8.62771	-0.249347	0.0469044	0.521235
C36A4.4	C36A4.4	C36A4.4.1	5.24609	0.360992	0.0469486	0.521403
lev-11	Y105E8B.1	Y105E8B.1f	4.06549	0.585073	0.0470193	0.521864
nspd-7	Y43C5A.1	Y43C5A.1.1	2.30422	-0.928909	0.0470558	0.521947
F25G6.8	F25G6.8	F25G6.8.2	4.18645	0.495171	0.0471231	0.52222
K12C11.7	K12C11.7	K12C11.7	3.1318	0.715287	0.0471461	0.52222
F09C8.2	F09C8.2	F09C8.2.1	8.82622	0.26121	0.047173	0.52222
Y6B3B.9	Y6B3B.9	Y6B3B.9	5.98294	0.288683	0.0472187	0.52222
D1025.1	D1025.1	D1025.1	6.4429	0.274735	0.0472417	0.52222
K04G2.11	K04G2.11	K04G2.11.2	2.99107	0.793166	0.047255	0.52222
F14F11.1	F14F11.1	F14F11.1c	6.51384	0.27727	0.0474221	0.523744
B0334.4	B0334.4	B0334.4	4.90582	0.407184	0.0475124	0.524291
gfi-1	F57F4.3	F57F4.3	4.24872	-0.559184	0.04753	0.524291
Y55F3AM.6	Y55F3AM.6	Y55F3AM.6a	5.65118	-0.3532	0.047597	0.524328
dpf-5	R11E3.8	R11E3.8.1	5.79427	-0.280214	0.047621	0.524328
dpf-5	R11E3.8	R11E3.8.3	5.79427	-0.280214	0.047621	0.524328
F53E10.5	F53E10.5	F53E10.5	5.06854	0.473773	0.0476994	0.524869
F09C8.2	F09C8.2	F09C8.2.2	9.20123	0.259843	0.0477775	0.525406
C14C10.2	C14C10.2	C14C10.2a	3.84721	0.582479	0.047932	0.526659
ndx-7	C43E11.7	C43E11.7.1	5.15112	-0.38685	0.0479501	0.526659
F46F11.10	F46F11.10	F46F11.10	5.0372	0.36707	0.0480835	0.527801
F47B3.6	F47B3.6	F47B3.6	4.78476	-0.502876	0.0481241	0.527923
sur-7	F01G12.2	F01G12.2b	5.22605	-0.374069	0.0482037	0.528474
unc-115	F09B9.2	F09B9.2a	1.5223	1.15657	0.0483107	0.529324
C16C2.4	C16C2.4	C16C2.4.1	5.82273	0.285227	0.0483403	0.529324
clec-48	C14A6.1	C14A6.1	1.07557	1.2332	0.0485016	0.529596
pqn-44	F55A12.9	F55A12.9c	0.710377	1.34198	0.0485031	0.529596
pqn-44	F55A12.9	F55A12.9b	0.710377	1.34198	0.0485031	0.529596
pqn-44	F55A12.9	F55A12.9a	0.710377	1.34198	0.0485031	0.529596
nhr-21	F21D12.1	F21D12.1c.1	2.46914	0.945944	0.0485477	0.529596
C49A9.9	C49A9.9	C49A9.9a.1	6.0617	-0.296251	0.0485631	0.529596
hlh-2	M05B5.5	M05B5.5a	2.17051	-0.928534	0.0486139	0.529596
cyn-8	D1009.2	D1009.2a	2.79785	-0.75934	0.0486641	0.529596
acn-1	C42D8.5	C42D8.5b.2	3.05602	0.718591	0.0486766	0.529596
fbxa-51	T12B5.1	T12B5.1	2.01287	1.01508	0.0486851	0.529596
Y39B6A.43	Y39B6A.43	Y39B6A.43b	4.7471	0.412394	0.0486965	0.529596
H02F09.3	H02F09.3	H02F09.3	2.46382	-0.979801	0.0487192	0.529596
pdcd-2	R07E5.10	R07E5.10a	4.8823	0.383604	0.0488351	0.530535
Y37E11B.1	Y37E11B.1	Y37E11B.1b	5.83036	-0.354532	0.0489342	0.530925
ucr-2.1	VW06B3R.1	VW06B3R.1a	4.04037	-0.599558	0.0489497	0.530925
Y15E3A.3	Y15E3A.3	Y15E3A.3	5.27784	0.360885	0.048986	0.530925
kin-1	ZK909.2	ZK909.2l	1.00562	-1.30429	0.049061	0.530925
kin-1	ZK909.2	ZK909.2f	1.00165	-1.30429	0.049061	0.530925
Y39B6A.5	Y39B6A.5	Y39B6A.5	0.993032	-1.26155	0.049061	0.530925
tsr-1	F53G2.6	F53G2.6	7.1717	-0.252495	0.0490994	0.530925
ZK637.14	ZK637.14	ZK637.14	0.586487	-1.43932	0.0491668	0.530925
F07C6.4	F07C6.4	F07C6.4a	4.46301	-0.477742	0.0491713	0.530925
Y45F3A.9	Y45F3A.9	Y45F3A.9	2.48074	0.818259	0.0491728	0.530925
F26H9.2	F26H9.2	F26H9.2	5.59705	0.308217	0.0491999	0.530925
C17E4.10	C17E4.10	C17E4.10b	2.5688	0.772707	0.049226	0.530925
Y39B6A.43	Y39B6A.43	Y39B6A.43a	4.69297	0.415443	0.049349	0.531932
M05B5.1	M05B5.1	M05B5.1	4.83263	-0.41396	0.0494603	0.532812
F19C7.5	F19C7.5	F19C7.5	3.31813	-0.712124	0.0495063	0.532987
unc-22	ZK617.1	ZK617.1a.2	4.30954	-0.548688	0.0496297	0.533996
lin-42	F47F6.1	F47F6.1b	4.18567	-0.500586	0.0497978	0.535483
T01B7.5	T01B7.5	T01B7.5a.1	6.29369	-0.290158	0.0498455	0.535675
cpin-1	F38E11.3	F38E11.3	6.14532	0.305389	0.0499668	0.536647
T22C1.1	T22C1.1	T22C1.1.1	5.92294	-0.279132	0.0499997	0.536647
cor-1	R01H10.3	R01H10.3d	2.24753	-0.90923	0.0500256	0.536647
ddx-19	T07D4.4	T07D4.4b.1	6.4703	0.265306	0.0501588	0.537754
F26A1.1	F26A1.1	F26A1.1	4.59934	-0.424499	0.0503027	0.538733
K09E3.7	K09E3.7	K09E3.7	4.92557	0.40499	0.0503118	0.538733
C06A6.2	C06A6.2	C06A6.2a	2.77441	0.786579	0.0503401	0.538733
Y62E10A.3	Y62E10A.3	Y62E10A.3	1.952	-0.976252	0.0504096	0.539154
C01G12.3	C01G12.3	C01G12.3	2.12437	-0.971152	0.0504596	0.539368
Y54G11A.3	Y54G11A.3	Y54G11A.3	6.11994	-0.286764	0.0504931	0.539404
T19H5.4	T19H5.4	T19H5.4b.1	3.18559	-0.661307	0.0505816	0.539793
C06G3.9	C06G3.9	C06G3.9.1	5.74105	0.33045	0.0506092	0.539793
H28G03.2	H28G03.2	H28G03.2b	3.09496	0.711697	0.0506247	0.539793
ife-1	F53A2.6	F53A2.6a	5.76416	-0.27464	0.0507561	0.539793
nhr-70	Y51A2D.17	Y51A2D.17	2.86201	0.756259	0.0507696	0.539793
hyl-1	C09G4.1	C09G4.1.2	4.21584	-0.545314	0.0507763	0.539793
lsy-2	F49H12.1	F49H12.1b.1	3.95124	-0.558102	0.0508241	0.539793
rpn-6	F57B9.10	F57B9.10b.2	5.68754	-0.331524	0.0509074	0.539793
rpn-6	F57B9.10	F57B9.10b.1	5.68754	-0.331524	0.0509074	0.539793
F49E2.5	F49E2.5	F49E2.5j.2	2.13416	0.914335	0.050927	0.539793
F49E2.5	F49E2.5	F49E2.5j.1	2.13416	0.914335	0.050927	0.539793
elo-7	F56H11.3	F56H11.3b	0.665259	-1.54523	0.0509311	0.539793
gcy-6	B0024.6	B0024.6	0.707881	-1.39704	0.0509311	0.539793
C18H2.5	C18H2.5	C18H2.5	2.07939	-1.01776	0.0509549	0.539793
rab-19	Y62E10A.9	Y62E10A.9.1	4.34653	0.516976	0.0509806	0.539793
F44E7.5	F44E7.5	F44E7.5b	5.14396	-0.429303	0.0511024	0.540644
ubc-12	R09B3.4	R09B3.4	5.89662	-0.2992	0.0511728	0.540644
Y39B6A.41	Y39B6A.41	Y39B6A.41	2.93581	-0.776505	0.0511815	0.540644
F58A6.5	F58A6.5	F58A6.5	2.93901	-0.754221	0.0511815	0.540644
sel-12	F35H12.3	F35H12.3	1.20887	-1.16906	0.0512127	0.540655
lin-23	K10B2.1	K10B2.1	6.07002	-0.280088	0.0512436	0.540664
set-32	C41G7.4	C41G7.4	6.76372	-0.275514	0.051314	0.540976
F58F12.3	F58F12.3	F58F12.3	2.13189	-1.01282	0.0513335	0.540976
F58A6.9	F58A6.9	F58A6.9	3.72219	-0.587674	0.0514742	0.542141
T17H7.1	T17H7.1	T17H7.1	1.50516	1.33068	0.0515158	0.54226
C30G12.6	C30G12.6	C30G12.6a	7.92842	-0.264354	0.0515681	0.542492
F16D3.4	F16D3.4	F16D3.4	6.7976	-0.277205	0.0517002	0.543236
F10E9.5	F10E9.5	F10E9.5	4.96871	0.39739	0.0517406	0.543236
unc-105	C41C4.5	C41C4.5b	1.77033	1.03276	0.0517855	0.543236
ztf-17	T09A5.12	T09A5.12.2	6.09461	0.275688	0.0518188	0.543236
xnp-1	B0041.7	B0041.7	8.50086	0.241852	0.0518809	0.543236
F22E5.11	F22E5.11	F22E5.11	1.48011	1.19385	0.0519426	0.543236
M57.2	M57.2	M57.2.3	5.26888	0.345555	0.0519463	0.543236
M57.2	M57.2	M57.2.2	5.26888	0.345555	0.0519463	0.543236
lbp-1	F40F4.3	F40F4.3.2	4.60676	0.511265	0.0519628	0.543236
T12G3.2	T12G3.2	T12G3.2d	3.31977	-0.748743	0.0519825	0.543236
rnh-1.0	F59A6.6	F59A6.6c	4.97414	0.364349	0.0519842	0.543236
set-3	C07A9.7	C07A9.7b	5.82804	0.332821	0.052002	0.543236
pcp-2	F23B2.12	F23B2.12	2.29364	-0.872626	0.0521783	0.544761
ttyh-1	F42E11.2	F42E11.2a	1.94643	-1.05019	0.0522562	0.544827
Y25C1A.7	Y25C1A.7	Y25C1A.7c	2.55437	0.845834	0.0523141	0.544827
Y41E3.7	Y41E3.7	Y41E3.7e.3	2.69347	-0.775619	0.05243	0.544827
Y41E3.7	Y41E3.7	Y41E3.7e.2	2.69347	-0.775619	0.05243	0.544827
Y41E3.7	Y41E3.7	Y41E3.7e.1	2.69347	-0.775619	0.05243	0.544827
mel-32	C05D11.11	C05D11.11a.1	8.57529	-0.245823	0.0524841	0.544827
mel-32	C05D11.11	C05D11.11a.2	8.57529	-0.245823	0.0524841	0.544827
mel-32	C05D11.11	C05D11.11a.3	8.57529	-0.245823	0.0524841	0.544827
W09D6.5	W09D6.5	W09D6.5	4.077	0.519876	0.0525148	0.544827
T19C9.10	T19C9.10	T19C9.10	3.08454	-0.704005	0.0525484	0.544827
nhr-1	R09G11.2	R09G11.2a.1	4.52926	0.462436	0.0525489	0.544827
nhr-1	R09G11.2	R09G11.2a.2	4.52926	0.462436	0.0525489	0.544827
F19B2.6	F19B2.6	F19B2.6	7.32419	0.274628	0.0526017	0.544922
ced-10	C09G12.8	C09G12.8a	6.14417	-0.272578	0.0526736	0.544922
C06G3.9	C06G3.9	C06G3.9.2	5.77706	0.328352	0.0526774	0.544922
K10C3.4	K10C3.4	K10C3.4	4.29555	0.507095	0.0526795	0.544922
B0001.5	B0001.5	B0001.5	8.50087	-0.258381	0.0527525	0.545278
Y48C3A.1	Y48C3A.1	Y48C3A.1	6.29477	-0.273322	0.0527747	0.545278
F21H7.2	F21H7.2	F21H7.2.1	3.00007	-0.735481	0.0529453	0.546199
F59A3.3	F59A3.3	F59A3.3	5.06416	-0.375005	0.0529477	0.546199
acs-1	F46E10.1	F46E10.1a	1.79625	-1.00743	0.0529551	0.546199
T03G11.6	T03G11.6	T03G11.6	1.59507	-1.08017	0.053008	0.54643
dhs-11	Y39A1A.11	Y39A1A.11	2.158	1.00018	0.0530955	0.547018
par-2	F58B6.3	F58B6.3a	9.23335	0.253113	0.0531499	0.547264
W03F9.2	W03F9.2	W03F9.2a	5.32384	0.346206	0.05322	0.547671
msp-45	F58A6.8	F58A6.8	4.40778	-0.45024	0.0532547	0.547697
F58H1.8	F58H1.8	F58H1.8	3.86313	0.530859	0.0532956	0.547697
F09G8.3	F09G8.3	F09G8.3	5.95857	-0.29755	0.053314	0.547697
kbp-3	F26H11.1	F26H11.1	5.23162	-0.358731	0.053401	0.548083
Y54G2A.23	Y54G2A.23	Y54G2A.23.2	5.12864	-0.430002	0.0534127	0.548083
Y45F10B.9	Y45F10B.9	Y45F10B.9	3.28103	0.6825	0.0535954	0.549644
ZK185.5	ZK185.5	ZK185.5	1.86956	1.24721	0.0536604	0.549874
F47H4.2	F47H4.2	F47H4.2a.2	3.0743	0.723745	0.0536883	0.549874
aqp-10	ZK1321.3	ZK1321.3.1	4.78733	-0.41531	0.0537381	0.549874
trap-4	Y56A3A.21	Y56A3A.21.1	4.95158	-0.410201	0.0537534	0.549874
ddx-19	T07D4.4	T07D4.4d	6.39275	0.262649	0.053771	0.549874
sdpn-1	F45E1.7	F45E1.7a.2	0.553402	1.51422	0.0538819	0.550381
sdpn-1	F45E1.7	F45E1.7a.1	0.553402	1.51422	0.0538819	0.550381
unc-54	F11C3.3	F11C3.3.3	4.74734	0.405166	0.0540894	0.551596
unc-54	F11C3.3	F11C3.3.1	4.74734	0.405166	0.0540894	0.551596
E03H12.7	E03H12.7	E03H12.7	2.25765	-0.968056	0.0540931	0.551596
nspd-7	Y43C5A.1	Y43C5A.1.2	1.55124	-1.1865	0.0541826	0.552195
cyn-8	D1009.2	D1009.2b	3.02977	-0.676518	0.0542302	0.552367
R151.6	R151.6	R151.6	4.37605	-0.478371	0.0544468	0.554258
ZK402.3	ZK402.3	ZK402.3	9.36473	0.252166	0.0544881	0.554364
C32A3.3	C32A3.3	C32A3.3a.3	4.75601	0.407953	0.05475	0.556057
C32A3.3	C32A3.3	C32A3.3a.1	4.75601	0.407953	0.05475	0.556057
C32A3.3	C32A3.3	C32A3.3a.2	4.75601	0.407953	0.05475	0.556057
C04G6.4	C04G6.4	C04G6.4	5.45575	0.36058	0.0547784	0.556057
F28H6.4	F28H6.4	F28H6.4	6.1897	0.258121	0.054866	0.55663
C25A11.2	C25A11.2	C25A11.2	2.71699	-0.793094	0.0549498	0.557025
Y71F9AL.10	Y71F9AL.10	Y71F9AL.10.1	4.05557	-0.486459	0.055019	0.557025
ZK795.2	ZK795.2	ZK795.2	6.25134	0.290275	0.0551223	0.557025
nhr-48	ZK662.3	ZK662.3a	5.60769	0.301999	0.0552043	0.557025
C35D10.7	C35D10.7	C35D10.7b.3	7.53963	-0.25685	0.0552127	0.557025
C35D10.7	C35D10.7	C35D10.7b.1	7.53963	-0.25685	0.0552127	0.557025
C35D10.7	C35D10.7	C35D10.7b.2	7.53963	-0.25685	0.0552127	0.557025
pmk-3	F42G8.4	F42G8.4.2	8.77079	-0.244403	0.0552216	0.557025
inf-1	F57B9.6	F57B9.6b	4.32856	-0.469106	0.0552384	0.557025
H28G03.2	H28G03.2	H28G03.2c.3	2.97672	0.71671	0.0552825	0.557025
H28G03.2	H28G03.2	H28G03.2c.1	2.97672	0.71671	0.0552825	0.557025
H28G03.2	H28G03.2	H28G03.2c.2	2.97672	0.71671	0.0552825	0.557025
fcd-2	Y41E3.9	Y41E3.9a	6.71764	0.253095	0.055312	0.557025
F07C6.4	F07C6.4	F07C6.4c.1	6.36781	-0.273103	0.0553394	0.557025
rack-1	K04D7.1	K04D7.1.2	6.1522	-0.278016	0.0553762	0.557083
selb-1	C47B2.7	C47B2.7b	5.3717	0.360852	0.0555019	0.557337
F18C5.10	F18C5.10	F18C5.10.1	0.713584	1.47621	0.0555114	0.557337
ddx-19	T07D4.4	T07D4.4c	6.44765	0.259851	0.0555202	0.557337
F36A2.10	F36A2.10	F36A2.10.2	0.761215	1.39399	0.0555257	0.557337
Y35H6.1	Y35H6.1	Y35H6.1	4.10307	-0.511586	0.0556266	0.557802
ztf-17	T09A5.12	T09A5.12.1	6.02049	0.274991	0.055643	0.557802
F41B5.6	F41B5.6	F41B5.6	1.32072	1.35837	0.0556652	0.557802
wee-1.3	Y53C12A.1	Y53C12A.1.2	6.22642	-0.276148	0.0557474	0.558314
Y39A3CR.8	Y39A3CR.8	Y39A3CR.8b	5.28003	-0.373467	0.0558238	0.558706
R07E3.4	R07E3.4	R07E3.4	-0.0720775	1.78083	0.0558488	0.558706
cnt-1	Y17G7B.15	Y17G7B.15a	5.37487	-0.322807	0.0559453	0.559065
frl-1	Y48G9A.4	Y48G9A.4	8.14851	-0.247533	0.0559475	0.559065
hmg-1.1	Y48B6A.14	Y48B6A.14.3	5.39799	0.358692	0.0559781	0.559065
F39F10.2	F39F10.2	F39F10.2	9.00174	0.242195	0.0560587	0.559558
fbxa-106	Y59A8B.11	Y59A8B.11	4.57446	-0.441737	0.0561199	0.55957
R90.1	R90.1	R90.1	1.12282	1.1416	0.0561223	0.55957
C44C10.5	C44C10.5	C44C10.5	8.92461	0.254787	0.0561818	0.559853
oac-23	F37C4.3	F37C4.3	0.570326	-1.43932	0.0563098	0.560817
grd-1	R08B4.1	R08B4.1b.1	0.960775	1.34912	0.0564496	0.560958
mac-1	Y48C3A.7	Y48C3A.7	6.88281	0.267197	0.0565917	0.560958
arf-6	Y116A8C.12	Y116A8C.12	5.15277	0.375794	0.0566186	0.560958
F40A3.6	F40A3.6	F40A3.6	0.308777	1.43029	0.0566637	0.560958
cyp-31A3	Y17G9B.3	Y17G9B.3	5.61436	-0.342302	0.0567254	0.560958
C16A3.10	C16A3.10	C16A3.10c.1	4.0617	-0.471553	0.056748	0.560958
C16A3.10	C16A3.10	C16A3.10c.3	4.0617	-0.471553	0.056748	0.560958
dnj-5	C04A2.7	C04A2.7d	6.58283	-0.256936	0.0567936	0.560958
C14A11.9	C14A11.9	C14A11.9	2.46615	-0.781581	0.0568171	0.560958
F33D4.8	F33D4.8	F33D4.8	3.30115	-0.648766	0.056834	0.560958
T03G6.3	T03G6.3	T03G6.3.2	2.43388	0.775632	0.0568784	0.560958
stn-1	F30A10.8	F30A10.8b	4.58107	0.460299	0.0568933	0.560958
daf-16	R13H8.1	R13H8.1d	4.40603	0.464057	0.0569249	0.560958
hst-2	C34F6.4	C34F6.4	1.98556	-0.974852	0.0569299	0.560958
mel-32	C05D11.11	C05D11.11b.3	8.58332	-0.24077	0.0569364	0.560958
mel-32	C05D11.11	C05D11.11b.1	8.58332	-0.24077	0.0569364	0.560958
asp-6	F21F8.7	F21F8.7.1	1.94118	1.03616	0.0569376	0.560958
asp-6	F21F8.7	F21F8.7.2	1.94118	1.03616	0.0569376	0.560958
ZK816.3	ZK816.3	ZK816.3	1.93253	1.0116	0.0569376	0.560958
rpl-24.2	C03D6.8	C03D6.8.2	5.9702	0.270757	0.0569661	0.560958
gsy-1	Y46G5A.31	Y46G5A.31	5.84763	0.27196	0.0570251	0.560958
K06A9.1	K06A9.1	K06A9.1b	2.08282	-0.949859	0.0570327	0.560958
Y46G5A.19	Y46G5A.19	Y46G5A.19b	5.45461	-0.341554	0.0570888	0.560958
M04B2.6	M04B2.6	M04B2.6	0.605614	1.36621	0.0570992	0.560958
C27F2.6	C27F2.6	C27F2.6	3.62955	-0.621593	0.0571089	0.560958
col-7	C15A11.5	C15A11.5	2.6841	0.764428	0.0571366	0.560958
gsto-3	K10F12.4	K10F12.4a	5.16992	-0.365148	0.0571699	0.560978
EEED8.2	EEED8.2	EEED8.2	3.63278	0.587594	0.0572051	0.561016
sea-1	F19B10.9	F19B10.9	1.06805	1.2332	0.0572686	0.561026
K10F12.7	K10F12.7	K10F12.7	1.0445	-1.19927	0.0572686	0.561026
fbxc-47	M02B7.1	M02B7.1	4.75555	-0.384053	0.0573067	0.561093
Y61A9LA.9	Y61A9LA.9	Y61A9LA.9	7.12034	-0.228835	0.0573529	0.561239
cab-1	C23H4.1	C23H4.1.5	1.80513	1.11184	0.0574691	0.562069
stn-1	F30A10.8	F30A10.8a	4.54589	0.459751	0.0575053	0.562117
C06H2.7	C06H2.7	C06H2.7	3.51082	0.618647	0.0575777	0.56238
T16A9.3	T16A9.3	T16A9.3	1.21407	-1.16906	0.0575948	0.56238
T28D9.4	T28D9.4	T28D9.4a	4.48028	0.448725	0.0576471	0.562484
cchl-1	T06D8.6	T06D8.6.1	5.1928	0.353925	0.0576682	0.562484
fbxa-192	F57G4.8	F57G4.8	5.41761	-0.338046	0.0577332	0.562812
F35C12.3	F35C12.3	F35C12.3c	1.40995	1.09255	0.0578477	0.563623
ZK809.8	ZK809.8	ZK809.8a.3	1.28282	1.37452	0.0579394	0.564209
C23G10.1	C23G10.1	C23G10.1a	1.84267	-1.02976	0.0579874	0.564371
pxf-1	T14G10.2	T14G10.2a.2	7.2307	-0.256312	0.0582109	0.56607
fbxb-24	Y56A3A.15	Y56A3A.15	7.34698	0.255308	0.0582351	0.56607
dgk-4	F42A9.1	F42A9.1a	5.6487	0.339187	0.0582588	0.56607
C18H2.3	C18H2.3	C18H2.3	2.09021	0.90977	0.0582881	0.56607
scrm-1	T22H2.5	T22H2.5b	0.941927	-1.33076	0.0584606	0.567268
Y75B12B.1	Y75B12B.1	Y75B12B.1b	4.37064	0.442603	0.0584761	0.567268
ttyh-1	F42E11.2	F42E11.2c	1.92947	-1.02645	0.0585063	0.567268
B0205.11	B0205.11	B0205.11	5.62821	-0.333608	0.0586684	0.568533
C44H9.4	C44H9.4	C44H9.4	2.3571	0.973853	0.0588311	0.569801
C55C2.3	C55C2.3	C55C2.3	0.25897	-1.48626	0.0588868	0.570033
memb-2	M03E7.5	M03E7.5.2	4.60271	0.5065	0.0589813	0.57064
F38E11.9	F38E11.9	F38E11.9.2	2.89886	-0.761088	0.059063	0.571123
fbxa-55	T12B5.6	T12B5.6a	2.14567	-0.949378	0.0591369	0.571171
Y32H12A.2	Y32H12A.2	Y32H12A.2b.2	6.11293	0.277583	0.0592307	0.571171
Y32H12A.2	Y32H12A.2	Y32H12A.2b.3	6.11293	0.277583	0.0592307	0.571171
Y32H12A.2	Y32H12A.2	Y32H12A.2a	6.11293	0.277583	0.0592307	0.571171
asna-1	ZK637.5	ZK637.5	4.72971	0.449834	0.0592442	0.571171
C15F1.2	C15F1.2	C15F1.2	1.89206	-0.97775	0.0592689	0.571171
toe-4	W02A11.3	W02A11.3	3.67927	0.561249	0.0592908	0.571171
rer-1	F46C5.8	F46C5.8.2	3.90943	-0.493469	0.0593535	0.571469
erp-1	F35A5.8	F35A5.8a	3.95988	-0.574292	0.0595596	0.572861
C54G6.2	C54G6.2	C54G6.2	3.61993	0.59135	0.059562	0.572861
Y50D7A.5	Y50D7A.5	Y50D7A.5	3.14963	0.673251	0.0596483	0.573286
F38E11.9	F38E11.9	F38E11.9.1	2.90797	-0.738455	0.0597003	0.573286
F35C12.3	F35C12.3	F35C12.3b.2	1.31627	1.05665	0.05975	0.573286
Y54F10BM.9	Y54F10BM.9	Y54F10BM.9	8.32423	-0.219125	0.0597645	0.573286
T28F4.5	T28F4.5	T28F4.5.1	0.665648	-1.34506	0.059771	0.573286
ret-1	W06A7.3	W06A7.3g.1	5.75755	-0.278882	0.0598158	0.573286
skr-9	C52D10.7	C52D10.7	3.00525	0.727632	0.0598391	0.573286
pqn-80	Y111B2A.14	Y111B2A.14a.2	6.71603	0.267553	0.0598698	0.573286
glct-6	W07G9.2	W07G9.2.1	1.10326	-1.32039	0.0598936	0.573286
unc-22	ZK617.1	ZK617.1b	4.34687	-0.50262	0.0600741	0.574707
fbxb-106	F29A7.1	F29A7.1	3.25523	-0.654749	0.0601127	0.57477
msp-78	T13F2.11	T13F2.11	4.64657	-0.410685	0.0602254	0.575541
F49C12.15	F49C12.15	F49C12.15	2.99639	0.722258	0.0603237	0.576173
C04E7.4	C04E7.4	C04E7.4	3.47362	0.721276	0.0604785	0.577345
ZK909.3	ZK909.3	ZK909.3.3	7.35923	0.264579	0.0605435	0.577658
Y22D7AL.14	Y22D7AL.14	Y22D7AL.14	1.57226	1.05838	0.0605847	0.577744
tnt-3	C14F5.3	C14F5.3d	1.69317	-0.955066	0.0606748	0.578296
ztf-29	Y66D12A.12	Y66D12A.12	2.13859	-0.865576	0.0607495	0.5787
C33B4.4	C33B4.4	C33B4.4	4.41118	0.436996	0.0607878	0.578758
M02B1.3	M02B1.3	M02B1.3.2	3.39861	-0.606249	0.060829	0.578843
mboa-6	R155.1	R155.1a.1	5.21057	-0.386045	0.060947	0.579402
Y51H7C.15	Y51H7C.15	Y51H7C.15	7.37426	0.268015	0.0609523	0.579402
C44B12.3	C44B12.3	C44B12.3	6.51582	-0.267447	0.0610074	0.579508
Y47H9C.9	Y47H9C.9	Y47H9C.9	10.0595	0.241824	0.061028	0.579508
Y41E3.7	Y41E3.7	Y41E3.7d	1.80188	-1.03331	0.0610766	0.579662
H11L12.1	H11L12.1	H11L12.1	6.7994	-0.251654	0.0611167	0.579736
F55A4.3	F55A4.3	F55A4.3	2.54415	-0.852864	0.0612823	0.581
F36A2.10	F36A2.10	F36A2.10.1	0.510835	1.45591	0.0613429	0.581267
C55A6.10	C55A6.10	C55A6.10	5.23689	-0.349103	0.0614666	0.581769
Y53G8AL.1	Y53G8AL.1	Y53G8AL.1	4.32076	0.455763	0.0614671	0.581769
B0511.6	B0511.6	B0511.6.1	5.59357	0.355523	0.0615691	0.581769
F01G4.6	F01G4.6	F01G4.6b	4.37107	-0.430649	0.0615822	0.581769
C44E4.4	C44E4.4	C44E4.4	7.34414	0.241471	0.0616178	0.581769
oga-1	T20B5.3	T20B5.3b	1.97717	0.943813	0.0616183	0.581769
F17C11.1	F17C11.1	F17C11.1	5.91641	-0.278787	0.0616227	0.581769
tpi-1	Y17G7B.7	Y17G7B.7.1	3.94999	0.49754	0.0617097	0.582284
W02B3.4	W02B3.4	W02B3.4	1.55713	-1.14653	0.06176	0.582452
C56C10.11	C56C10.11	C56C10.11	5.58112	0.343929	0.0618122	0.582463
vps-51	B0414.8	B0414.8a	6.56138	-0.270028	0.0618332	0.582463
nfi-1	ZK1290.4	ZK1290.4b.2	7.05517	-0.263386	0.06191	0.582463
F43C1.6	F43C1.6	F43C1.6.1	4.16959	-0.500374	0.0619224	0.582463
Y20F4.8	Y20F4.8	Y20F4.8	8.64807	0.240539	0.0619234	0.582463
Y45F10B.8	Y45F10B.8	Y45F10B.8	3.26643	0.661006	0.0620884	0.582862
pash-1	T22A3.5	T22A3.5	5.26071	0.329544	0.0621118	0.582862
C15C6.4	C15C6.4	C15C6.4	4.78431	0.397457	0.0621473	0.582862
Y48E1B.3	Y48E1B.3	Y48E1B.3b.2	3.01939	0.688242	0.0621642	0.582862
Y48E1B.3	Y48E1B.3	Y48E1B.3b.1	3.01939	0.688242	0.0621642	0.582862
npp-13	Y37E3.15	Y37E3.15b	6.33666	-0.257586	0.0622147	0.582862
sms-1	H21P03.3	H21P03.3c.4	6.61083	-0.258633	0.0622249	0.582862
F34H10.3	F34H10.3	F34H10.3.3	6.69039	0.275424	0.0622256	0.582862
D1086.5	D1086.5	D1086.5	1.49609	-1.16698	0.0623241	0.58348
atg-4.1	Y87G2A.3	Y87G2A.3	4.61717	-0.392386	0.0624119	0.583848
paqr-2	Y32H12A.5	Y32H12A.5.1	6.45431	-0.258993	0.0625331	0.583848
gpc-2	F08B6.2	F08B6.2	2.89233	-0.771173	0.0625408	0.583848
Y39C12A.9	Y39C12A.9	Y39C12A.9	5.61298	0.331916	0.0625546	0.583848
C04E7.3	C04E7.3	C04E7.3	6.75254	0.273342	0.0625779	0.583848
klp-6	R144.1	R144.1	3.05788	0.699547	0.0626007	0.583848
C26D10.3	C26D10.3	C26D10.3	3.63897	0.60084	0.0626277	0.583848
F56A4.2	F56A4.2	F56A4.2	1.69087	1.11535	0.0626932	0.583848
clec-209	Y19D10A.9	Y19D10A.9	1.69087	1.11535	0.0626932	0.583848
T12G3.6	T12G3.6	T12G3.6	4.08289	-0.468746	0.0627001	0.583848
K07B1.6	K07B1.6	K07B1.6a.2	5.01005	0.389232	0.0627212	0.583848
nra-3	C17G1.4	C17G1.4a	4.2742	-0.507085	0.0627588	0.583894
bli-4	K04F10.4	K04F10.4d	5.50564	0.323513	0.0629195	0.585087
M01F1.3	M01F1.3	M01F1.3.1	2.42246	-0.79242	0.0630018	0.585245
M01F1.3	M01F1.3	M01F1.3.3	2.42246	-0.79242	0.0630018	0.585245
F55C9.3	F55C9.3	F55C9.3.1	7.54766	0.248289	0.0631258	0.586093
osm-1	T27B1.1	T27B1.1	3.98435	0.53648	0.0632435	0.586883
unc-57	T04D1.3	T04D1.3d	4.29707	0.494137	0.063345	0.586914
unc-57	T04D1.3	T04D1.3c	4.29707	0.494137	0.063345	0.586914
unc-57	T04D1.3	T04D1.3a	4.29707	0.494137	0.063345	0.586914
F22H10.6	F22H10.6	F22H10.6	2.17537	1.00018	0.0633844	0.586977
sop-3	Y71F9B.10	Y71F9B.10a.1	6.61169	-0.23228	0.0634978	0.587723
B0361.3	B0361.3	B0361.3.1	5.86325	0.26813	0.0636924	0.589072
elo-9	Y53F4B.2	Y53F4B.2	5.21493	0.428585	0.0637472	0.589072
F33H2.3	F33H2.3	F33H2.3	4.23116	-0.446555	0.0637776	0.589072
F33E11.6	F33E11.6	F33E11.6b	5.31779	-0.310815	0.0638158	0.589072
abts-4	R03E9.3	R03E9.3c	1.89262	1.0351	0.0638405	0.589072
abts-4	R03E9.3	R03E9.3d	1.89262	1.0351	0.0638405	0.589072
M176.4	M176.4	M176.4.2	2.2479	-0.831069	0.0640145	0.590053
C54C6.6	C54C6.6	C54C6.6	4.62698	0.431447	0.064021	0.590053
W06F12.2	W06F12.2	W06F12.2a	1.6099	-1.08017	0.0640454	0.590053
Y48G10A.1	Y48G10A.1	Y48G10A.1.1	4.75645	-0.400339	0.0641872	0.590287
haf-1	C30H6.6	C30H6.6	2.44142	0.843368	0.0641939	0.590287
F29C6.1	F29C6.1	F29C6.1a	1.76297	0.949091	0.0642932	0.590287
ppgn-1	Y38F2AR.7	Y38F2AR.7.1	4.48993	-0.401301	0.0643468	0.590287
mdt-30	F44B9.7	F44B9.7	5.48599	0.318324	0.0643603	0.590287
fbxa-76	Y119D3B.22	Y119D3B.22	4.87808	-0.376484	0.064391	0.590287
T05F1.9	T05F1.9	T05F1.9	1.0381	1.14638	0.0644081	0.590287
ddx-19	T07D4.4	T07D4.4e.2	6.19892	0.256768	0.0644447	0.590287
ddx-19	T07D4.4	T07D4.4e.3	6.19892	0.256768	0.0644447	0.590287
ddx-19	T07D4.4	T07D4.4e.1	6.19892	0.256768	0.0644447	0.590287
rpn-2	C23G10.4	C23G10.4a.1	9.00815	-0.243251	0.0644951	0.590287
F29D10.3	F29D10.3	F29D10.3	2.69175	-0.734354	0.0645102	0.590287
T28F4.1	T28F4.1	T28F4.1.3	4.21561	-0.490104	0.0645121	0.590287
F49E2.5	F49E2.5	F49E2.5a.1	1.79641	0.953421	0.0645642	0.590287
F49E2.5	F49E2.5	F49E2.5a.2	1.79641	0.953421	0.0645642	0.590287
AH10.4	AH10.4	AH10.4	4.02194	0.543542	0.064635	0.590496
F27C8.6	F27C8.6	F27C8.6.1	4.52733	-0.453906	0.0647045	0.590496
aex-1	D2030.10	D2030.10a.1	1.67269	-0.984953	0.0647132	0.590496
F01F1.15	F01F1.15	F01F1.15.2	3.69303	-0.541195	0.0647186	0.590496
Y7A5A.6	Y7A5A.6	Y7A5A.6	5.44531	0.334301	0.0647755	0.590601
cor-1	R01H10.3	R01H10.3b	2.27415	-0.833766	0.064796	0.590601
C35A5.4	C35A5.4	C35A5.4	1.56607	-1.17552	0.0648432	0.590731
C18E9.8	C18E9.8	C18E9.8	2.41956	-0.810286	0.0649773	0.591653
T05F1.4	T05F1.4	T05F1.4.2	4.48696	-0.458743	0.0650134	0.591681
glrx-21	ZK121.1	ZK121.1b.1	2.16703	0.858813	0.0650524	0.591688
F52D2.7	F52D2.7	F52D2.7	1.5481	1.09025	0.065113	0.591688
Y48A5A.1	Y48A5A.1	Y48A5A.1.1	6.37436	0.259874	0.0651131	0.591688
ech-8	F01G10.2	F01G10.2	0.623001	1.36621	0.0652576	0.592578
dyf-2	ZK520.3	ZK520.3b.2	2.99524	-0.714184	0.065277	0.592578
Y67D8C.9	Y67D8C.9	Y67D8C.9b	1.23398	1.21486	0.0653751	0.593169
tbc-10	R06B10.5	R06B10.5.2	3.45823	-0.578896	0.0654099	0.593185
col-68	C50D2.4	C50D2.4	0.802532	1.27119	0.065478	0.593471
btb-6	F45C12.7	F45C12.7	2.07663	0.886776	0.0655077	0.593471
F23C8.13	F23C8.13	F23C8.13	1.15021	1.31509	0.0656118	0.594114
ubc-8	Y94H6A.6	Y94H6A.6	1.19128	-1.26072	0.065731	0.594426
mppa-1	Y71G12B.24	Y71G12B.24	4.88456	-0.366543	0.0657494	0.594426
C26E6.1	C26E6.1	C26E6.1	4.9801	-0.411068	0.0657991	0.594426
din-1	F07A11.6	F07A11.6c	4.99902	0.364933	0.0658059	0.594426
col-62	C15A11.6	C15A11.6	2.6549	0.758329	0.0658118	0.594426
rsp-5	T28D9.2	T28D9.2c	5.56876	-0.324611	0.0660131	0.595784
cyn-7	Y75B12B.2	Y75B12B.2.1	4.65958	0.427026	0.0660285	0.595784
F20D1.7	F20D1.7	F20D1.7	1.95038	-0.927744	0.0660887	0.596027
lpin-1	H37A05.1	H37A05.1	6.64472	0.250108	0.0661558	0.596333
rps-6	Y71A12B.1	Y71A12B.1.1	4.7594	-0.404284	0.0662875	0.596654
C50D2.9	C50D2.9	C50D2.9	3.86835	-0.506936	0.066365	0.596654
his-52	F07B7.4	F07B7.4	5.22429	0.386885	0.0663805	0.596654
his-54	F07B7.11	F07B7.11	5.22429	0.386885	0.0663805	0.596654
his-22	K06C4.12	K06C4.12	5.19467	0.389932	0.066395	0.596654
his-20	K06C4.4	K06C4.4	5.19467	0.389932	0.066395	0.596654
sav-1	T10H10.3	T10H10.3	1.5157	1.058	0.0664242	0.596654
[truncated: 15,949 more rows]
