# Supplementary material for: Staufen Negatively Modulates MicroRNA Activity in Caenorhabditis elegans
Source: G3 (Bethesda). 2016 Feb 23;6(5):1227–37. doi: 10.1534/g3.116.027300 (PMC4856075; doi:10.1534/g3.116.027300)
Supplement: Supplemental Material [file supp_g3.116.027300_TableS5.xlsx]

## Sheet: Table S5
Table S5: Results of differential expression analysis of endo-siRNA counts on genes in CSR-1 pathway using edgeR
Gene name	Sequence name	Transcript	logCPM	logFC	PValue	FDR
atg-18	F41E6.13	F41E6.13b.1	5.99185	-0.114693	0.42527	0.948078
R09A8.1	R09A8.1	R09A8.1c	3.95324	0.427652	0.140062	0.74568
F52B5.2	F52B5.2	F52B5.2	3.86832	-0.291132	0.293053	0.886148
R53.5	R53.5	R53.5	1.91902	0.297638	0.636348	1
C56A3.6	C56A3.6	C56A3.6.1	5.58271	-0.111719	0.527894	0.985708
clr-1	F56D1.4	F56D1.4c	5.92491	-0.031557	0.807591	1
tag-345	F55F8.5	F55F8.5.2	5.97936	0.31691	0.027243	0.424418
cpsf-3	Y67H2A.1	Y67H2A.1	6.76834	-0.106569	0.420455	0.945445
xbx-6	F40F9.1	F40F9.1b	4.25163	0.397063	0.118242	0.70997
B0303.3	B0303.3	B0303.3.3	5.96527	-0.0930695	0.536894	0.986828
unc-26	JC8.10	JC8.10c.1	4.06335	0.111406	0.705776	1
toe-1	ZK430.1	ZK430.1	8.3723	0.0490734	0.669556	1
F46F11.10	F46F11.10	F46F11.10	5.0372	0.36707	0.0480835	0.527801
sptl-3	T22G5.5	T22G5.5.1	2.43077	0.135417	0.828829	1
arx-5	Y37D8A.1	Y37D8A.1	3.83366	-0.176962	0.570558	0.992519
CE7X_3.2	CE7X_3.2	CE7X_3.2	2.45447	-0.544112	0.203728	0.824392
glh-4	T12F5.3	T12F5.3.1	10.4845	-0.0924178	0.454659	0.955029
pbs-3	Y38A8.2	Y38A8.2.2	5.10797	-0.23322	0.247133	0.858164
C06A8.2	C06A8.2	C06A8.2	5.78118	0.00336854	0.957573	1
T06E6.1	T06E6.1	T06E6.1	6.92758	0.23682	0.069656	0.609164
R144.5	R144.5	R144.5	4.01158	0.447338	0.116834	0.708978
Y53C12A.6	Y53C12A.6	Y53C12A.6	3.01839	0.281213	0.47532	0.968393
bath-43	T16H12.5	T16H12.5b.2	4.36062	-0.215921	0.433774	0.950322
T12F5.2	T12F5.2	T12F5.2	2.81653	0.171782	0.687373	1
imb-3	C53D5.6	C53D5.6	7.38642	-0.00155732	0.980356	1
Y49E10.28	Y49E10.28	Y49E10.28	4.23129	-0.0726237	0.895364	1
T23G7.3	T23G7.3	T23G7.3	5.75247	0.152826	0.297594	0.891761
C16A11.10	C16A11.10	C16A11.10	6.89324	-0.211607	0.130712	0.734898
sur-2	F39B2.4	F39B2.4a	5.94832	-0.0682854	0.677502	1
B0035.15	B0035.15	B0035.15	4.92395	-0.121485	0.558747	0.989686
vps-33.1	B0303.9	B0303.9	5.86275	0.0837383	0.589124	0.996954
eps-8	Y57G11C.24	Y57G11C.24e.1	3.63415	-0.283974	0.360307	0.925723
sand-1	F41H10.11	F41H10.11	4.49753	-0.327128	0.178051	0.796357
ksr-2	F58D5.4	F58D5.4c.1	6.34965	-0.143207	0.271835	0.873992
rsd-6	F16D3.2	F16D3.2.2	5.99315	-0.239838	0.101679	0.684746
pas-2	D1054.2	D1054.2.2	5.61163	-0.0150296	0.894346	1
map-2	Y116A8A.9	Y116A8A.9.1	6.12165	-0.249943	0.0865235	0.651161
fbf-2	F21H12.5	F21H12.5	8.02295	-0.0860553	0.50656	0.980017
ppk-1	F55A12.3	F55A12.3	5.70517	0.155256	0.37262	0.932917
drh-1	F15B10.2	F15B10.2	7.18198	0.0263641	0.855934	1
egl-4	F55A8.2	F55A8.2e	5.63863	-0.32794	0.0666961	0.597601
T04A8.8	T04A8.8	T04A8.8	5.37649	-0.0256311	0.838135	1
C53A5.17	C53A5.17	C53A5.17	5.87484	0.0137613	0.907692	1
W09D10.3	W09D10.3	W09D10.3	4.29586	-0.286006	0.263641	0.867886
lpd-3	Y47G6A.23	Y47G6A.23	6.85207	-0.0932138	0.440292	0.951619
hum-2	F36D4.3	F36D4.3e	4.51509	0.158954	0.47559	0.968636
F01G4.6	F01G4.6	F01G4.6a.3	5.29652	-0.388768	0.030307	0.446627
spt-5	K08E4.1	K08E4.1	7.48316	-0.235399	0.0691167	0.608859
ZK1248.7	ZK1248.7	ZK1248.7	3.92941	-0.233099	0.418968	0.945445
T06A10.4	T06A10.4	T06A10.4	5.28038	0.252347	0.182432	0.803692
gld-1	T23G11.3	T23G11.3	6.91439	-0.17884	0.214727	0.829826
Y51F10.6	Y51F10.6	Y51F10.6	3.50622	0.0775196	0.86128	1
F28F8.5	F28F8.5	F28F8.5	4.74832	0.117068	0.622389	1
Y110A2AL.13	Y110A2AL.13	Y110A2AL.13	2.89164	0.0160229	1	1
K04F10.7	K04F10.7	K04F10.7	6.629	-0.0920095	0.473587	0.967462
C16C10.2	C16C10.2	C16C10.2.2	4.77011	0.482673	0.025259	0.412487
mtm-5	H28G03.6	H28G03.6	3.9233	-0.0982229	0.787816	1
T06D8.5	T06D8.5	T06D8.5.1	4.51403	0.170606	0.46171	0.959756
M142.5	M142.5	M142.5	3.92653	0.0421138	0.976145	1
pad-1	Y18D10A.13	Y18D10A.13	6.64205	0.0616948	0.670325	1
mig-2	C35C5.4	C35C5.4	1.92007	0.459976	0.420761	0.945445
K07C5.4	K07C5.4	K07C5.4	7.35991	-0.247049	0.0770643	0.623849
T23F11.4	T23F11.4	T23F11.4	1.2828	0.419123	0.433932	0.950322
W03A5.6	W03A5.6	W03A5.6	2.76932	0.395581	0.357504	0.925716
sel-5	F35G12.3	F35G12.3a	6.11324	0.180381	0.187282	0.806818
T01H3.4	T01H3.4	T01H3.4.1	6.33405	-0.113943	0.510246	0.980604
D1069.3	D1069.3	D1069.3b	4.9253	0.173487	0.375392	0.935419
D2030.4	D2030.4	D2030.4.2	4.08381	-0.0859661	0.687516	1
tpxl-1	Y39G10AR.12	Y39G10AR.12a	7.2865	0.133195	0.308904	0.899413
rnp-3	K08D10.3	K08D10.3	5.24339	-0.0221515	1	1
C06A5.8	C06A5.8	C06A5.8a	5.80423	0.138122	0.311541	0.901228
F07F6.8	F07F6.8	F07F6.8.2	3.90751	-0.149067	0.525805	0.985708
F41H10.3	F41H10.3	F41H10.3a	6.73021	-0.144606	0.32697	0.908942
flap-1	F57B9.7	F57B9.7a	5.8321	-0.283063	0.0765338	0.62211
cls-2	R107.6	R107.6.1	10.7989	-0.0754831	0.559174	0.989686
mcm-5	R10E4.4	R10E4.4.2	6.20819	-0.123216	0.380171	0.937473
vars-1	ZC513.4	ZC513.4	6.19337	-0.117694	0.376213	0.935419
T24H10.1	T24H10.1	T24H10.1	6.46219	0.137189	0.356145	0.925678
ufd-1	F19B6.2	F19B6.2a	5.65086	0.0839379	0.665504	1
C05D2.6	C05D2.6	C05D2.6b	6.86283	-0.185227	0.185014	0.806643
Y37E3.10	Y37E3.10	Y37E3.10.1	5.46713	-0.0171971	0.910211	1
Y66D12A.5	Y66D12A.5	Y66D12A.5	5.45836	0.0269207	0.783453	1
C50E3.11	C50E3.11	C50E3.11	1.9227	0.0333374	1	1
cul-5	ZK856.1	ZK856.1	6.34499	0.131201	0.337741	0.915655
mdt-1.2	T23C6.1	T23C6.1	3.63036	0.0564725	0.8128	1
F58B3.4	F58B3.4	F58B3.4	6.61844	-0.044618	0.726715	1
Y37E11B.5	Y37E11B.5	Y37E11B.5	5.83907	-0.026684	0.83731	1
lsm-3	Y62E10A.12	Y62E10A.12.3	3.97823	-0.139563	0.596817	0.997555
sec-10	C33H5.9	C33H5.9	6.01844	0.0685802	0.622461	1
F17C11.9	F17C11.9	F17C11.9b.2	6.8276	-0.270905	0.0432588	0.499592
ufd-3	C05C10.6	C05C10.6b	6.61252	-0.147018	0.298402	0.891761
rga-1	W02B12.8	W02B12.8b.1	3.42399	-0.150105	0.696054	1
Y92H12BR.8	Y92H12BR.8	Y92H12BR.8	5.60755	-0.16825	0.398586	0.942197
F22F7.1	F22F7.1	F22F7.1a.2	5.07183	0.118815	0.631916	1
cpg-2	B0280.5	B0280.5	5.79837	-0.0594002	0.688984	1
bub-3	Y54G9A.6	Y54G9A.6	5.25562	-0.00480102	0.868899	1
cyh-1	Y49F6B.1	Y49F6B.1	4.1942	0.0801483	0.796609	1
dpf-7	R11E3.7	R11E3.7b	4.70577	-0.0857391	0.630342	1
tbc-4	T24D11.1	T24D11.1	4.03859	-0.0772131	0.813525	1
C49H3.9	C49H3.9	C49H3.9	5.06625	0.125963	0.505166	0.979581
vha-7	C26H9A.1	C26H9A.1b	5.8823	-0.166099	0.236699	0.85241
mca-1	W09C2.3	W09C2.3a	1.30271	1.05665	0.0990134	0.679611
Y24D9A.1	Y24D9A.1	Y24D9A.1b	5.78352	0.132181	0.506525	0.980017
Y51H1A.1	Y51H1A.1	Y51H1A.1c.3	4.8164	-0.578279	0.00925435	0.23632
Y43B11AR.3	Y43B11AR.3	Y43B11AR.3	3.49335	0.252982	0.41789	0.945445
rnr-1	T23G5.1	T23G5.1.1	5.53323	0.0263446	0.889206	1
F02A9.4	F02A9.4	F02A9.4a	4.35953	0.237089	0.420364	0.945445
aak-2	T01C8.1	T01C8.1a	3.43125	-0.191647	0.709793	1
F35D11.5	F35D11.5	F35D11.5.1	6.00779	-0.198395	0.167665	0.783258
gei-14	K01C8.5	K01C8.5	7.57664	-0.0594512	0.713148	1
ubc-9	F29B9.6	F29B9.6.2	5.93812	-0.155642	0.263698	0.867886
plk-1	C14B9.4	C14B9.4b	9.1072	-0.0976614	0.457578	0.956346
Y54G11A.17	Y54G11A.17	Y54G11A.17	3.06862	0.125872	0.697018	1
immp-2	Y55F3AM.8	Y55F3AM.8	2.61212	-0.0743996	0.918096	1
Y14H12B.1	Y14H12B.1	Y14H12B.1b	5.23224	-0.26847	0.147878	0.756331
cku-70	Y47D3A.4	Y47D3A.4	5.78776	0.00605764	0.926083	1
ftr-1	Y113G7B.4	Y113G7B.4	4.42645	-0.0663259	0.821833	1
Y47G6A.9	Y47G6A.9	Y47G6A.9	6.2164	-0.0602724	0.60376	0.998524
T09E8.3	T09E8.3	T09E8.3	5.12069	-0.368989	0.0431571	0.499592
fog-2	Y113G7B.5	Y113G7B.5a	4.42963	0.107068	0.707805	1
C55A6.9	C55A6.9	C55A6.9	5.71524	-0.251955	0.148805	0.757403
arf-1.2	B0336.2	B0336.2.1	6.16343	-0.179782	0.232228	0.849038
Y39A3CL.1	Y39A3CL.1	Y39A3CL.1	5.4026	-0.0186165	0.986647	1
rpn-12	ZK20.5	ZK20.5.1	6.22375	-0.322601	0.0261455	0.417841
W02D3.12	W02D3.12	W02D3.12	1.18804	0.0121336	1	1
nhr-4	F32B6.1	F32B6.1	2.75871	-0.00634758	0.962247	1
dcn-1	H38K22.2	H38K22.2a	3.95331	0.326298	0.276787	0.876139
F58A4.6	F58A4.6	F58A4.6	2.24154	0.357226	0.434926	0.950322
F56C9.10	F56C9.10	F56C9.10b.2	6.06405	0.192001	0.214412	0.829687
K10C3.5	K10C3.5	K10C3.5b	6.36163	0.0817813	0.576247	0.99307
tbc-2	ZK1248.10	ZK1248.10	5.58084	0.126381	0.498485	0.976139
ctl-1	Y54G11A.6	Y54G11A.6	3.60024	-0.314884	0.317121	0.902819
K12H4.4	K12H4.4	K12H4.4.1	4.03299	-0.299334	0.300321	0.893402
C30B5.2	C30B5.2	C30B5.2b	2.15934	-0.0994751	0.901554	1
csn-4	Y55F3AM.15	Y55F3AM.15	5.08305	0.198481	0.321612	0.903972
F26A1.14	F26A1.14	F26A1.14	3.45812	-0.295292	0.4422	0.951619
crt-1	Y38A10A.5	Y38A10A.5.1	5.02054	0.00479804	0.847394	1
glh-2	C55B7.1	C55B7.1	7.99064	-0.172743	0.172077	0.79128
xnd-1	C05D2.5	C05D2.5	6.33995	-0.334399	0.0232572	0.394515
F56C11.5	F56C11.5	F56C11.5a	2.95392	0.179089	0.644138	1
tag-261	T07A9.13	T07A9.13a	4.9579	-0.101739	0.692878	1
Y119D3B.16	Y119D3B.16	Y119D3B.16	6.01194	-0.155644	0.336441	0.914589
ucr-2.3	T24C4.1	T24C4.1.1	4.52689	-0.290134	0.24726	0.858164
xpa-1	K07G5.2	K07G5.2	6.11442	0.124157	0.400338	0.942197
K07H8.2	K07H8.2	K07H8.2c.3	3.22761	-0.616345	0.0746365	0.616949
C04C3.3	C04C3.3	C04C3.3.1	3.60758	-0.086231	0.731324	1
W04D2.6	W04D2.6	W04D2.6a	6.72367	-0.00863153	0.881457	1
F26G5.1	F26G5.1	F26G5.1b	4.06181	-0.0522895	0.861396	1
B0304.2	B0304.2	B0304.2	4.73304	0.0479811	0.821469	1
F59E12.9	F59E12.9	F59E12.9	7.05435	0.174627	0.208513	0.826061
ZK858.7	ZK858.7	ZK858.7	5.28777	-0.232294	0.250812	0.860675
lin-59	T12F5.4	T12F5.4	5.20133	0.063268	0.748751	1
F14B4.2	F14B4.2	F14B4.2a.2	4.70663	-0.309013	0.161336	0.777962
sqv-1	D2096.4	D2096.4.1	5.57277	-0.0535742	0.77405	1
F01G4.4	F01G4.4	F01G4.4	9.41131	-0.00811154	0.953231	1
W09C5.8	W09C5.8	W09C5.8.1	2.69311	-0.437055	0.324088	0.906084
vrk-1	F28B12.3	F28B12.3	6.54817	-0.193127	0.168937	0.785062
png-1	F56G4.5	F56G4.5.1	4.52542	0.228753	0.369094	0.931634
F17C11.4	F17C11.4	F17C11.4	0.885704	0.132271	0.911946	1
vps-22	C27F2.5	C27F2.5.2	5.05251	-0.120366	0.501313	0.978579
tlf-1	F39H11.2	F39H11.2b	5.87628	-0.228501	0.139399	0.745062
ZK418.9	ZK418.9	ZK418.9b.2	6.81947	-0.242844	0.0990515	0.679611
pam-1	F49E8.3	F49E8.3a	8.47416	-0.0602627	0.646313	1
esyt-2	T12A2.15	T12A2.15b	2.2834	-0.162879	0.685534	1
ndx-4	Y37H9A.6	Y37H9A.6.1	2.89652	0.232037	0.559094	0.989686
H21P03.2	H21P03.2	H21P03.2.2	5.4789	-0.153044	0.414244	0.943394
cit-1.2	F44B9.3	F44B9.3a	8.31654	-0.121401	0.422156	0.946109
Y119D3B.11	Y119D3B.11	Y119D3B.11.1	5.43259	-0.0286377	0.86948	1
M04F3.5	M04F3.5	M04F3.5	6.16968	0.130787	0.416468	0.945402
mnk-1	R166.5	R166.5a	5.79656	-0.364471	0.0291187	0.438837
W03A5.5	W03A5.5	W03A5.5	3.63559	0.186666	0.589227	0.996954
JC8.5	JC8.5	JC8.5	4.45308	-0.205474	0.40174	0.942666
rad-26	C27B7.4	C27B7.4	7.38634	-0.0531259	0.775226	1
hrpf-1	W02D3.11	W02D3.11b.2	5.1964	-0.107188	0.623163	1
F57B10.4	F57B10.4	F57B10.4	7.09444	-0.197803	0.171896	0.79128
tre-1	F57B10.7	F57B10.7	5.76451	-0.0451084	0.804431	1
cir-1	F55F8.4	F55F8.4.2	7.11549	0.112568	0.417203	0.945445
T23B3.1	T23B3.1	T23B3.1b	5.24017	0.136198	0.417544	0.945445
syx-5	F55A11.2	F55A11.2	6.00404	-0.0242808	0.872185	1
F56B3.4	F56B3.4	F56B3.4a	6.02445	-0.103195	0.490667	0.974613
Y97E10AR.4	Y97E10AR.4	Y97E10AR.4	7.54573	-0.279428	0.0395339	0.483321
mms-19	C24G6.3	C24G6.3	5.56555	-0.0777903	0.681849	1
lst-3	Y37A1B.1	Y37A1B.1b.1	6.65186	0.112475	0.383139	0.938512
M106.3	M106.3	M106.3b.2	4.99655	-0.267241	0.230172	0.847001
cey-4	Y39A1C.3	Y39A1C.3.1	3.74175	0.150516	0.64211	1
K11B4.1	K11B4.1	K11B4.1.1	5.55064	-0.0181847	0.902479	1
F59A3.2	F59A3.2	F59A3.2	6.28565	-0.0570239	0.602948	0.998387
pkc-1	F57F5.5	F57F5.5	4.24738	-0.260812	0.254224	0.863303
T04D3.8	T04D3.8	T04D3.8	1.11427	0.180367	0.794294	1
C45G3.5	C45G3.5	C45G3.5	5.70128	-0.00987902	0.987192	1
drp-1	T12E12.4	T12E12.4b.1	7.8075	-0.191039	0.151736	0.764086
sgo-1	C33H5.15	C33H5.15	4.94608	0.0139233	0.920884	1
D2007.4	D2007.4	D2007.4	3.44593	0.732056	0.026035	0.417841
R07E5.11	R07E5.11	R07E5.11	3.29088	-0.251814	0.452248	0.954558
vti-1	Y57G11C.4	Y57G11C.4	4.71478	0.1612	0.508607	0.980017
Y51F10.10	Y51F10.10	Y51F10.10	3.6741	-0.32776	0.321852	0.903972
nsf-1	H15N14.2	H15N14.2a	6.18733	0.0461695	0.71875	1
T07D4.5	T07D4.5	T07D4.5	3.37391	0.700422	0.0444212	0.506176
F52F12.7	F52F12.7	F52F12.7	3.03407	0.232444	0.493034	0.974613
sms-3	Y22D7AL.8	Y22D7AL.8	0.713634	0.83279	0.225486	0.83961
Y48G1C.1	Y48G1C.1	Y48G1C.1	8.991	-0.202591	0.128111	0.72917
F27C8.6	F27C8.6	F27C8.6.1	4.52733	-0.453906	0.0647045	0.590496
H04D03.2	H04D03.2	H04D03.2	5.73795	0.0736863	0.652267	1
tag-235	M03C11.4	M03C11.4.1	4.91063	0.0832189	0.699608	1
T01B7.5	T01B7.5	T01B7.5a.1	6.29369	-0.290158	0.0498455	0.535675
taf-6.2	Y37E11AL.8	Y37E11AL.8	4.91091	-0.0739116	0.760669	1
zyg-12	ZK546.1	ZK546.1d.2	7.59079	-0.0743797	0.602388	0.998159
cit-1.1	F44B9.4	F44B9.4c.2	2.40006	-0.825402	0.0719288	0.611558
rnf-5	C16C10.7	C16C10.7	3.63742	-0.0936061	0.787263	1
T05H4.11	T05H4.11	T05H4.11	5.07854	-0.12143	0.50802	0.980017
C48A7.2	C48A7.2	C48A7.2	4.57282	-0.00676022	1	1
clu-1	F55H2.6	F55H2.6.1	6.8336	-0.0964146	0.521878	0.984667
T28A8.8	T28A8.8	T28A8.8	1.91471	1.4493	0.00749364	0.208228
sec-24.1	F12F6.6	F12F6.6	7.68592	-0.210916	0.103604	0.684746
cra-1	R13F6.10	R13F6.10	6.19334	-0.0557099	0.684409	1
F32D8.4	F32D8.4	F32D8.4	4.90031	0.0791656	0.581556	0.994208
abce-1	Y39E4B.1	Y39E4B.1.2	6.42581	0.0927722	0.51831	0.984637
pas-7	ZK945.2	ZK945.2.1	5.96131	-0.152261	0.341851	0.918443
hgrs-1	C07G1.5	C07G1.5.1	6.02809	-0.159163	0.417092	0.945445
W02F12.5	W02F12.5	W02F12.5.1	5.1914	-0.252009	0.242759	0.857065
sti-1	R09E12.3	R09E12.3	5.10066	0.0775354	0.674468	1
vps-20	Y65B4A.3	Y65B4A.3	4.57441	0.296909	0.206691	0.825798
fum-1	H14A12.2	H14A12.2a	6.19761	0.193062	0.152327	0.765307
ant-1.1	T27E9.1	T27E9.1a	6.28209	-0.449301	0.00196482	0.0858504
tag-310	R10E4.2	R10E4.2p.2	3.29146	-0.511817	0.156691	0.772779
Y65B4BR.8	Y65B4BR.8	Y65B4BR.8	5.3319	-0.307837	0.111061	0.701036
ubxn-4	ZK353.8	ZK353.8.2	5.25596	0.287421	0.115421	0.706782
cyn-9	T27D1.1	T27D1.1	5.20569	-0.104754	0.598144	0.997555
R06C7.1	R06C7.1	R06C7.1	8.11486	-0.130556	0.350529	0.922492
K03B4.1	K03B4.1	K03B4.1	5.80596	0.118061	0.433206	0.950322
chd-3	T14G8.1	T14G8.1	4.48439	0.252316	0.287198	0.881755
T10E9.2	T10E9.2	T10E9.2	6.48064	-0.130944	0.361609	0.925723
sgt-1	R05F9.10	R05F9.10	5.36678	-0.213888	0.272948	0.875213
pqn-59	R119.4	R119.4	6.60945	-0.269443	0.044235	0.504374
F48C1.4	F48C1.4	F48C1.4	2.21785	0.614737	0.235905	0.85241
F36D3.1	F36D3.1	F36D3.1	3.16384	0.273481	0.483522	0.972344
epn-1	T04C10.2	T04C10.2a	3.88299	-0.112109	0.640739	1
asg-1	K07A12.3	K07A12.3.2	3.35886	0.540628	0.0991375	0.679611
rme-8	F18C12.2	F18C12.2a	6.60942	-0.156253	0.229097	0.846008
dut-1	K07A1.2	K07A1.2.3	5.95625	0.0626497	0.689282	1
R119.3	R119.3	R119.3.2	3.93458	0.05023	0.905472	1
sel-12	F35H12.3	F35H12.3	1.20887	-1.16906	0.0512127	0.540655
epi-1	K08C7.3	K08C7.3a	1.69629	-0.357156	0.600031	0.997555
C56A3.4	C56A3.4	C56A3.4b	2.81535	0.260909	0.446534	0.953247
npp-15	C29E4.4	C29E4.4	7.86813	-0.137563	0.320942	0.903856
F42G9.1	F42G9.1	F42G9.1b	6.43949	-0.165857	0.216342	0.832343
atp-2	C34E10.6	C34E10.6.1	6.00108	-0.14124	0.360627	0.925723
tag-233	D2021.2	D2021.2a	2.03386	0.0965612	0.950796	1
gex-3	F28D1.10	F28D1.10	7.50239	-0.0835607	0.543601	0.988737
dnj-19	T05C3.5	T05C3.5.1	7.02571	-0.119575	0.453033	0.954558
rpn-11	K07D4.3	K07D4.3.2	7.71885	-0.079135	0.588539	0.996954
riok-2	Y105E8B.3	Y105E8B.3.1	7.12061	0.0906607	0.564374	0.990333
Y46E12BL.2	Y46E12BL.2	Y46E12BL.2	7.59018	-0.160639	0.217251	0.832343
C02F5.3	C02F5.3	C02F5.3	4.83351	-0.169064	0.482948	0.972124
T10F2.4	T10F2.4	T10F2.4.2	5.81117	0.108796	0.507833	0.980017
bir-1	T27F2.3	T27F2.3.1	4.61777	0.153097	0.5317	0.985708
ain-2	B0041.2	B0041.2a.1	6.93751	0.0656722	0.658759	1
K05C4.2	K05C4.2	K05C4.2.1	7.23823	-0.0259863	0.824061	1
pabp-2	C17E4.5	C17E4.5	6.67212	-0.0598822	0.714539	1
Y52B11C.1	Y52B11C.1	Y52B11C.1	4.42576	0.333643	0.152854	0.766021
T07A9.14	T07A9.14	T07A9.14	8.77656	-0.148915	0.250229	0.860675
tut-2	F29F11.3	F29F11.3	4.37827	0.179604	0.578682	0.993413
Y23H5B.6	Y23H5B.6	Y23H5B.6	7.74344	0.17187	0.185809	0.806647
dph-2	C09G5.2	C09G5.2	4.65889	0.303312	0.238397	0.853675
C27H5.3	C27H5.3	C27H5.3.1	7.7352	-0.0506465	0.657869	1
F33D4.8	F33D4.8	F33D4.8	3.30115	-0.648766	0.056834	0.560958
M02B1.3	M02B1.3	M02B1.3.2	3.39861	-0.606249	0.060829	0.578843
trap-1	Y71F9AM.6	Y71F9AM.6.2	3.6055	0.282228	0.354635	0.925678
Y111B2A.2	Y111B2A.2	Y111B2A.2	6.32155	-0.221814	0.166367	0.783094
egg-4	T21E3.1	T21E3.1	9.82426	0.00986494	0.946496	1
Y50D4C.5	Y50D4C.5	Y50D4C.5	5.0009	0.299693	0.170739	0.789351
lin-10	C09H6.2	C09H6.2c	2.85223	0.118181	0.693382	1
M70.5	M70.5	M70.5	5.35825	0.533455	0.00223049	0.0930946
F44E2.8	F44E2.8	F44E2.8	5.05061	-0.0082609	0.950693	1
C46A5.5	C46A5.5	C46A5.5b	6.37525	-0.169757	0.222366	0.835772
Y59A8A.3	Y59A8A.3	Y59A8A.3.2	5.62169	0.175985	0.333156	0.913545
mys-3	R07B5.8	R07B5.8b.1	6.71153	0.0690622	0.622235	1
npl-4.2	F59E12.5	F59E12.5b	6.84689	0.0472492	0.705546	1
cnt-2	Y39A1A.15	Y39A1A.15c	5.67978	0.129482	0.50553	0.979699
csnk-1	Y106G6E.6	Y106G6E.6.1	4.86037	0.2902	0.173041	0.792119
dhs-1	C01G8.3	C01G8.3	4.9024	-0.427753	0.0368636	0.474234
lsm-1	F40F8.9	F40F8.9	5.89657	0.0333733	0.852488	1
Y110A7A.15	Y110A7A.15	Y110A7A.15b	4.56785	0.377639	0.105978	0.691631
F52A8.5	F52A8.5	F52A8.5.2	5.38855	0.244907	0.150604	0.761376
R11D1.10	R11D1.10	R11D1.10a.2	5.25776	0.0699094	0.688208	1
T24D1.3	T24D1.3	T24D1.3	5.92602	0.0279398	0.832995	1
wht-7	Y42G9A.6	Y42G9A.6b.2	4.83572	-0.301181	0.160538	0.777367
rbc-2	Y54F10AM.10	Y54F10AM.10	5.28931	0.181307	0.266863	0.869532
par-5	M117.2	M117.2.2	7.10145	0.0703142	0.578031	0.993413
C32D5.10	C32D5.10	C32D5.10	7.69978	-0.127771	0.324439	0.906116
R02F2.9	R02F2.9	R02F2.9	4.36065	-0.0178191	0.979263	1
sqv-2	Y110A2AL.14	Y110A2AL.14	3.80429	0.146887	0.541145	0.988433
Y111B2A.19	Y111B2A.19	Y111B2A.19	4.93637	-0.0263951	0.904325	1
atl-1	T06E4.3	T06E4.3b	8.3576	-0.29528	0.0227254	0.390166
K06H7.7	K06H7.7	K06H7.7	5.84125	0.0318659	0.767607	1
arl-5	ZK632.8	ZK632.8	1.9828	-0.154843	0.897346	1
obr-4	C32F10.1	C32F10.1a	6.16917	-0.150813	0.296597	0.890586
C27C12.3	C27C12.3	C27C12.3	2.97686	-0.201568	0.594384	0.997555
let-607	F57B10.1	F57B10.1.1	4.39496	0.278781	0.261212	0.86681
T23G5.2	T23G5.2	T23G5.2a.2	5.00299	0.168831	0.490728	0.974613
apc-11	F35G12.9	F35G12.9	4.30976	0.0415596	0.851448	1
C04C11.2	C04C11.2	C04C11.2.2	2.35803	0.486817	0.320071	0.903478
skn-1	T19E7.2	T19E7.2c.3	5.91514	0.254285	0.0814627	0.639395
C44E4.7	C44E4.7	C44E4.7	4.40519	-0.00368978	1	1
C38C10.2	C38C10.2	C38C10.2.2	4.37738	-0.193917	0.483707	0.972344
T23B5.3	T23B5.3	T23B5.3c.1	5.85254	-0.162656	0.258344	0.866154
fcd-2	Y41E3.9	Y41E3.9a	6.71764	0.253095	0.055312	0.557025
Y63D3A.4	Y63D3A.4	Y63D3A.4	4.97431	-0.186793	0.321572	0.903972
T04C9.1	T04C9.1	T04C9.1c	5.22074	-0.0831516	0.563012	0.990333
Y18H1A.2	Y18H1A.2	Y18H1A.2	4.58659	0.0977464	0.676226	1
map-1	Y37E11AL.7	Y37E11AL.7	4.85483	0.0409788	0.899705	1
T04D3.5	T04D3.5	T04D3.5.2	1.78911	-1.25883	0.0174893	0.340594
atx-3	F28F8.6	F28F8.6.2	6.49795	0.123358	0.399838	0.942197
F52D2.7	F52D2.7	F52D2.7	1.5481	1.09025	0.065113	0.591688
dnj-2	B0035.2	B0035.2	5.15824	0.0214318	0.938269	1
pfd-6	F21C3.5	F21C3.5	3.79445	0.0305788	1	1
C55B7.11	C55B7.11	C55B7.11	7.02951	-0.189516	0.190261	0.806965
Y76A2B.5	Y76A2B.5	Y76A2B.5	4.72522	0.0193742	0.966605	1
let-49	Y54E5B.3	Y54E5B.3b	5.94559	-0.178838	0.278762	0.876921
coq-3	Y57G11C.11	Y57G11C.11b.2	3.81689	-0.304346	0.330222	0.911067
T26A5.8	T26A5.8	T26A5.8	3.94337	-0.0461338	0.851826	1
clic-1	T05B11.3	T05B11.3	4.76043	0.122093	0.520144	0.984637
prx-19	F54F2.8	F54F2.8.2	4.65583	0.200248	0.310329	0.900191
emb-4	Y80D3A.2	Y80D3A.2.1	6.42616	0.404175	0.00499273	0.162622
pisy-1	Y46G5A.5	Y46G5A.5	7.94947	-0.0757961	0.535152	0.986828
cep-1	F52B5.5	F52B5.5a.1	6.64902	0.0964224	0.47313	0.967462
lin-49	F42A9.2	F42A9.2.1	7.54834	-0.0643294	0.661912	1
B0205.11	B0205.11	B0205.11	5.62821	-0.333608	0.0586684	0.568533
ptp-2	F59G1.5	F59G1.5.1	6.6832	-0.25327	0.0900948	0.659603
stam-1	C34G6.7	C34G6.7b.2	3.71002	0.285668	0.293559	0.886732
amx-1	R13G10.2	R13G10.2	1.38215	-1.29306	0.0439778	0.502719
such-1	Y66D12A.17	Y66D12A.17	6.57102	-0.147396	0.334783	0.913966
rbr-2	ZK593.4	ZK593.4	6.33224	-0.18083	0.194216	0.812112
exo-1	F45G2.3	F45G2.3	5.72707	0.203441	0.205632	0.825054
T28A8.3	T28A8.3	T28A8.3	6.22144	-0.0779215	0.580278	0.993727
Y47G6A.29	Y47G6A.29	Y47G6A.29	6.9055	0.052218	0.655734	1
F42A8.3	F42A8.3	F42A8.3	4.23202	-0.045555	0.853909	1
gars-1	T10F2.1	T10F2.1b.1	7.26033	-0.141132	0.325446	0.90673
T24H7.4	T24H7.4	T24H7.4.1	4.10137	0.318781	0.279538	0.876921
vps-28	Y87G2A.10	Y87G2A.10a.1	4.68702	0.278439	0.204835	0.825013
F46F11.9	F46F11.9	F46F11.9b	7.22265	-0.178108	0.186087	0.806647
bcs-1	F54C9.6	F54C9.6a	5.6776	-0.474784	0.00199002	0.0864766
cpsf-2	F09G2.4	F09G2.4	6.70604	-0.183716	0.204026	0.824392
pqn-85	Y43H11AL.3	Y43H11AL.3	7.50469	0.0508773	0.724729	1
T05F1.2	T05F1.2	T05F1.2	6.41659	0.117702	0.434877	0.950322
cco-2	Y37D8A.14	Y37D8A.14.1	3.33241	-0.326269	0.32929	0.910195
EEED8.3	EEED8.3	EEED8.3	5.36891	-0.218419	0.238436	0.853675
F21D5.7	F21D5.7	F21D5.7.2	5.80033	-0.0491193	0.671455	1
W08F4.3	W08F4.3	W08F4.3.1	3.25859	0.131107	0.687239	1
apa-2	T20B5.1	T20B5.1.2	3.35363	0.150913	0.767828	1
F56B3.8	F56B3.8	F56B3.8	5.38416	-0.0665366	0.709501	1
lgg-3	B0336.8	B0336.8	3.2622	0.40836	0.228744	0.845427
haf-2	F43E2.4	F43E2.4	5.37085	-0.173718	0.383767	0.938884
acl-4	F49H12.6	F49H12.6a.1	1.88506	0.478841	0.349093	0.920942
ZK512.5	ZK512.5	ZK512.5	6.50248	0.00897816	0.905103	1
ulp-2	Y38A8.3	Y38A8.3	7.67627	-0.202882	0.127129	0.727165
klp-18	C06G3.2	C06G3.2	10.7825	-0.0830262	0.505043	0.979581
gut-2	T10G3.6	T10G3.6	4.06868	-0.471553	0.071143	0.610089
W01A11.2	W01A11.2	W01A11.2	4.84967	0.0837578	0.891579	1
F19F10.9	F19F10.9	F19F10.9	6.92661	0.386716	0.00335451	0.127549
F13G3.7	F13G3.7	F13G3.7b.1	6.91788	-0.206286	0.137617	0.741426
Y50D4A.1	Y50D4A.1	Y50D4A.1b	5.71688	-0.0959612	0.59882	0.997555
spsb-2	Y46E12BL.3	Y46E12BL.3	4.26064	-0.168644	0.551208	0.989649
prpf-4	F22D6.5	F22D6.5	6.12548	0.203797	0.144273	0.75162
agef-1	Y6B3A.1	Y6B3A.1b	5.52675	-0.156872	0.465298	0.96295
C34E10.11	C34E10.11	C34E10.11	5.61248	-0.260231	0.131375	0.734898
C01G10.8	C01G10.8	C01G10.8.1	5.40582	0.195442	0.307784	0.899399
F42C5.9	F42C5.9	F42C5.9.2	0.569513	0.926664	0.206516	0.825754
cuc-1	ZK652.11	ZK652.11	4.62598	0.147581	0.472228	0.966923
Y62E10A.10	Y62E10A.10	Y62E10A.10	4.14535	0.115703	0.71858	1
sago-2	F56A6.1	F56A6.1a	7.57182	-0.296172	0.0266683	0.420207
K02B12.5	K02B12.5	K02B12.5	4.84918	0.228894	0.339514	0.916808
C50D2.9	C50D2.9	C50D2.9	3.86835	-0.506936	0.066365	0.596654
rpb-11	W01G7.3	W01G7.3.1	4.46404	0.185159	0.46246	0.96056
lem-3	F42H11.2	F42H11.2.1	7.05719	0.0200295	0.882566	1
Y54G2A.18	Y54G2A.18	Y54G2A.18.2	3.56022	0.162256	0.6113	1
gip-2	C45G3.3	C45G3.3	2.24316	0.456928	0.342672	0.918725
rpt-3	F23F12.6	F23F12.6.2	6.52656	-0.244898	0.077234	0.624659
snr-1	Y116A8C.42	Y116A8C.42.2	5.24382	0.264937	0.121968	0.717025
C25A1.6	C25A1.6	C25A1.6.2	6.198	0.0970766	0.459436	0.958461
unc-59	W09C5.2	W09C5.2	5.89484	0.135808	0.374706	0.935113
C56G2.1	C56G2.1	C56G2.1b	5.31047	-0.226457	0.291576	0.884835
zen-4	M03D4.1	M03D4.1d.1	5.57024	-0.322309	0.0836062	0.644899
B0019.2	B0019.2	B0019.2	4.45065	0.0215868	0.94097	1
Y47G6A.4	Y47G6A.4	Y47G6A.4	3.99331	-0.230377	0.509475	0.980121
htz-1	R08C7.3	R08C7.3.4	3.91496	0.230487	0.469381	0.964855
cnx-1	ZK632.6	ZK632.6	6.74296	-0.111964	0.518983	0.984637
F53F4.16	F53F4.16	F53F4.16	4.34211	0.152507	0.505196	0.979581
C25A1.16	C25A1.16	C25A1.16	5.48594	0.113765	0.473567	0.967462
Y106G6D.7	Y106G6D.7	Y106G6D.7	6.69137	0.00565072	0.913506	1
nhr-256	ZK697.2	ZK697.2	2.08609	-0.163808	0.799102	1
T12A2.2	T12A2.2	T12A2.2.2	5.66908	0.047047	0.690146	1
Y17G7B.13	Y17G7B.13	Y17G7B.13	4.38073	-0.160144	0.537576	0.986828
T01B7.6	T01B7.6	T01B7.6	4.86708	-0.56059	0.00819983	0.217014
R74.8	R74.8	R74.8b	7.46327	-0.182262	0.205582	0.825054
F42A9.6	F42A9.6	F42A9.6	3.84225	-0.474472	0.0777525	0.628045
Y59A8B.6	Y59A8B.6	Y59A8B.6.2	7.33188	0.016528	0.880631	1
W03G9.2	W03G9.2	W03G9.2	7.4865	-0.046278	0.659158	1
M05D6.2	M05D6.2	M05D6.2	4.77068	0.0985272	0.707749	1
daz-1	F56D1.7	F56D1.7	5.77356	-0.40924	0.00789548	0.212126
F40G12.11	F40G12.11	F40G12.11	2.83397	0.541461	0.167571	0.783258
usp-46	R10E11.3	R10E11.3b	5.23484	0.0366521	0.824755	1
ppfr-2	D2092.2	D2092.2.1	5.80543	-0.119671	0.406196	0.943096
cyn-8	D1009.2	D1009.2a	2.79785	-0.75934	0.0486641	0.529596
R03D7.4	R03D7.4	R03D7.4	7.11752	0.0254179	0.785171	1
F48C1.6	F48C1.6	F48C1.6	5.56396	0.158714	0.330542	0.911377
npp-19	R06F6.5	R06F6.5b.2	5.39881	-0.326749	0.0746203	0.616949
cgh-1	C07H6.5	C07H6.5.1	6.70418	-0.0505736	0.650827	1
mak-2	C44C8.6	C44C8.6a	2.07203	0.242334	0.61044	1
tbc-3	F32B6.8	F32B6.8b.1	4.29332	0.238613	0.304321	0.897231
T09B9.1	T09B9.1	T09B9.1	0.924241	-0.0638229	1	1
rnf-1	C06A5.9	C06A5.9	4.32595	0.0169245	0.915549	1
clec-87	C25A1.8	C25A1.8	5.84312	0.0623004	0.768616	1
F12F6.1	F12F6.1	F12F6.1	5.70887	-0.00924926	0.885603	1
ptp-3	C09D8.1	C09D8.1c	1.5944	-0.956923	0.0907128	0.659603
Y92H12BR.3	Y92H12BR.3	Y92H12BR.3a	6.0449	-0.171721	0.301287	0.893631
H27A22.1	H27A22.1	H27A22.1a	3.09284	-0.24144	0.493938	0.975131
C43E11.9	C43E11.9	C43E11.9.2	5.59445	-0.0206022	0.869646	1
coq-4	T03F1.2	T03F1.2	3.93358	0.294978	0.286833	0.881755
T02G5.7	T02G5.7	T02G5.7	6.35974	0.168174	0.21805	0.832343
K10D2.1	K10D2.1	K10D2.1b	5.97418	-0.097143	0.520942	0.984637
daf-18	T07A9.6	T07A9.6	6.65263	0.059291	0.643233	1
F52C9.7	F52C9.7	F52C9.7.2	6.29358	0.313076	0.0263784	0.417841
T05A12.3	T05A12.3	T05A12.3	7.12951	-0.00239636	0.939107	1
C08B6.7	C08B6.7	C08B6.7.2	6.1143	-0.221292	0.141653	0.74904
ril-2	C14C10.3	C14C10.3a.1	6.33771	0.114122	0.405095	0.943096
F01F1.15	F01F1.15	F01F1.15.1	4.19804	-0.616089	0.014702	0.3113
Y63D3A.8	Y63D3A.8	Y63D3A.8	3.80182	-0.0579697	0.847028	1
clpf-1	F59A2.4	F59A2.4a	4.4362	-0.489201	0.0355724	0.468048
Y66D12A.23	Y66D12A.23	Y66D12A.23.1	5.15685	0.282985	0.103222	0.684746
F55A11.7	F55A11.7	F55A11.7	5.39732	0.0518417	0.76259	1
taf-5	F30F8.8	F30F8.8.3	4.92142	0.0625351	0.777523	1
nol-10	F32E10.1	F32E10.1	6.94535	0.0284315	0.760942	1
C02F5.6	C02F5.6	C02F5.6b	4.77266	-0.0567982	0.860169	1
ape-1	F46F3.4	F46F3.4	5.99449	-0.0596614	0.675698	1
cpsf-1	Y76B12C.7	Y76B12C.7.1	7.06889	-0.118144	0.402026	0.942666
Y71F9AL.17	Y71F9AL.17	Y71F9AL.17	6.83118	-0.200286	0.157873	0.774986
C26E6.3	C26E6.3	C26E6.3	5.64026	-0.191668	0.303355	0.896246
C30H7.2	C30H7.2	C30H7.2a.1	3.69362	-0.194243	0.5572	0.989686
Y54G9A.5	Y54G9A.5	Y54G9A.5	4.35143	0.527535	0.0336549	0.463276
evl-14	H38K22.1	H38K22.1	6.71216	0.0109933	0.912089	1
pod-1	Y76A2B.1	Y76A2B.1	7.54761	0.143136	0.308624	0.899413
zyg-1	F59E12.2	F59E12.2.1	6.92374	-0.19855	0.162402	0.779174
C48B4.6	C48B4.6	C48B4.6	1.81265	0.314721	0.629034	1
eif-3.I	Y74C10AR.1	Y74C10AR.1	5.73788	-0.0128194	0.987474	1
C27D9.1	C27D9.1	C27D9.1	7.19638	-0.100202	0.493458	0.974911
Y39A1A.1	Y39A1A.1	Y39A1A.1c	6.94621	0.126061	0.418902	0.945445
smu-1	CC4.3	CC4.3	5.26696	-0.0266065	0.898896	1
Y25C1A.7	Y25C1A.7	Y25C1A.7a.2	2.77394	0.982466	0.0195498	0.364869
Y57G11C.15	Y57G11C.15	Y57G11C.15	5.58711	0.0303534	0.892855	1
ife-1	F53A2.6	F53A2.6a	5.76416	-0.27464	0.0507561	0.539793
lem-2	W01G7.5	W01G7.5	5.9144	-0.196268	0.188008	0.806818
tag-179	T24D1.4	T24D1.4	2.88055	-0.81829	0.0373565	0.475676
C46H3.2	C46H3.2	C46H3.2b.1	2.921	-0.0643657	0.92736	1
zhp-3	K02B12.8	K02B12.8a	5.35487	0.0697059	0.704965	1
mel-47	EEED8.1	EEED8.1.2	4.476	-0.151232	0.715357	1
ceh-21	T26C11.6	T26C11.6	1.50874	0.927861	0.0854511	0.64838
uso-1	K09B11.9	K09B11.9b	7.01841	-0.108605	0.431058	0.950322
mcm-4	Y39G10AR.14	Y39G10AR.14.1	6.57581	-0.216997	0.0942095	0.668966
Y60A3A.14	Y60A3A.14	Y60A3A.14	3.9504	0.0425241	0.906363	1
T07E3.3	T07E3.3	T07E3.3	4.68515	0.16342	0.486165	0.972873
Y48G8AL.1	Y48G8AL.1	Y48G8AL.1	5.74597	0.224231	0.145526	0.752808
kbp-5	C34B2.2	C34B2.2	3.49122	0.380334	0.260626	0.86681
F54C8.4	F54C8.4	F54C8.4	7.45389	-0.246625	0.0705381	0.610089
tat-3	W09D10.2	W09D10.2	8.69783	-0.271419	0.046702	0.520274
F52H3.4	F52H3.4	F52H3.4	5.79038	0.02851	0.878966	1
W01A8.4	W01A8.4	W01A8.4	3.77765	0.860251	0.0040451	0.142535
apr-1	K04G2.8	K04G2.8a	6.81062	-0.0654969	0.678322	1
T09E8.1	T09E8.1	T09E8.1a	5.59551	0.177548	0.260145	0.866202
tsp-12	T14G10.6	T14G10.6	4.75833	-0.159131	0.505271	0.979594
glrx-21	ZK121.1	ZK121.1b.1	2.16703	0.858813	0.0650524	0.591688
mdt-27	T18H9.6	T18H9.6	6.11702	-0.162564	0.275217	0.876139
F25H8.1	F25H8.1	F25H8.1a	5.6034	-0.0462926	0.870454	1
Y50D7A.9	Y50D7A.9	Y50D7A.9	4.76575	-0.0896011	0.674392	1
Y108G3AL.7	Y108G3AL.7	Y108G3AL.7	5.90305	-0.0161157	0.897952	1
H20J04.3	H20J04.3	H20J04.3	5.04819	-0.16603	0.453911	0.954919
Y57A10A.13	Y57A10A.13	Y57A10A.13	5.27067	-0.00101796	0.971125	1
hil-5	B0414.3	B0414.3	6.42256	0.266088	0.0704929	0.610089
K07A12.1	K07A12.1	K07A12.1.1	5.97945	0.125869	0.376308	0.935419
gpd-4	F33H1.2	F33H1.2.2	7.98856	-0.0895883	0.49844	0.976139
pig-1	W03G1.6	W03G1.6b	7.34017	-0.216886	0.107688	0.695332
ran-2	C29E4.3	C29E4.3b	7.02344	-0.060744	0.653452	1
cpsf-4	F11A10.8	F11A10.8	4.61385	0.142921	0.546256	0.98907
tag-250	C29E4.5	C29E4.5b	2.71549	0.387347	0.410041	0.943096
Y60A3A.9	Y60A3A.9	Y60A3A.9	4.709	0.156913	0.409833	0.943096
Y45F10D.4	Y45F10D.4	Y45F10D.4	2.19198	0.254536	0.625792	1
chk-2	Y60A3A.12	Y60A3A.12	8.56144	-0.105579	0.405283	0.943096
ula-1	C26E6.8	C26E6.8.2	5.27493	0.230796	0.226135	0.840548
M03C11.8	M03C11.8	M03C11.8	6.69625	0.138577	0.298627	0.891761
D2005.1	D2005.1	D2005.1	5.51096	-0.0843977	0.615987	1
K07C5.6	K07C5.6	K07C5.6.1	6.68434	0.183106	0.175015	0.794587
F02E8.4	F02E8.4	F02E8.4	5.49245	-0.205906	0.317956	0.902981
ZK1127.4	ZK1127.4	ZK1127.4	6.33354	-0.169231	0.231177	0.847872
Y105E8A.19	Y105E8A.19	Y105E8A.19	6.8898	0.0530708	0.747277	1
T19B10.6	T19B10.6	T19B10.6.2	3.88335	-0.168437	0.556506	0.989686
cdc-25.3	ZK637.11	ZK637.11	2.64963	-0.590193	0.129765	0.732693
eif-3.H	C41D11.2	C41D11.2	5.34707	-0.0359472	0.888222	1
C34C6.2	C34C6.2	C34C6.2a	4.97103	0.0428196	0.812542	1
F21H12.1	F21H12.1	F21H12.1	6.11644	0.271151	0.129618	0.732585
C02B10.4	C02B10.4	C02B10.4.2	5.2059	0.0565147	0.749235	1
kars-1	T02G5.9	T02G5.9b	5.71104	0.123695	0.531749	0.985708
rsp-5	T28D9.2	T28D9.2c	5.56876	-0.324611	0.0660131	0.595784
lsm-8	Y73B6BL.32	Y73B6BL.32.2	4.973	0.146103	0.367958	0.930628
tol-1	C07F11.1	C07F11.1	5.37703	-0.078994	0.682837	1
bath-2	F52C6.11	F52C6.11	5.06482	0.0480009	0.838265	1
capg-2	F55C5.4	F55C5.4	6.1091	-0.106169	0.48857	0.974115
F35F11.1	F35F11.1	F35F11.1	6.2682	0.298003	0.039442	0.483321
rab-21	T01B7.3	T01B7.3	4.43153	-0.0712853	0.745795	1
T04D3.1	T04D3.1	T04D3.1	2.60158	0.373483	0.378157	0.93599
F25D7.4	F25D7.4	F25D7.4a	10.3589	0.0426899	0.762453	1
Y55F3AM.6	Y55F3AM.6	Y55F3AM.6b	5.37388	-0.380329	0.0386563	0.479505
lmn-1	DY3.2	DY3.2.2	7.55192	-0.0990301	0.485846	0.972873
B0035.11	B0035.11	B0035.11	6.53661	-0.102733	0.502637	0.979266
skp-1	T27F2.1	T27F2.1.1	7.03415	-0.0127887	0.976479	1
F41E6.9	F41E6.9	F41E6.9	6.05683	0.124633	0.342825	0.918753
K07A12.2	K07A12.2	K07A12.2	9.44208	-0.272295	0.0406176	0.488581
T08D2.1	T08D2.1	T08D2.1	4.07578	0.466114	0.0723806	0.612165
T10B5.3	T10B5.3	T10B5.3	6.20735	-0.0373467	0.840198	1
lin-66	B0513.1	B0513.1a	2.9156	0.361792	0.383268	0.938533
mtm-9	Y39H10A.3	Y39H10A.3a	4.30136	-0.225119	0.359942	0.925723
paa-1	F48E8.5	F48E8.5.2	6.77887	0.109709	0.42616	0.948078
Y39E4B.2	Y39E4B.2	Y39E4B.2	7.68747	-0.239511	0.075955	0.620038
ostd-1	M01A10.3	M01A10.3.1	3.35209	0.249033	0.581054	0.993922
T16G1.9	T16G1.9	T16G1.9	3.90007	-0.123557	0.648923	1
tag-267	W06E11.2	W06E11.2	5.75151	-0.0701159	0.616417	1
Y73B3B.1	Y73B3B.1	Y73B3B.1	4.67874	-0.0785988	0.709626	1
ZK1067.3	ZK1067.3	ZK1067.3	7.39778	-0.0975459	0.440584	0.951619
F20C5.3	F20C5.3	F20C5.3b	4.87857	-0.335815	0.119449	0.712205
tbb-1	K01G5.7	K01G5.7.1	8.69517	-0.0496698	0.709233	1
tomm-40	C18E9.6	C18E9.6	5.73622	-0.0326673	0.837266	1
uba-1	C47E12.5	C47E12.5b.3	7.11667	0.0100402	0.922686	1
T09A5.5	T09A5.5	T09A5.5	4.75215	-0.154859	0.47489	0.968312
ymel-1	M03C11.5	M03C11.5.1	5.3458	0.309859	0.0892897	0.657617
R09B3.2	R09B3.2	R09B3.2	6.75716	0.184448	0.185887	0.806647
rad-54	W06D4.6	W06D4.6	6.20806	0.00608181	0.990546	1
thoc-3	F32H2.4	F32H2.4	4.33436	0.0604525	0.747562	1
nhr-49	K10C3.6	K10C3.6c.2	5.23592	0.0600587	0.71153	1
sur-6	F26E4.1	F26E4.1	5.72208	-0.118381	0.498408	0.976139
F55A12.5	F55A12.5	F55A12.5	6.31545	0.119641	0.362568	0.925723
gob-1	H13N06.3	H13N06.3a	1.34952	0.211739	0.728767	1
Y105E8A.20	Y105E8A.20	Y105E8A.20a.1	4.91987	0.156782	0.454469	0.954919
F49C12.9	F49C12.9	F49C12.9	3.94406	0.163763	0.636277	1
F38A5.2	F38A5.2	F38A5.2b.2	6.27828	0.132357	0.375767	0.935419
F22G12.5	F22G12.5	F22G12.5	6.71701	-0.164596	0.252225	0.861957
aman-2	F58H1.1	F58H1.1b	6.19865	0.0362046	0.820786	1
R10D12.13	R10D12.13	R10D12.13c	6.15024	-0.17896	0.233286	0.849978
Y48C3A.18	Y48C3A.18	Y48C3A.18a	3.35177	0.313241	0.357087	0.925716
him-6	T04A11.6	T04A11.6	7.16294	0.117852	0.38989	0.940339
ZK1248.11	ZK1248.11	ZK1248.11	4.54091	-0.0818729	0.656176	1
B0280.9	B0280.9	B0280.9	5.77339	0.0552511	0.712175	1
cpb-3	B0414.5	B0414.5	7.79179	-0.0211723	0.955411	1
C27A7.5	C27A7.5	C27A7.5c	2.70623	-0.352705	0.416902	0.945445
rpl-13	C32E8.2	C32E8.2a.1	4.96356	-0.204214	0.334616	0.913966
daf-4	C05D2.1	C05D2.1c.2	1.24756	-0.469431	0.492189	0.974613
cdc-48.2	C41C4.8	C41C4.8.1	6.3683	-0.234582	0.0974973	0.679264
zim-2	T07G12.10	T07G12.10	5.71593	-0.263647	0.0853484	0.64838
atg-3	Y55F3AM.4	Y55F3AM.4	5.29301	0.139642	0.391073	0.940451
C47D12.8	C47D12.8	C47D12.8	5.37436	0.192912	0.332013	0.912958
xbp-1	R74.3	R74.3b.2	5.2923	0.425786	0.0147263	0.3113
Y50D4C.3	Y50D4C.3	Y50D4C.3	4.75435	0.140348	0.504116	0.979413
B0365.1	B0365.1	B0365.1	5.81386	0.307212	0.0424856	0.498063
vps-26	T20D3.7	T20D3.7a	5.44238	-0.0645168	0.743702	1
B0035.6	B0035.6	B0035.6	7.46579	-0.00643813	0.955729	1
rps-16	T01C3.6	T01C3.6.2	4.44444	0.0608989	0.74745	1
Y54G11A.3	Y54G11A.3	Y54G11A.3	6.11994	-0.286764	0.0504931	0.539404
C18F10.7	C18F10.7	C18F10.7a.2	4.58608	-0.487718	0.0247148	0.409563
cul-3	Y108G3AL.1	Y108G3AL.1.1	5.29616	0.139006	0.532205	0.985708
F17A9.2	F17A9.2	F17A9.2	5.60005	-0.158793	0.379991	0.937473
Y104H12D.2	Y104H12D.2	Y104H12D.2	5.74161	-0.161385	0.315779	0.901228
C03H5.3	C03H5.3	C03H5.3	5.59733	0.138913	0.355836	0.925678
acl-6	F08F3.2	F08F3.2a.1	6.57694	-0.186054	0.194518	0.812241
gap-2	ZK899.8	ZK899.8i	2.42381	0.775632	0.102691	0.684746
T01G1.4	T01G1.4	T01G1.4	4.21257	-0.379258	0.142022	0.749508
imb-2	R06A4.4	R06A4.4a	6.94549	-0.284019	0.0323219	0.459643
cdc-48.3	K04G2.3	K04G2.3	6.16775	-0.176587	0.243409	0.857065
Y32H12A.4	Y32H12A.4	Y32H12A.4.2	3.34341	0.0177486	0.970464	1
lin-5	T09A5.10	T09A5.10.1	9.38772	-0.109958	0.377248	0.935543
C44E4.4	C44E4.4	C44E4.4	7.34414	0.241471	0.0616178	0.581769
cin-4	ZK1127.7	ZK1127.7	8.46405	-0.0936258	0.509167	0.980017
E01A2.2	E01A2.2	E01A2.2b.2	5.64742	-0.29984	0.102053	0.684746
C29A12.1	C29A12.1	C29A12.1	6.14762	0.0932044	0.49934	0.977201
Y40B1A.3	Y40B1A.3	Y40B1A.3a	4.96782	0.257566	0.187793	0.806818
rnf-113	K01G5.1	K01G5.1	6.66978	-0.0149963	0.999903	1
Y69A2AR.1	Y69A2AR.1	Y69A2AR.1d	3.42859	-0.19805	0.582878	0.994609
spr-2	C27B7.1	C27B7.1a	5.44858	0.0695266	0.696287	1
M04B2.2	M04B2.2	M04B2.2	4.26855	0.271923	0.313658	0.901228
F28B3.10	F28B3.10	F28B3.10.2	4.82811	-0.325131	0.109218	0.69756
fkb-6	F31D4.3	F31D4.3.2	7.05973	-0.129045	0.414269	0.943394
Y37D8A.11	Y37D8A.11	Y37D8A.11b	7.09213	0.0485522	0.747021	1
R102.5	R102.5	R102.5a.1	6.0908	0.217658	0.140029	0.74568
mboa-2	H19N07.4	H19N07.4.1	4.06834	0.0740181	0.816695	1
spd-2	F32H2.3	F32H2.3.1	6.46836	-0.195005	0.172722	0.792119
crn-3	C14A4.4	C14A4.4b	6.45668	0.103483	0.40126	0.942197
kbp-2	F26F4.13	F26F4.13	4.66841	-0.0361918	0.888331	1
sdn-1	F57C7.3	F57C7.3b	2.69552	0.920458	0.0249678	0.411237
C56G2.3	C56G2.3	C56G2.3	3.06438	-0.554263	0.150519	0.761376
rpa-4	F59A3.6	F59A3.6.2	6.9268	0.0206284	0.919573	1
Y24F12A.1	Y24F12A.1	Y24F12A.1	5.98689	0.00972367	0.881586	1
C15H11.8	C15H11.8	C15H11.8.2	6.03418	-0.0542112	0.721866	1
F33D11.10	F33D11.10	F33D11.10.2	5.41529	-0.032421	0.816171	1
prdx-2	F09E5.15	F09E5.15a.1	4.30853	-0.200778	0.552498	0.989686
F18A1.6	F18A1.6	F18A1.6a	5.73785	-0.0474561	0.753357	1
plx-1	Y55F3AL.1	Y55F3AL.1	6.46459	0.0568438	0.66425	1
M88.5	M88.5	M88.5a	5.7899	-0.0883543	0.552257	0.989686
pgl-1	ZK381.4	ZK381.4a.2	9.07458	-0.0375229	0.82402	1
B0464.2	B0464.2	B0464.2b	3.24906	0.43493	0.192821	0.810202
F45H11.3	F45H11.3	F45H11.3	6.46134	-0.11782	0.426305	0.948078
cpg-3	R06C7.4	R06C7.4.1	4.15259	-0.231101	0.361719	0.925723
C01B12.2	C01B12.2	C01B12.2	3.04744	0.445364	0.26852	0.871055
F53F1.2	F53F1.2	F53F1.2	4.59459	-0.252696	0.23991	0.855657
F10E9.11	F10E9.11	F10E9.11	4.82389	-0.0127289	0.982958	1
ama-1	F36A4.7	F36A4.7	8.8784	-0.159104	0.201112	0.821202
R144.12	R144.12	R144.12	5.16227	-0.288655	0.136595	0.740848
K07A12.7	K07A12.7	K07A12.7	4.97733	-0.20842	0.308702	0.899413
dnj-14	K02G10.8	K02G10.8	3.072	0.0961952	0.762055	1
Y111B2A.4	Y111B2A.4	Y111B2A.4a	6.44307	0.0308162	0.806095	1
marc-6	F55A3.1	F55A3.1	5.95588	0.0964919	0.566245	0.990971
F42A10.5	F42A10.5	F42A10.5.1	6.12432	0.125697	0.318644	0.903021
C34B7.2	C34B7.2	C34B7.2	4.9607	0.1907	0.374487	0.934759
tpst-1	Y111B2A.15	Y111B2A.15	4.61803	-0.197093	0.37166	0.932917
T05E11.3	T05E11.3	T05E11.3.2	5.08466	0.251275	0.234206	0.85143
spat-2	Y48A6B.13	Y48A6B.13.2	4.71955	0.602445	0.012343	0.281474
ztf-7	F46B6.7	F46B6.7.2	5.92987	0.0891588	0.519072	0.984637
unc-51	Y60A3A.1	Y60A3A.1.1	3.16577	0.353976	0.467247	0.963297
trr-1	C47D12.1	C47D12.1b	8.29006	-0.0613154	0.612098	1
T02H6.1	T02H6.1	T02H6.1a	6.80121	0.0275906	0.80728	1
F55G1.5	F55G1.5	F55G1.5	4.90994	-0.237324	0.281332	0.876921
dro-1	F53A2.5	F53A2.5	6.5796	-0.191783	0.187976	0.806818
chp-1	Y110A7A.13	Y110A7A.13	6.40887	-0.00340758	1	1
cpt-2	R07H5.2	R07H5.2b	6.61425	-0.0156181	0.866984	1
rha-2	C06E1.10	C06E1.10	7.14633	-0.043346	0.76352	1
Y39E4B.5	Y39E4B.5	Y39E4B.5	4.59864	-0.532796	0.016297	0.329023
prx-2	ZK809.7	ZK809.7	0.650368	0.224042	0.810324	1
F56A8.5	F56A8.5	F56A8.5	3.85778	-0.0788645	0.756347	1
Y119C1B.4	Y119C1B.4	Y119C1B.4	4.32411	-0.131613	0.613731	1
Y50D7A.1	Y50D7A.1	Y50D7A.1	4.03348	-0.11563	0.615321	1
wwp-1	Y65B4BR.4	Y65B4BR.4a	7.85707	-0.0823697	0.560797	0.990333
ZK370.8	ZK370.8	ZK370.8	6.13786	0.0277887	0.80466	1
meg-1	K02B9.1	K02B9.1	3.44092	-0.19805	0.589437	0.996954
cyn-1	Y49A3A.5	Y49A3A.5.2	4.08551	-0.110949	0.664483	1
Y32H12A.2	Y32H12A.2	Y32H12A.2b.2	6.11293	0.277583	0.0592307	0.571171
ubc-14	Y87G2A.9	Y87G2A.9	3.51149	-0.117047	0.716779	1
cyb-1	ZC168.4	ZC168.4.4	5.04456	0.0401972	0.820238	1
age-1	B0334.8	B0334.8	5.69622	-0.0168513	0.988818	1
pdcd-2	R07E5.10	R07E5.10a	4.8823	0.383604	0.0488351	0.530535
elpc-3	ZK863.3	ZK863.3	6.3588	0.0953296	0.533254	0.985812
B0361.2	B0361.2	B0361.2a	5.72607	-0.119288	0.554202	0.989686
Y48E1B.3	Y48E1B.3	Y48E1B.3b.2	3.01939	0.688242	0.0621642	0.582862
B0393.3	B0393.3	B0393.3	5.56594	0.210858	0.224449	0.839381
F23H11.4	F23H11.4	F23H11.4b	5.74431	0.0227198	0.838185	1
pkc-3	F09E5.1	F09E5.1.1	4.56844	-0.243233	0.252925	0.862161
ned-8	F45H11.2	F45H11.2	3.39418	0.363846	0.24438	0.857627
npp-18	Y43F4B.4	Y43F4B.4	5.49886	-0.0728618	0.70449	1
ZK1098.2	ZK1098.2	ZK1098.2	5.48859	-0.0416413	0.873819	1
T22H9.1	T22H9.1	T22H9.1	5.53761	0.155226	0.330741	0.911377
gei-11	F32H2.1	F32H2.1a	7.84863	-0.0768222	0.649782	1
psf-1	F25B5.7	F25B5.7d	4.17678	0.59648	0.0333766	0.462465
pri-1	F58A4.4	F58A4.4	5.74685	-0.0170903	0.987543	1
Y51H7C.3	Y51H7C.3	Y51H7C.3	2.56213	0.151029	0.757988	1
prom-1	F26H9.1	F26H9.1	6.37124	-0.358665	0.0137173	0.297258
F37C4.5	F37C4.5	F37C4.5a.1	4.02537	-0.237844	0.34056	0.917508
F55A12.10	F55A12.10	F55A12.10.2	3.62097	-0.18496	0.562718	0.990333
F09F7.4	F09F7.4	F09F7.4b.3	6.47434	-0.0557575	0.766624	1
arx-7	M01B12.3	M01B12.3	4.04568	-0.32602	0.24146	0.857065
K08F11.5	K08F11.5	K08F11.5.2	7.02361	-0.167017	0.226848	0.841173
cct-3	F54A3.3	F54A3.3	5.87605	-0.0754348	0.685228	1
R02F2.7	R02F2.7	R02F2.7.1	6.13233	0.0184469	0.970328	1
sup-35	Y48A6C.3	Y48A6C.3	4.2482	0.203968	0.388596	0.939669
C25H3.8	C25H3.8	C25H3.8	7.28795	-0.0375589	0.797268	1
hel-1	C26D10.2	C26D10.2a	7.78318	0.0525437	0.711826	1
W03F8.3	W03F8.3	W03F8.3	5.72185	0.0383448	0.78755	1
let-70	M7.1	M7.1	5.16846	-0.309787	0.101613	0.684746
egrh-1	C27C12.2	C27C12.2	2.46565	-0.203806	0.662035	1
fars-1	T08B2.9	T08B2.9a	6.35528	-0.186259	0.134715	0.737972
ZK616.4	ZK616.4	ZK616.4.2	6.63888	0.0317431	0.884423	1
M106.8	M106.8	M106.8	1.34552	-0.888699	0.123678	0.721588
rpb-5	H27M09.2	H27M09.2	5.25423	-0.0801003	0.660933	1
M18.8	M18.8	M18.8	5.8324	0.123923	0.447244	0.953363
R11D1.1	R11D1.1	R11D1.1a	4.25158	0.399897	0.0952612	0.670769
F09A5.4	F09A5.4	F09A5.4a	2.69525	-0.280285	0.450625	0.954262
clec-91	ZK858.3	ZK858.3	4.46657	-0.0122093	0.941558	1
F52C12.2	F52C12.2	F52C12.2.1	5.07105	0.0889486	0.639787	1
klp-10	C33H5.4	C33H5.4a	10.305	-0.0586202	0.655198	1
gls-1	C36B1.8	C36B1.8c	6.38586	-0.0558282	0.69585	1
fzo-1	ZK1248.14	ZK1248.14	7.38314	-0.0413187	0.766147	1
dnj-5	C04A2.7	C04A2.7d	6.58283	-0.256936	0.0567936	0.560958
C09H10.10	C09H10.10	C09H10.10	6.87902	-0.0962251	0.545038	0.988874
C35D10.7	C35D10.7	C35D10.7a.2	7.92465	-0.303095	0.0208548	0.373535
emo-1	F32D8.6	F32D8.6	3.34563	-0.557424	0.109187	0.69756
ocrl-1	C16C2.3	C16C2.3b.2	6.33508	-0.0873968	0.535542	0.986828
F25E5.1	F25E5.1	F25E5.1	3.97343	-0.583632	0.0267108	0.420508
set-17	T21B10.5	T21B10.5	4.77546	-0.187073	0.402433	0.942757
pms-2	H12C20.2	H12C20.2b	0.518928	0.151856	1	1
sel-13	T04A8.10	T04A8.10	4.96282	0.20673	0.278698	0.876921
ddb-1	M18.5	M18.5	6.48267	-0.216989	0.126574	0.725756
W03F9.10	W03F9.10	W03F9.10	6.67574	0.172671	0.213461	0.828501
F02E9.9	F02E9.9	F02E9.9b.2	6.05012	-0.199031	0.166489	0.783094
C16A11.2	C16A11.2	C16A11.2b.2	5.21621	0.140443	0.421381	0.945735
C16C10.3	C16C10.3	C16C10.3	9.7334	-0.0886305	0.514429	0.983111
C17G10.2	C17G10.2	C17G10.2	6.03203	0.220835	0.110241	0.699689
tli-1	F25H2.1	F25H2.1	1.26184	0.222212	0.718025	1
syp-1	F26D2.2	F26D2.2	6.64978	-0.0524481	0.703486	1
F15D3.7	F15D3.7	F15D3.7	6.68831	-0.145605	0.291279	0.884499
F09D1.1	F09D1.1	F09D1.1	5.21008	-0.100411	0.625242	1
B0432.10	B0432.10	B0432.10.1	3.75911	-0.273357	0.339014	0.916584
K10C3.2	K10C3.2	K10C3.2.1	4.95786	-0.161779	0.408662	0.943096
tag-232	T18H9.7	T18H9.7c	6.54536	0.0759562	0.608795	1
C50A2.2	C50A2.2	C50A2.2	5.26946	0.0308938	0.856376	1
rab-7	W03C9.3	W03C9.3.1	4.52964	0.308768	0.24726	0.858164
mat-1	Y110A7A.17	Y110A7A.17b.2	5.98584	0.111776	0.472306	0.966972
mdt-28	W01A8.1	W01A8.1b.1	5.57324	-0.498585	0.00597496	0.184884
rps-23	F28D1.7	F28D1.7.2	5.16549	-0.100296	0.630061	1
fnci-1	W02D3.10	W02D3.10b	6.85975	-0.209054	0.147575	0.75586
F56D1.3	F56D1.3	F56D1.3.1	3.28392	0.195157	0.645969	1
R05H10.5	R05H10.5	R05H10.5	3.8171	-0.0757915	0.785096	1
T22C1.11	T22C1.11	T22C1.11	2.90367	-0.516752	0.177922	0.796357
rpt-6	Y49E10.1	Y49E10.1	5.53816	-0.116654	0.526233	0.985708
W02A11.1	W02A11.1	W02A11.1	5.9346	-0.162858	0.256895	0.865278
symk-1	F25G6.2	F25G6.2	7.55944	-0.0130882	0.964064	1
C28C12.12	C28C12.12	C28C12.12.2	5.27476	-0.551243	0.00340312	0.129124
nhr-66	T09A12.4	T09A12.4d.1	6.85368	-0.190427	0.186887	0.806818
C30G12.6	C30G12.6	C30G12.6b	7.97378	-0.282801	0.036007	0.469976
F46F11.6	F46F11.6	F46F11.6	5.58989	0.29976	0.0933207	0.667261
F23H11.3	F23H11.3	F23H11.3.2	4.60649	-0.250422	0.23372	0.850825
F56F11.4	F56F11.4	F56F11.4b	5.70478	-0.0691871	0.748596	1
rpn-9	T06D8.8	T06D8.8.2	7.61594	-0.165172	0.244477	0.857627
C34G6.5	C34G6.5	C34G6.5	4.77987	-0.163234	0.515737	0.983519
ran-1	K01G5.4	K01G5.4.1	6.639	-0.0754297	0.611825	1
ZK524.4	ZK524.4	ZK524.4	5.77129	-0.308473	0.0384882	0.478698
ZK512.2	ZK512.2	ZK512.2	6.45995	0.0723523	0.535683	0.986828
his-74	W05B10.1	W05B10.1	6.16944	-0.112642	0.489424	0.974613
spe-39	ZC404.3	ZC404.3a	6.1576	0.052791	0.722879	1
eaf-1	D1007.16	D1007.16	4.88939	-0.17629	0.409994	0.943096
rde-1	K08H10.7	K08H10.7	6.73349	0.0104777	0.937687	1
vps-51	B0414.8	B0414.8b	5.83345	-0.408851	0.0167742	0.335241
dnc-1	ZK593.5	ZK593.5	7.78498	-0.00660982	0.992941	1
K02F3.2	K02F3.2	K02F3.2	5.07746	-0.201588	0.261139	0.86681
cup-2	F25D7.1	F25D7.1.1	3.77733	-0.326604	0.237235	0.852892
F45G2.7	F45G2.7	F45G2.7	2.68255	0.0281279	1	1
W04B5.5	W04B5.5	W04B5.5	4.86592	0.197988	0.364669	0.927828
glrx-5	Y49E10.2	Y49E10.2	5.22773	-0.0227636	0.985177	1
C10E2.6	C10E2.6	C10E2.6.2	1.41393	0.884996	0.133409	0.736255
ZC376.6	ZC376.6	ZC376.6	6.77007	-0.146005	0.340594	0.917508
C14B1.3	C14B1.3	C14B1.3	2.46116	-0.0234105	1	1
nuo-5	Y45G12B.1	Y45G12B.1b	3.87108	0.340183	0.228683	0.845427
Y75B8A.25	Y75B8A.25	Y75B8A.25	7.0956	0.0666853	0.622501	1
ced-5	C02F4.1	C02F4.1	6.49843	-0.123902	0.368389	0.930816
eft-1	ZK328.2	ZK328.2	7.24393	0.145298	0.275593	0.876139
Y110A7A.6	Y110A7A.6	Y110A7A.6a.2	4.67419	-0.163116	0.483681	0.972344
F36A2.9	F36A2.9	F36A2.9b	5.1397	-0.120673	0.505839	0.979743
sex-1	F44A6.2	F44A6.2	1.56009	-0.0180603	1	1
C10G11.7	C10G11.7	C10G11.7.3	4.86487	0.371046	0.0865226	0.651161
gsy-1	Y46G5A.31	Y46G5A.31	5.84763	0.27196	0.0570251	0.560958
exos-1	Y48A6B.5	Y48A6B.5	5.65277	-0.111962	0.564872	0.990456
C14B1.12	C14B1.12	C14B1.12	5.50053	0.0915029	0.5811	0.993922
hecd-1	C34D4.14	C34D4.14	8.18257	-0.153575	0.241151	0.856839
set-16	T12D8.1	T12D8.1	8.58206	-0.0979496	0.474107	0.96775
R12E2.2	R12E2.2	R12E2.2	5.79792	0.225305	0.136885	0.740848
frm-4	C24A11.8	C24A11.8a.1	5.73772	-0.154913	0.314446	0.901228
vit-1	K09F5.2	K09F5.2	3.19879	0.298961	0.422475	0.946202
ret-1	W06A7.3	W06A7.3b	4.36556	-0.565214	0.0370768	0.475261
C27A7.6	C27A7.6	C27A7.6	4.90928	-0.168321	0.415812	0.944512
exos-3	F59C6.4	F59C6.4.1	6.08466	0.0464774	0.749386	1
mex-6	AH6.5	AH6.5	5.24925	-0.00578028	0.97079	1
ZK353.9	ZK353.9	ZK353.9	3.79468	-0.11982	0.781766	1
gld-4	ZK858.1	ZK858.1	5.29999	-0.207166	0.218662	0.832343
sut-2	Y61A9LA.8	Y61A9LA.8.1	5.51279	0.000982486	0.975039	1
npp-1	K07F5.13	K07F5.13a	6.7257	-0.190083	0.172365	0.791766
zyg-9	F22B5.7	F22B5.7	9.167	-0.086646	0.486192	0.972873
C50D2.8	C50D2.8	C50D2.8	4.68957	0.317126	0.183293	0.804097
rpn-1	T22D1.9	T22D1.9.2	8.43332	-0.241905	0.0678808	0.602799
M116.5	M116.5	M116.5	6.38755	0.244858	0.0814786	0.639395
C26F1.3	C26F1.3	C26F1.3.2	6.07746	0.169867	0.263303	0.867886
ubq-1	F25B5.4	F25B5.4a.3	8.19391	-0.139592	0.326668	0.908526
ZK430.7	ZK430.7	ZK430.7.1	5.51865	0.204879	0.229022	0.845905
hrdl-1	F26E4.11	F26E4.11.2	4.15752	0.269309	0.282932	0.8779
fipp-1	F32D1.9	F32D1.9.2	6.96243	-0.0151928	0.900604	1
C25A1.13	C25A1.13	C25A1.13	4.3019	-0.260593	0.265445	0.868957
T24C4.5	T24C4.5	T24C4.5	4.77783	-0.247881	0.252897	0.862161
F55C12.5	F55C12.5	F55C12.5c	5.87385	0.234282	0.217811	0.832343
rpb-7	Y54E10BR.6	Y54E10BR.6	5.69396	0.0450181	0.800671	1
R02D5.8	R02D5.8	R02D5.8	3.97327	0.0110326	1	1
F25H2.12	F25H2.12	F25H2.12a	3.81082	-0.476554	0.0992489	0.679611
T08B2.8	T08B2.8	T08B2.8	5.58275	0.00990534	0.952076	1
Y54F10AR.2	Y54F10AR.2	Y54F10AR.2	2.67738	0.144211	0.765492	1
C27F2.7	C27F2.7	C27F2.7	5.03114	-0.285055	0.107902	0.69534
cpar-1	F54C8.2	F54C8.2	6.3819	-0.0697991	0.670636	1
csn-6	Y67H2A.6	Y67H2A.6b	5.9242	-0.0211312	0.955132	1
ulp-4	C41C4.6	C41C4.6	3.92988	0.0503229	0.834976	1
Y69H2.7	Y69H2.7	Y69H2.7	4.31626	-0.409758	0.13119	0.734898
Y48G1C.7	Y48G1C.7	Y48G1C.7	6.12955	-0.242037	0.119535	0.712205
T08B2.5	T08B2.5	T08B2.5d	5.46934	-0.172578	0.342373	0.918458
tbc-15	Y48E1C.3	Y48E1C.3	3.2466	0.24999	0.464966	0.962824
Y32B12B.2	Y32B12B.2	Y32B12B.2	6.79156	0.0969797	0.45773	0.956554
fkb-2	Y18D10A.19	Y18D10A.19.1	7.73349	0.0438142	0.749751	1
soc-2	AC7.2	AC7.2b	1.93649	-0.327352	0.703374	1
Y50D7A.2	Y50D7A.2	Y50D7A.2	5.09513	-0.0749182	0.763202	1
F35G2.1	F35G2.1	F35G2.1b.2	5.71571	-0.158219	0.299188	0.892198
npp-3	K12D12.2	K12D12.2.2	7.9016	-0.0344842	0.789581	1
F49D11.10	F49D11.10	F49D11.10.2	6.44802	-0.0205884	0.819752	1
sap-1	H20J04.8	H20J04.8	5.36936	0.00694474	0.931865	1
ucp-4	K07B1.3	K07B1.3	4.06471	-0.194719	0.486544	0.972873
Y61A9LA.10	Y61A9LA.10	Y61A9LA.10	7.51612	0.098587	0.402344	0.942673
F08D12.1	F08D12.1	F08D12.1	6.24682	-0.104168	0.487521	0.972873
F53H2.3	F53H2.3	F53H2.3	4.69174	0.143795	0.532581	0.985708
F13B12.1	F13B12.1	F13B12.1.1	6.24735	0.0863894	0.578648	0.993413
C49H3.6	C49H3.6	C49H3.6a.1	5.21259	0.227401	0.248622	0.860001
sft-4	C54H2.5	C54H2.5.1	0.514976	-0.193395	1	1
clh-5	C07H4.2	C07H4.2	6.73399	-0.15278	0.219149	0.832343
R06B9.3	R06B9.3	R06B9.3	3.817	0.172689	0.610519	1
tut-1	F29C4.6	F29C4.6.1	6.06142	-0.213947	0.12903	0.731195
F21D5.1	F21D5.1	F21D5.1.1	5.56621	-0.0439099	0.808226	1
Y56A3A.16	Y56A3A.16	Y56A3A.16	5.15142	0.189662	0.260044	0.866202
snap-29	K02D10.5	K02D10.5	4.95211	-0.166778	0.463217	0.961303
K08H10.2	K08H10.2	K08H10.2a.1	4.74194	0.283039	0.19357	0.811
exoc-7	C43E11.8	C43E11.8	5.75439	-0.167074	0.357383	0.925716
C46F11.3	C46F11.3	C46F11.3	4.6868	-0.111073	0.562286	0.990333
skr-2	F46A9.4	F46A9.4	2.32866	0.826518	0.0836481	0.644899
lam-1	W03F8.5	W03F8.5	1.73257	-0.160514	0.79167	1
C06H2.2	C06H2.2	C06H2.2	6.26304	0.110509	0.484462	0.972873
rsa-2	Y48A6B.11	Y48A6B.11a	7.11397	0.00835051	0.929062	1
rmd-2	C27H6.4	C27H6.4c.5	6.20709	-0.0228088	0.812577	1
Y34F4.3	Y34F4.3	Y34F4.3	1.44267	-0.253208	0.745394	1
tag-184	F18C5.3	F18C5.3	7.26567	0.0950749	0.4937	0.975066
W01D2.1	W01D2.1	W01D2.1.2	2.87849	0.254014	0.495974	0.975921
K08F4.1	K08F4.1	K08F4.1.1	6.69097	-0.157516	0.26132	0.86681
F54D11.2	F54D11.2	F54D11.2.1	7.26753	-0.217736	0.111612	0.701251
Y87G2A.1	Y87G2A.1	Y87G2A.1	5.58642	-0.0237338	0.928394	1
F48E8.2	F48E8.2	F48E8.2	5.97844	0.230265	0.110547	0.700674
M04B2.4	M04B2.4	M04B2.4.2	6.06636	0.016714	0.927961	1
cdtl-7	B0285.1	B0285.1a	5.60128	-0.0661478	0.755161	1
R151.2	R151.2	R151.2c	6.54956	-0.326571	0.0259708	0.417841
R08D7.1	R08D7.1	R08D7.1	6.62861	0.342134	0.0166833	0.334541
Y55B1BR.2	Y55B1BR.2	Y55B1BR.2	4.22698	0.302271	0.211381	0.827077
vps-45	C44C1.4	C44C1.4a	2.35745	0.0422707	0.953805	1
faah-4	Y56A3A.12	Y56A3A.12a.2	4.04493	0.0364335	1	1
C01F1.1	C01F1.1	C01F1.1	6.18183	-0.147449	0.305569	0.89814
pqn-20	C37A2.2	C37A2.2	5.89008	0.191055	0.21187	0.827077
F43G9.12	F43G9.12	F43G9.12	6.88136	0.0435369	0.724158	1
cdc-26	B0511.9	B0511.9b	5.32973	0.0358487	0.8065	1
Y71H2AM.2	Y71H2AM.2	Y71H2AM.2	3.16381	0.541289	0.137839	0.74177
pas-1	C15H11.7	C15H11.7.2	4.41555	-0.383574	0.123377	0.721254
gale-1	C47B2.6	C47B2.6a	4.38203	-0.0525488	0.757977	1
F55A3.2	F55A3.2	F55A3.2	5.0745	0.184716	0.300144	0.893313
B0285.4	B0285.4	B0285.4	4.4218	0.52872	0.0232553	0.394515
hsb-1	K08E7.2	K08E7.2.2	5.58534	-0.560489	0.00232601	0.095526
hmg-1.2	F47D12.4	F47D12.4b	5.89043	0.106473	0.501923	0.978903
C05C8.5	C05C8.5	C05C8.5	4.49916	0.105216	0.623861	1
H04M03.3	H04M03.3	H04M03.3	4.04204	0.35421	0.204851	0.825013
ssup-72	T13C2.4	T13C2.4	3.23745	-0.0920822	0.844276	1
F09G2.9	F09G2.9	F09G2.9.2	6.14317	0.132123	0.381583	0.938297
K09E4.3	K09E4.3	K09E4.3	4.18466	0.211178	0.417678	0.945445
kbp-4	Y92C3B.1	Y92C3B.1	1.89766	0.430973	0.494644	0.975131
rpb-3	C36B1.3	C36B1.3	6.12929	-0.0612929	0.636576	1
C16C2.4	C16C2.4	C16C2.4.1	5.82273	0.285227	0.0483403	0.529324
Y87G2A.11	Y87G2A.11	Y87G2A.11	5.78261	0.217899	0.154381	0.768137
Y75B8A.7	Y75B8A.7	Y75B8A.7	6.77398	0.106578	0.435123	0.950322
R05H5.3	R05H5.3	R05H5.3.1	4.09627	-0.420699	0.116765	0.708978
cyn-13	Y116A8C.34	Y116A8C.34a.1	6.69955	0.160694	0.274408	0.876139
exos-2	Y73B6BL.3	Y73B6BL.3	4.97845	0.0311481	0.86077	1
C56E6.9	C56E6.9	C56E6.9	6.64795	0.0567253	0.595951	0.997555
mdt-30	F44B9.7	F44B9.7	5.48599	0.318324	0.0643603	0.590287
ZK546.2	ZK546.2	ZK546.2b	4.28099	0.150093	0.645444	1
apb-3	R11A5.1	R11A5.1a	5.47687	0.485595	0.00341911	0.129457
H37N21.1	H37N21.1	H37N21.1	4.52115	0.34043	0.142175	0.749508
tag-63	Y47G6A.28	Y47G6A.28	7.69599	0.12129	0.37652	0.935453
K12H6.6	K12H6.6	K12H6.6a	1.45903	-0.570256	0.361779	0.925723
dnj-10	F22B7.5	F22B7.5a.1	6.50901	-0.129009	0.369071	0.931634
ced-4	C35D10.9	C35D10.9b	5.99885	0.027902	0.882277	1
syp-2	C24G6.1	C24G6.1	5.29632	0.0226763	0.914667	1
C16C10.8	C16C10.8	C16C10.8.1	5.26141	-0.138757	0.419765	0.945445
sptf-3	Y40B1A.4	Y40B1A.4	4.36575	0.0848303	0.826818	1
Y55B1AR.2	Y55B1AR.2	Y55B1AR.2b	5.79563	0.145127	0.294739	0.888276
B0336.3	B0336.3	B0336.3	8.14745	-0.121902	0.342422	0.918458
skpt-1	F48E8.7	F48E8.7a	4.56669	-0.0328101	0.940547	1
C27A12.6	C27A12.6	C27A12.6	3.91589	0.0421138	0.841026	1
tag-72	C25A1.3	C25A1.3	5.14933	-0.112705	0.508478	0.980017
C18E3.3	C18E3.3	C18E3.3	3.19718	-0.10937	0.778355	1
acdh-13	C28C12.9	C28C12.9c	5.24403	-0.126754	0.472885	0.967462
F21A3.5	F21A3.5	F21A3.5	6.24557	0.0519177	0.728277	1
B0238.11	B0238.11	B0238.11	6.04955	0.187401	0.22992	0.847001
F35G12.12	F35G12.12	F35G12.12.2	4.47267	-0.510773	0.0292747	0.439723
ruvb-2	T22D1.10	T22D1.10	6.30742	-0.0913911	0.599924	0.997555
dnj-29	Y63D3A.6	Y63D3A.6a.1	6.13431	0.202788	0.146458	0.75423
sqv-3	R10E11.4	R10E11.4	3.01331	-0.133858	0.721396	1
exoc-8	Y105E8B.2	Y105E8B.2b.1	4.46635	0.32631	0.142242	0.749508
T09B4.2	T09B4.2	T09B4.2	4.87407	-0.285475	0.176333	0.796357
F26B1.2	F26B1.2	F26B1.2d	5.23339	-0.184737	0.384152	0.938884
F54C4.1	F54C4.1	F54C4.1	4.45949	0.0553262	0.749892	1
hrp-2	F58D5.1	F58D5.1a.3	6.16983	0.00624903	0.9613	1
bub-1	R06C7.8	R06C7.8	9.24541	-0.0514191	0.693175	1
D1054.3	D1054.3	D1054.3	4.67109	0.0813233	0.656975	1
lit-1	W06F12.1	W06F12.1b.2	5.5074	0.0776093	0.626205	1
set-4	C32D5.5	C32D5.5	5.92315	-0.244076	0.105102	0.687916
eif-3.G	F22B5.2	F22B5.2	6.15423	0.0248681	0.892779	1
W07G4.4	W07G4.4	W07G4.4	5.02213	-0.201818	0.324844	0.90673
F49E8.1	F49E8.1	F49E8.1	5.35842	0.0696932	0.692488	1
Y42H9AR.4	Y42H9AR.4	Y42H9AR.4	6.14587	0.289	0.0891183	0.657617
F35D11.4	F35D11.4	F35D11.4.3	3.99203	0.29353	0.27481	0.876139
tag-298	C01H6.7	C01H6.7b	5.70172	0.244455	0.179519	0.798002
Y54H5A.1	Y54H5A.1	Y54H5A.1.2	6.01317	0.118495	0.431227	0.950322
ZK154.5	ZK154.5	ZK154.5	4.39602	0.049016	0.838364	1
T07C12.14	T07C12.14	T07C12.14	4.67771	-0.447494	0.0354664	0.467456
pro-1	R166.4	R166.4	6.01872	0.135913	0.299938	0.892848
inf-1	F57B9.6	F57B9.6b	4.32856	-0.469106	0.0552384	0.557025
F14D7.2	F14D7.2	F14D7.2	4.43659	-0.118104	0.672629	1
emb-8	K10D2.6	K10D2.6.1	6.05613	-0.0844925	0.541014	0.988433
tbp-1	T20B12.2	T20B12.2.1	4.58087	-0.322488	0.183586	0.804649
F13H6.3	F13H6.3	F13H6.3	1.76669	-0.261783	0.669744	1
C24F3.4	C24F3.4	C24F3.4	5.5486	0.0269372	0.853939	1
Y17G7B.17	Y17G7B.17	Y17G7B.17	3.57125	-0.155411	0.737182	1
R02F2.1	R02F2.1	R02F2.1b	6.09149	-0.194606	0.231419	0.8483
T25G3.3	T25G3.3	T25G3.3.1	6.22178	0.111518	0.410332	0.943096
Y54E10A.5	Y54E10A.5	Y54E10A.5.1	3.49062	0.420068	0.184608	0.806122
set-5	C47E8.8	C47E8.8	7.98501	-0.0301566	0.84929	1
Y54G9A.7	Y54G9A.7	Y54G9A.7	5.42474	-0.189916	0.297265	0.891548
K04C2.2	K04C2.2	K04C2.2	5.74889	0.222285	0.174375	0.793283
T21C9.1	T21C9.1	T21C9.1	5.17246	-0.235829	0.23333	0.849978
chc-1	T20G5.1	T20G5.1	7.50916	-0.208522	0.128745	0.730893
nck-1	ZK470.5	ZK470.5a	2.3111	0.721367	0.159508	0.776993
F17H10.1	F17H10.1	F17H10.1.1	0.990272	-0.969165	0.149964	0.760284
Y37D8A.18	Y37D8A.18	Y37D8A.18	2.03773	-0.113285	0.844833	1
ZK1098.1	ZK1098.1	ZK1098.1	6.2743	0.198765	0.161226	0.777962
Y71F9AL.14	Y71F9AL.14	Y71F9AL.14.2	3.49319	-0.274469	0.436989	0.950322
K07F5.14	K07F5.14	K07F5.14	6.90857	0.132919	0.293671	0.886775
div-1	R01H10.1	R01H10.1	5.82483	0.0251198	0.881322	1
T19H12.2	T19H12.2	T19H12.2	8.49576	-0.0735646	0.532546	0.985708
Y56A3A.11	Y56A3A.11	Y56A3A.11	4.35469	-0.264582	0.296987	0.891159
K04G2.2	K04G2.2	K04G2.2	5.62427	-0.200867	0.235148	0.852011
pot-2	F57C2.3	F57C2.3	4.54736	-0.0606277	0.815635	1
abcf-2	T27E9.7	T27E9.7.2	6.92975	-0.129599	0.341649	0.918156
Y32H12A.7	Y32H12A.7	Y32H12A.7.1	4.89117	0.222538	0.285131	0.880476
F57C9.7	F57C9.7	F57C9.7	7.43744	-0.0204612	0.900079	1
mau-2	C09H6.3	C09H6.3	5.56746	0.108695	0.495058	0.975131
bmk-1	F23B12.8	F23B12.8.1	8.65613	0.0157219	0.891655	1
K06A5.1	K06A5.1	K06A5.1	5.17377	-0.0892759	0.645503	1
obr-3	ZK1086.1	ZK1086.1a	2.01468	-0.682873	0.159229	0.776967
let-60	ZK792.6	ZK792.6	6.00349	0.00119465	0.957182	1
Y50D4A.4	Y50D4A.4	Y50D4A.4	4.67336	-0.379659	0.090853	0.659603
laf-1	Y71H2AM.19	Y71H2AM.19.2	5.54236	0.103984	0.48878	0.974356
ZK616.6	ZK616.6	ZK616.6	3.72116	0.0104628	1	1
T26C12.1	T26C12.1	T26C12.1.2	5.08597	0.0262442	0.898193	1
mut-14	C14C11.6	C14C11.6.1	8.6905	-0.178479	0.189365	0.806818
mtx-1	F39B2.11	F39B2.11	5.11115	0.200618	0.271714	0.873915
W08E12.7	W08E12.7	W08E12.7.2	6.41425	0.0258418	0.750269	1
Y66D12A.15	Y66D12A.15	Y66D12A.15	6.14215	0.0139041	0.960635	1
hcp-4	T03F1.9	T03F1.9	9.02911	-0.164078	0.19722	0.817134
pie-1	Y49E10.14	Y49E10.14.1	4.93419	0.234521	0.253502	0.862161
D2030.1	D2030.1	D2030.1.2	4.54852	0.0720019	0.727684	1
R11A5.7	R11A5.7	R11A5.7.1	0.437793	0.717659	0.353056	0.92437
C47E12.3	C47E12.3	C47E12.3	3.62173	-0.371332	0.276562	0.876139
hmg-1.1	Y48B6A.14	Y48B6A.14.3	5.39799	0.358692	0.0559781	0.559065
K01G5.5	K01G5.5	K01G5.5.1	7.35586	0.0849951	0.540669	0.988433
Y47D3A.28	Y47D3A.28	Y47D3A.28	4.87276	0.00692553	1	1
odr-4	Y102E9.1	Y102E9.1a.5	6.07207	-0.092707	0.519979	0.984637
rab-1	C39F7.4	C39F7.4.2	5.25331	-0.187876	0.280107	0.876921
ing-3	Y51H1A.4	Y51H1A.4	6.58564	0.0357717	0.794896	1
F47G4.4	F47G4.4	F47G4.4.1	1.04641	1.05478	0.137155	0.740848
spr-4	C09H6.1	C09H6.1b	6.38849	0.165261	0.260398	0.866561
T16H12.11	T16H12.11	T16H12.11	7.86571	-0.0612904	0.625242	1
lpin-1	H37A05.1	H37A05.1	6.64472	0.250108	0.0661558	0.596333
dnj-22	T23B12.7	T23B12.7	5.41965	0.158796	0.455158	0.955449
toca-1	F09E10.8	F09E10.8b	3.09637	0.446644	0.264722	0.868957
H24K24.4	H24K24.4	H24K24.4	6.70461	0.0190345	0.9424	1
Y71H2AM.3	Y71H2AM.3	Y71H2AM.3	3.70437	0.191074	0.475437	0.96852
unc-85	F10G7.3	F10G7.3	9.36591	-0.206774	0.108071	0.695926
K07H8.3	K07H8.3	K07H8.3	5.24555	-0.294875	0.113303	0.704105
T20B12.3	T20B12.3	T20B12.3	6.25417	-0.00170614	1	1
iffb-1	Y54F10BM.2	Y54F10BM.2	6.77731	-0.017123	0.938417	1
cri-3	F59A2.3	F59A2.3.2	6.01322	0.0628121	0.650387	1
C17E7.4	C17E7.4	C17E7.4	0.432288	0.91354	0.276412	0.876139
ZK688.9	ZK688.9	ZK688.9	4.62233	0.203536	0.305293	0.89814
F53B7.3	F53B7.3	F53B7.3.2	5.90368	-0.0902862	0.674918	1
T01C3.9	T01C3.9	T01C3.9	5.89578	0.0352505	0.886334	1
Y105E8A.8	Y105E8A.8	Y105E8A.8	3.44389	-0.162463	0.717098	1
F56E10.1	F56E10.1	F56E10.1	5.67408	-0.105473	0.51306	0.981675
K10C3.4	K10C3.4	K10C3.4	4.29555	0.507095	0.0526795	0.544922
R06C7.5	R06C7.5	R06C7.5b.2	5.48312	0.0915029	0.609462	1
T19A5.1	T19A5.1	T19A5.1	5.24882	0.0307317	0.883322	1
ZK1127.3	ZK1127.3	ZK1127.3	4.86304	-0.0996337	0.645617	1
M57.2	M57.2	M57.2.3	5.26888	0.345555	0.0519463	0.543236
unc-76	C01G10.11	C01G10.11b.2	5.11147	0.166869	0.470869	0.965159
Y74C9A.4	Y74C9A.4	Y74C9A.4b	5.30873	0.0979388	0.582955	0.994609
H06H21.11	H06H21.11	H06H21.11	5.03732	-0.00147474	1	1
rha-1	T07D4.3	T07D4.3	6.67029	-0.204103	0.162547	0.779174
mog-4	C04H5.6	C04H5.6	7.55765	0.0230519	0.896852	1
F17C11.10	F17C11.10	F17C11.10	7.52293	-0.0895045	0.504382	0.979537
lin-53	K07A1.12	K07A1.12.2	6.31148	-0.477931	0.00113805	0.0562661
arp-1	Y53F4B.22	Y53F4B.22	6.49679	0.0350692	0.824882	1
F01G12.6	F01G12.6	F01G12.6	3.68672	-0.493583	0.0995341	0.680251
trap-3	Y38F2AR.2	Y38F2AR.2.2	4.04588	0.179524	0.480823	0.970227
F25B3.6	F25B3.6	F25B3.6	6.30851	-0.062523	0.71322	1
C56G2.7	C56G2.7	C56G2.7	7.09584	-0.267681	0.0457555	0.513555
mys-4	C34B7.4	C34B7.4	5.13425	-0.0968777	0.81926	1
F16A11.2	F16A11.2	F16A11.2	4.91508	0.116082	0.50369	0.979413
Y97E10AR.6	Y97E10AR.6	Y97E10AR.6	5.97721	0.24544	0.167666	0.783258
eif-3.B	Y54E2A.11	Y54E2A.11a.2	7.77403	0.101958	0.427422	0.948714
Y48C3A.14	Y48C3A.14	Y48C3A.14	6.27821	-0.141322	0.301139	0.893631
Y71F9B.2	Y71F9B.2	Y71F9B.2	5.29787	-0.0371651	0.844401	1
Y14H12B.2	Y14H12B.2	Y14H12B.2	8.73203	-0.113559	0.413467	0.943394
rpn-10	B0205.3	B0205.3.2	6.37583	-0.363844	0.00967452	0.241972
eif-1.A	H06H21.3	H06H21.3	6.776	0.028095	0.779749	1
ekl-4	Y105E8A.17	Y105E8A.17a	6.08505	-0.0945551	0.548253	0.989245
ZK1248.13	ZK1248.13	ZK1248.13	6.26253	-0.0434502	0.696671	1
C05D11.1	C05D11.1	C05D11.1	5.50059	0.105047	0.570019	0.992503
C50E3.13	C50E3.13	C50E3.13	3.55466	-0.1243	0.777119	1
T08D2.7	T08D2.7	T08D2.7	7.48062	0.118971	0.362089	0.925723
Y57A10A.8	Y57A10A.8	Y57A10A.8	4.74033	-0.0773988	0.702408	1
klp-15	M01E11.6	M01E11.6	10.1614	-0.01826	0.884006	1
E01B7.1	E01B7.1	E01B7.1	4.8013	0.248467	0.335925	0.914589
T27A3.7	T27A3.7	T27A3.7	5.06405	-0.0817316	0.728299	1
cyp-31A2	H02I12.8	H02I12.8	5.64634	-0.0270391	0.76131	1
nfi-1	ZK1290.4	ZK1290.4b.2	7.05517	-0.263386	0.06191	0.582463
gon-14	F44C4.4	F44C4.4a	6.03506	-0.160023	0.329344	0.910195
C48B4.7	C48B4.7	C48B4.7	2.18735	-0.180369	0.632761	1
nmt-1	T17E9.2	T17E9.2b	6.3664	-0.243364	0.0789692	0.632655
Y75B8A.14	Y75B8A.14	Y75B8A.14	4.57289	-0.226829	0.358112	0.925723
T28A8.4	T28A8.4	T28A8.4	6.23014	0.211275	0.119512	0.712205
C16A11.3	C16A11.3	C16A11.3	7.23978	0.0873113	0.517506	0.984637
M110.3	M110.3	M110.3	3.42072	-0.0496136	0.912592	1
tag-151	F10G7.1	F10G7.1.1	7.78294	0.110141	0.404237	0.943096
C36E8.1	C36E8.1	C36E8.1.2	6.22645	-0.0450288	0.769594	1
T04A8.7	T04A8.7	T04A8.7b	5.37012	-0.231488	0.205634	0.825054
F14H3.3	F14H3.3	F14H3.3	2.82418	-0.523996	0.173435	0.792119
elb-1	Y41C4A.10	Y41C4A.10	4.92625	0.0339747	0.840449	1
glb-1	ZK637.13	ZK637.13.1	1.2539	-0.241474	0.655568	1
dpy-30	ZK863.6	ZK863.6.2	5.24013	-0.124993	0.507209	0.980017
Y54G11A.2	Y54G11A.2	Y54G11A.2	4.97565	0.346303	0.0925019	0.66485
C15C6.3	C15C6.3	C15C6.3	5.43401	-0.0193655	0.934464	1
T08A11.2	T08A11.2	T08A11.2	7.06878	0.0286378	0.795632	1
Y48G1A.4	Y48G1A.4	Y48G1A.4	6.90747	-0.0130405	0.914184	1
T15H9.2	T15H9.2	T15H9.2	5.35815	-0.224526	0.208941	0.826061
brd-1	K04C2.4	K04C2.4.2	6.04055	0.0855762	0.503238	0.979413
nxf-2	C15H11.6	C15H11.6.1	5.1513	-0.223732	0.242965	0.857065
ulp-5	K02F2.4	K02F2.4	6.59526	-0.245633	0.0833536	0.644899
mdt-17	Y113G7B.18	Y113G7B.18.1	6.47702	0.0792888	0.509679	0.980332
msi-1	R10E9.1	R10E9.1.1	1.7779	-0.294019	0.562753	0.990333
rrf-3	F10B5.7	F10B5.7	7.54351	-0.19801	0.124423	0.722531
F40F9.7	F40F9.7	F40F9.7b.1	4.95269	0.118644	0.648493	1
gcn-1	Y48G9A.3	Y48G9A.3	8.17719	0.0521148	0.690839	1
vps-36	F17C11.8	F17C11.8.2	6.01395	0.0358229	0.851969	1
eif-3.F	D2013.7	D2013.7	4.94286	-0.030854	0.889145	1
chin-1	BE0003N10.2	BE0003N10.2	4.94923	-0.186647	0.392702	0.940522
C35A5.8	C35A5.8	C35A5.8	6.77173	0.0155078	0.917791	1
hmp-1	R13H4.4	R13H4.4b	6.41531	-0.122607	0.419654	0.945445
acdh-3	K06A5.6	K06A5.6.1	5.5215	-0.241663	0.201248	0.821238
F30B5.4	F30B5.4	F30B5.4.1	3.93651	0.0260172	0.905472	1
Y41E3.10	Y41E3.10	Y41E3.10b	5.65172	0.0542674	0.676243	1
F21D5.6	F21D5.6	F21D5.6	5.13252	0.319751	0.0946585	0.66926
Y39B6A.36	Y39B6A.36	Y39B6A.36	5.31678	0.0949024	0.597575	0.997555
tufm-1	Y71H2AM.23	Y71H2AM.23.2	5.89359	0.147913	0.366144	0.928816
pdp-1	ZK973.3	ZK973.3	4.90228	-0.174187	0.449999	0.953977
Y73B3A.21	Y73B3A.21	Y73B3A.21	2.64748	-0.173707	0.687487	1
lbp-9	Y40B10A.1	Y40B10A.1b	5.79941	-0.549635	0.000338241	0.0212997
C29H12.5	C29H12.5	C29H12.5	7.10726	-0.171948	0.203503	0.824392
prdx-6	Y38C1AA.11	Y38C1AA.11	3.01795	0.206618	0.646276	1
ubc-3	Y71G12B.15	Y71G12B.15.2	4.45236	0.259845	0.294484	0.887913
gei-17	W10D5.3	W10D5.3a	5.04654	-0.296636	0.098126	0.679611
C50F7.4	C50F7.4	C50F7.4	4.83255	-0.235424	0.267993	0.870586
lin-54	JC8.6	JC8.6b	6.28082	0.225933	0.109928	0.698861
C26E6.12	C26E6.12	C26E6.12	4.68744	-0.087265	0.693612	1
C17E4.3	C17E4.3	C17E4.3	4.96825	0.0785485	0.709177	1
sel-9	W02D7.7	W02D7.7.2	4.38902	0.0429031	0.877989	1
unc-32	ZK637.8	ZK637.8f	7.28091	-0.0612639	0.664143	1
mpk-1	F43C1.2	F43C1.2b	5.637	-0.157942	0.344628	0.918753
F56C9.3	F56C9.3	F56C9.3	4.87686	0.14254	0.455038	0.955449
Y51H7C.4	Y51H7C.4	Y51H7C.4	2.39027	0.207861	0.649454	1
H19N07.1	H19N07.1	H19N07.1.2	6.7106	-0.188487	0.205027	0.825013
lpd-8	R10H10.1	R10H10.1.2	4.25803	0.322167	0.175989	0.796292
H14E04.2	H14E04.2	H14E04.2d	4.84223	-0.236601	0.270473	0.872559
mex-5	W02A2.7	W02A2.7	6.19231	0.100574	0.479857	0.969382
F59E12.1	F59E12.1	F59E12.1	6.8215	-0.012494	0.969748	1
F35G12.4	F35G12.4	F35G12.4a	5.58037	-0.074006	0.619682	1
F52H2.5	F52H2.5	F52H2.5	1.50532	0.194525	0.884214	1
alh-3	F36H1.6	F36H1.6	7.26673	0.128044	0.29406	0.88742
adr-1	H15N14.1	H15N14.1c	8.0775	0.167076	0.232137	0.849023
Y69A2AR.28	Y69A2AR.28	Y69A2AR.28	5.54994	-0.0844295	0.656618	1
R11A8.2	R11A8.2	R11A8.2	5.54447	0.104262	0.54922	0.989432
iars-2	C25A1.7	C25A1.7.1	6.15938	0.159193	0.226749	0.841173
F28D9.4	F28D9.4	F28D9.4	4.23719	0.492747	0.035614	0.468253
agt-2	F09E5.13	F09E5.13	3.08157	-0.437806	0.241292	0.856839
brf-1	F45E12.2	F45E12.2	6.1829	-0.0363869	0.791286	1
T02G5.11	T02G5.11	T02G5.11	4.15093	-0.325608	0.20756	0.825914
cids-1	C02F5.4	C02F5.4	5.59401	0.0692525	0.633293	1
K07A1.10	K07A1.10	K07A1.10	4.76242	0.0989344	0.595103	0.997555
B0024.10	B0024.10	B0024.10.1	6.49128	-0.146878	0.290621	0.884358
T24B8.7	T24B8.7	T24B8.7b	7.58405	-0.100381	0.542819	0.988737
D2030.3	D2030.3	D2030.3	5.10116	-0.290674	0.130994	0.734898
E04D5.1	E04D5.1	E04D5.1b	4.34622	-0.466776	0.0452233	0.509494
rfp-1	R05D3.4	R05D3.4a	6.66432	-0.0930026	0.526629	0.985708
mdf-2	Y69A2AR.30	Y69A2AR.30b.2	3.4693	0.402942	0.222728	0.83643
mei-1	T01G9.5	T01G9.5a.2	7.10022	-0.135509	0.258832	0.866202
F44E7.4	F44E7.4	F44E7.4a	7.26686	-0.242503	0.087226	0.652206
btf-1	F15D4.1	F15D4.1	7.67094	0.0873664	0.535806	0.986828
ZK757.4	ZK757.4	ZK757.4d	5.90478	-0.26304	0.0924294	0.664596
efk-1	F42A10.4	F42A10.4b	5.9513	0.0546375	0.677871	1
tag-52	C02F12.4	C02F12.4	2.40747	0.0193109	1	1
Y111B2A.12	Y111B2A.12	Y111B2A.12	4.16585	-0.106369	0.763285	1
K12H4.2	K12H4.2	K12H4.2	3.00718	-0.195813	0.55369	0.989686
pars-2	T27F6.5	T27F6.5b	3.02954	0.353744	0.413343	0.943394
rnr-2	C03C10.3	C03C10.3.2	5.15106	-0.448867	0.0236434	0.398056
pop-1	W10C8.2	W10C8.2	5.2387	0.12282	0.506379	0.980017
K07A1.9	K07A1.9	K07A1.9a	5.38073	0.369607	0.0320245	0.457704
W04A8.1	W04A8.1	W04A8.1b	6.48824	0.0473005	0.824825	1
ham-1	F53B2.6	F53B2.6	1.18608	0.0121336	1	1
Y18D10A.11	Y18D10A.11	Y18D10A.11	6.48229	-0.0616134	0.687368	1
F52B11.2	F52B11.2	F52B11.2	4.70034	-0.456226	0.0283369	0.432417
Y38E10A.6	Y38E10A.6	Y38E10A.6a	6.45739	0.0666794	0.665372	1
met-2	R05D3.11	R05D3.11	8.53236	-0.0849124	0.580262	0.993727
ect-2	T19E10.1	T19E10.1b	6.50553	0.0338044	0.770527	1
ZK632.9	ZK632.9	ZK632.9	3.51255	0.251575	0.491739	0.974613
drsh-1	F26E4.10	F26E4.10b	6.14898	-0.114172	0.531066	0.985708
F44E2.10	F44E2.10	F44E2.10	4.98775	-0.159813	0.484307	0.972873
ehs-1	ZK1248.3	ZK1248.3b	6.72319	-0.372339	0.00648803	0.194068
C17E4.2	C17E4.2	C17E4.2	3.1416	0.451628	0.183021	0.804097
F41G3.6	F41G3.6	F41G3.6	5.12279	0.0916061	0.635143	1
kin-18	T17E9.1	T17E9.1a	6.25475	0.203044	0.131366	0.734898
C49H3.3	C49H3.3	C49H3.3.1	4.37196	-0.186228	0.501191	0.978554
ntl-3	Y56A3A.1	Y56A3A.1a	6.54623	0.0706814	0.753098	1
haf-3	F57A10.3	F57A10.3.1	5.56903	0.0640508	0.727777	1
kin-4	C10C6.1	C10C6.1d	6.0161	-0.184275	0.200867	0.821202
plk-2	Y71F9B.7	Y71F9B.7.2	7.54025	-0.11047	0.456311	0.955619
ssl-1	Y111B2A.22	Y111B2A.22	6.88964	0.0278244	0.930511	1
Y51H4A.15	Y51H4A.15	Y51H4A.15b	5.74583	0.0201451	0.925312	1
rmd-1	T05G5.7	T05G5.7	6.48967	-0.217592	0.103775	0.684746
mes-3	F54C1.3	F54C1.3b	4.62163	-0.289192	0.219363	0.832343
syx-7	F36F2.4	F36F2.4.1	4.56292	-0.148269	0.562913	0.990333
ndx-9	F13H10.2	F13H10.2b	3.99206	-0.113232	0.68748	1
Y41E3.7	Y41E3.7	Y41E3.7a	4.84723	-0.683575	0.0014276	0.0670709
F55F8.6	F55F8.6	F55F8.6	5.86653	0.35434	0.0167282	0.334964
T08G11.1	T08G11.1	T08G11.1b	7.11214	-0.141869	0.272634	0.875177
msh-2	H26D21.2	H26D21.2	6.01241	-0.126424	0.400634	0.942197
ZK673.2	ZK673.2	ZK673.2.1	4.69882	0.0284529	0.890201	1
Y48E1A.1	Y48E1A.1	Y48E1A.1a	8.58443	0.108491	0.37532	0.935419
T01C3.3	T01C3.3	T01C3.3	7.8929	0.0630171	0.620736	1
glh-3	B0414.6	B0414.6	7.13875	-0.10561	0.399098	0.942197
M106.4	M106.4	M106.4c.1	7.13142	-0.137569	0.382649	0.938297
K08F8.1	K08F8.1	K08F8.1a	4.92704	-0.697028	0.00202885	0.0871429
Y67D8A.1	Y67D8A.1	Y67D8A.1.2	6.30635	0.0745206	0.592005	0.997281
Y46G5A.2	Y46G5A.2	Y46G5A.2	5.09928	-0.289265	0.112717	0.70286
emr-1	M01D7.6	M01D7.6.1	4.46959	-0.19305	0.492463	0.974613
arf-6	Y116A8C.12	Y116A8C.12	5.15277	0.375794	0.0566186	0.560958
R09F10.3	R09F10.3	R09F10.3	0.573872	-1.04245	0.158914	0.776967
egrh-2	Y55F3AM.7	Y55F3AM.7	3.75184	-0.294229	0.289964	0.883898
T24D1.5	T24D1.5	T24D1.5	5.76579	0.256485	0.125112	0.723386
F53H1.3	F53H1.3	F53H1.3	5.42071	-0.0603132	0.765276	1
msh-5	F09E8.3	F09E8.3	7.55017	-0.124333	0.387011	0.939496
bed-1	Y39B6A.12	Y39B6A.12a	3.71077	0.0571418	0.865711	1
C08B11.3	C08B11.3	C08B11.3.2	7.62801	0.0817413	0.513816	0.982155
gld-3	T07F8.3	T07F8.3b	6.14026	-0.348746	0.015187	0.316825
polg-1	Y57A10A.15	Y57A10A.15	4.80489	-0.251024	0.209322	0.826061
cct-2	T21B10.7	T21B10.7.1	6.38792	-0.0315981	0.830728	1
T05H4.6a	T05H4.6	T05H4.6.2	6.45605	0.0159173	0.933751	1
Y108G3AL.2	Y108G3AL.2	Y108G3AL.2	5.20748	0.0395789	0.865891	1
Y38C9A.1	Y38C9A.1	Y38C9A.1	7.28265	-0.105091	0.450017	0.953977
wnk-1	C46C2.1	C46C2.1a	7.11471	0.0639934	0.626709	1
ntl-4	C49H3.5	C49H3.5b	4.98913	-0.242774	0.236139	0.85241
math-33	H19N07.2	H19N07.2a	6.19817	0.0497081	0.667904	1
tam-1	F26G5.9	F26G5.9	7.75436	-0.0108363	0.948056	1
pis-1	T13F2.3	T13F2.3b	7.02793	0.0532664	0.652609	1
rsks-1	Y47D3A.16	Y47D3A.16	5.06506	0.0295875	0.867591	1
kin-3	B0205.7	B0205.7	5.36657	-0.192381	0.29654	0.890586
T21B10.1	T21B10.1	T21B10.1	5.91333	0.112066	0.452794	0.954558
R05H10.3	R05H10.3	R05H10.3a	4.56233	-0.10749	0.611274	1
top-3	Y56A3A.27	Y56A3A.27.2	5.63189	-0.182018	0.293253	0.886328
F46H5.4	F46H5.4	F46H5.4	2.70701	-0.48528	0.283036	0.878052
swd-3.3	ZC302.2	ZC302.2a	5.95917	-0.0505144	0.772183	1
Y47H9C.7	Y47H9C.7	Y47H9C.7	4.8399	0.079614	0.687119	1
F23C8.6	F23C8.6	F23C8.6	5.81026	0.198168	0.200834	0.821202
dyci-1	C17H12.1	C17H12.1.2	5.66534	-0.0785237	0.710422	1
vps-39	T08G5.5	T08G5.5b	4.842	-0.284164	0.203377	0.824392
D1007.8	D1007.8	D1007.8	5.64822	-0.088917	0.553675	0.989686
cua-1	Y76A2A.2	Y76A2A.2b.2	6.05554	0.0741277	0.661586	1
taf-6.1	W09B6.2	W09B6.2	4.36543	0.304821	0.203516	0.824392
D1044.6	D1044.6	D1044.6	7.94347	-0.222333	0.087688	0.653422
gpr-1	F22B7.13	F22B7.13	9.647	-0.0767918	0.530468	0.985708
puf-6	F18A11.1	F18A11.1.1	7.62851	-0.154314	0.281128	0.876921
eel-1	Y67D8C.5	Y67D8C.5	9.55062	-0.215113	0.0963721	0.675358
fib-1	T01C3.7	T01C3.7.2	8.33094	-0.0722014	0.538539	0.987248
F36D4.5	F36D4.5	F36D4.5b.4	4.87701	0.222995	0.410628	0.943096
F56C9.11	F56C9.11	F56C9.11	5.30923	0.126032	0.467649	0.963684
taf-9	T12D8.7	T12D8.7	4.95008	0.0386546	0.873887	1
rps-1	F56F3.5	F56F3.5	3.57371	-0.173125	0.62446	1
cye-1	C37A2.4	C37A2.4b	6.72101	0.166766	0.288017	0.882242
nhr-154	C13C4.2	C13C4.2	3.18693	0.313872	0.356911	0.925716
C34E10.10	C34E10.10	C34E10.10	5.51374	-0.100594	0.594709	0.997555
tag-173	F27D4.5	F27D4.5	5.45679	-0.234724	0.224092	0.838653
ldb-1	F58A3.1	F58A3.1c	3.43517	0.50476	0.13115	0.734898
E02H1.1	E02H1.1	E02H1.1.1	4.44585	-0.0822043	0.729195	1
C33H5.8	C33H5.8	C33H5.8	4.16278	0.375564	0.145608	0.752808
tba-1	F26E4.8	F26E4.8.1	6.42419	-0.069683	0.585451	0.994874
F55A12.2	F55A12.2	F55A12.2d	3.09388	0.21201	0.50778	0.980017
Y55B1AL.1	Y55B1AL.1	Y55B1AL.1	2.39174	0.628767	0.183858	0.805199
F10G7.10	F10G7.10	F10G7.10b	5.10117	0.149684	0.459156	0.958461
F56D1.2	F56D1.2	F56D1.2	5.07643	-0.0407427	0.796927	1
F19B6.1	F19B6.1	F19B6.1a	5.79099	-0.205304	0.156041	0.771694
F32B6.3	F32B6.3	F32B6.3	5.91371	0.392671	0.00865614	0.225523
pro-3	Y39B6A.14	Y39B6A.14	6.57906	-0.0309458	0.872819	1
gad-1	T05H4.14	T05H4.14	6.91817	0.0379164	0.783063	1
Y111B2A.1	Y111B2A.1	Y111B2A.1	7.39039	-0.0304308	0.730236	1
hda-1	C53A5.3	C53A5.3.1	6.043	-0.0611065	0.590928	0.997281
inx-22	Y47G6A.2	Y47G6A.2.1	5.27165	-0.333204	0.0845946	0.647568
Y57A10A.25	Y57A10A.25	Y57A10A.25	4.8935	-0.217599	0.304105	0.897231
mdt-15	R12B2.5	R12B2.5b.1	6.86175	-0.181872	0.179307	0.798002
rcq-5	E03A3.2	E03A3.2	6.77446	-0.00110167	0.953523	1
F07F6.4	F07F6.4	F07F6.4.2	4.98189	-0.0994283	0.559137	0.989686
Y39B6A.34	Y39B6A.34	Y39B6A.34	5.17899	0.0837601	0.646174	1
B0001.2	B0001.2	B0001.2	6.3083	0.106023	0.422277	0.946202
Y39A3CL.7	Y39A3CL.7	Y39A3CL.7b	5.37165	-0.122669	0.49501	0.975131
Y57E12AL.6	Y57E12AL.6	Y57E12AL.6.2	3.25771	-0.0768656	0.876538	1
T24B1.1	T24B1.1	T24B1.1	5.86522	0.115853	0.448619	0.953363
prmt-3	T23B5.1	T23B5.1c	4.75328	-0.210542	0.349471	0.921503
Y97E10AL.3	Y97E10AL.3	Y97E10AL.3	4.93005	-0.219362	0.295872	0.889591
mig-5	T05C12.6	T05C12.6c	6.99461	0.091275	0.427865	0.948714
T05B9.1	T05B9.1	T05B9.1	6.95775	0.127733	0.376143	0.935419
dad-1	F57B10.10	F57B10.10	4.63374	-0.129197	0.599232	0.997555
sys-1	T23D8.9	T23D8.9b	5.79393	-0.189284	0.335002	0.914026
rab-35	Y47D3A.25	Y47D3A.25.2	3.7791	0.446894	0.160046	0.777367
fbxa-206	Y102A5C.1	Y102A5C.1	5.89565	-0.127298	0.359483	0.925723
mppa-1	Y71G12B.24	Y71G12B.24	4.88456	-0.366543	0.0657494	0.594426
F40F11.2	F40F11.2	F40F11.2b	6.69584	0.0582714	0.594787	0.997555
D1007.5	D1007.5	D1007.5b.2	4.36909	-0.101704	0.641552	1
pde-3	E01F3.1	E01F3.1b	3.15252	0.661686	0.0759799	0.620038
utx-1	D2021.1	D2021.1	3.31476	-0.486168	0.213418	0.828501
hsr-9	T05F1.6	T05F1.6	7.12584	-0.0758969	0.640459	1
K04F10.3	K04F10.3	K04F10.3b	4.10205	0.0809504	0.829084	1
pqn-87	Y57A10A.18	Y57A10A.18a	8.05519	-0.0803293	0.524553	0.985708
Y39B6A.16	Y39B6A.16	Y39B6A.16	5.36518	-0.135572	0.537689	0.986828
rab-11.1	F53G12.1	F53G12.1	6.19553	-0.155913	0.276673	0.876139
miz-1	R13.4	R13.4	4.58994	-0.0107387	0.980463	1
Y69A2AR.6	Y69A2AR.6	Y69A2AR.6	5.60825	-0.139876	0.45941	0.958461
ero-1	Y105E8B.8	Y105E8B.8b.2	3.15723	0.346868	0.264934	0.868957
hcf-1	C46A5.9	C46A5.9	5.96847	0.0270495	0.901843	1
Y45G12B.2	Y45G12B.2	Y45G12B.2a	5.46384	0.157348	0.33301	0.913545
M02B7.5	M02B7.5	M02B7.5	4.45292	-0.223163	0.323739	0.906084
sec-23	Y113G7A.3	Y113G7A.3.1	5.79753	-0.108485	0.553572	0.989686
T26A5.6	T26A5.6	T26A5.6.2	5.77757	0.137031	0.400878	0.942197
C09H10.7	C09H10.7	C09H10.7	6.18725	-0.0475383	0.791713	1
F45F2.10	F45F2.10	F45F2.10	6.82374	-0.0415903	0.771093	1
patr-1	F43G6.9	F43G6.9.1	6.58615	-0.167661	0.234642	0.851938
C04F5.8	C04F5.8	C04F5.8	4.55178	-0.290882	0.208631	0.826061
gip-1	H04J21.3	H04J21.3b	6.44779	0.133711	0.289597	0.883612
rev-1	ZK675.2	ZK675.2	6.74017	-0.0516519	0.709717	1
Y38A10A.7	Y38A10A.7	Y38A10A.7	5.99465	0.0453069	0.818559	1
htp-2	Y73B6BL.2	Y73B6BL.2	7.04872	-0.119668	0.374972	0.935294
T12A2.8	T12A2.8	T12A2.8.2	4.38678	-0.280451	0.259549	0.866202
C41H7.6	C41H7.6	C41H7.6	3.90278	0.481036	0.117378	0.70997
mcd-1	Y51H1A.6	Y51H1A.6a	6.27425	0.0570081	0.673705	1
H43I07.3	H43I07.3	H43I07.3	5.61644	0.0896579	0.556462	0.989686
F55F10.1	F55F10.1	F55F10.1	8.82527	-0.10662	0.428288	0.948912
ZK973.2	ZK973.2	ZK973.2.2	7.03952	-0.0815108	0.594793	0.997555
Y94H6A.5	Y94H6A.5	Y94H6A.5b	6.9308	0.0372351	0.899573	1
ndc-80	W01B6.9	W01B6.9.2	6.37363	-0.0533342	0.817066	1
R144.10	R144.10	R144.10	6.78976	-0.0882507	0.529895	0.985708
K03B4.2	K03B4.2	K03B4.2	4.60272	-0.226233	0.32096	0.903856
W03A5.4	W03A5.4	W03A5.4.2	4.76082	0.281788	0.167976	0.783258
alh-1	F54D8.3	F54D8.3b.3	3.71987	0.00972392	0.923189	1
F36A2.2	F36A2.2	F36A2.2	5.81959	-0.183812	0.213458	0.828501
C53A5.6	C53A5.6	C53A5.6a	5.52106	-0.167253	0.325191	0.90673
cee-1	F26F4.1	F26F4.1.1	5.15921	0.129505	0.462537	0.96056
rga-3	K09H11.3	K09H11.3	9.53082	-0.141629	0.273881	0.875863
F13H8.2	F13H8.2	F13H8.2	7.11892	-0.120796	0.361371	0.925723
ubxn-6	H06H21.6	H06H21.6.1	4.55844	-0.170188	0.444946	0.952429
W04G3.5	W04G3.5	W04G3.5a	1.62398	-0.0549078	0.882708	1
M01E11.2	M01E11.2	M01E11.2.2	6.36822	0.0260046	0.759418	1
gex-2	F56A11.1	F56A11.1	3.94334	-0.178164	0.616162	1
mus-81	C43E11.2	C43E11.2b	2.59991	0.29445	0.531135	0.985708
T10C6.10	T10C6.10	T10C6.10a	3.36218	-0.592542	0.0711492	0.610089
F26F4.5	F26F4.5	F26F4.5.1	5.34877	0.231807	0.206449	0.825754
unc-37	W02D3.9	W02D3.9.2	5.49299	0.230294	0.198936	0.820401
F58E10.3	F58E10.3	F58E10.3a.1	8.07147	0.122689	0.360105	0.925723
F25H5.6	F25H5.6	F25H5.6.2	3.97478	0.129943	0.624747	1
Y45G5AM.2	Y45G5AM.2	Y45G5AM.2	8.88154	-0.155853	0.24274	0.857065
Y53C12A.10	Y53C12A.10	Y53C12A.10	4.84176	-0.072833	0.751139	1
asna-1	ZK637.5	ZK637.5	4.72971	0.449834	0.0592442	0.571171
F29G9.2	F29G9.2	F29G9.2b.2	5.9668	0.0806264	0.519446	0.984637
Y65B4A.1	Y65B4A.1	Y65B4A.1	4.25018	0.125182	0.597691	0.997555
Y73E7A.1	Y73E7A.1	Y73E7A.1a.1	2.95057	0.589422	0.10476	0.686928
F41C3.4	F41C3.4	F41C3.4	4.6105	-0.107362	0.702952	1
F54D8.6	F54D8.6	F54D8.6	6.47883	-0.0803147	0.55739	0.989686
pssy-2	T27E9.5	T27E9.5	4.86098	-0.496516	0.0155382	0.320166
Y48G1C.8	Y48G1C.8	Y48G1C.8	5.87142	-0.11092	0.432525	0.950322
K02B2.3	K02B2.3	K02B2.3.1	4.05412	-0.0522895	0.815124	1
E02H1.8	E02H1.8	E02H1.8	3.82895	0.0142068	1	1
pqn-27	E01G4.4	E01G4.4	5.59373	-0.0436246	0.811187	1
vig-1	F56D12.5	F56D12.5a.2	6.00004	0.24277	0.133778	0.736701
fzr-1	ZK1307.6	ZK1307.6	6.14388	0.00851923	0.911717	1
T20F5.7	T20F5.7	T20F5.7	6.37	-0.203986	0.17941	0.798002
ZK1098.5	ZK1098.5	ZK1098.5	2.88779	0.559136	0.119379	0.712205
hmg-12	Y17G7A.1	Y17G7A.1.1	9.82046	-0.0474384	0.675673	1
F16D3.4	F16D3.4	F16D3.4	6.7976	-0.277205	0.0517002	0.543236
dnj-12	F39B2.10	F39B2.10.1	6.79037	-0.0522772	0.712326	1
fox-1	T07D1.4	T07D1.4.2	1.87413	-0.306989	0.591605	0.997281
dph-1	C14B1.5	C14B1.5	5.32672	-0.156571	0.390614	0.940339
mcm-7	F32D1.10	F32D1.10.1	7.94069	-0.131413	0.343759	0.918753
R04F11.5	R04F11.5	R04F11.5	5.55525	-0.485175	0.00596959	0.184884
him-19	Y95B8A.11	Y95B8A.11	4.64247	0.181615	0.392388	0.940522
cyk-1	F11H8.4	F11H8.4a	8.34945	-0.0981707	0.419483	0.945445
Y71H2AM.24	Y71H2AM.24	Y71H2AM.24	4.10892	0.168023	0.555962	0.989686
F25B4.6	F25B4.6	F25B4.6	6.74217	-0.149212	0.292821	0.886066
F09E5.11	F09E5.11	F09E5.11	2.94631	-0.207581	0.587576	0.996619
Y48G1C.11	Y48G1C.11	Y48G1C.11	3.31181	0.240506	0.504442	0.979537
C09E7.7	C09E7.7	C09E7.7.1	6.26412	0.137836	0.313286	0.901228
Y54E10A.3	Y54E10A.3	Y54E10A.3	4.80615	-0.053743	0.85754	1
C27F2.4	C27F2.4	C27F2.4	5.38548	0.0696436	0.692099	1
rfc-2	F58F6.4	F58F6.4	5.49431	-0.079452	0.61186	1
sco-1	C01F1.2	C01F1.2	6.32416	0.0511523	0.715298	1
rpn-3	C30C11.2	C30C11.2	6.60291	-0.0199895	0.978613	1
crml-1	K07G5.1	K07G5.1	4.94594	-0.0780426	0.734957	1
Y73B3A.1	Y73B3A.1	Y73B3A.1	9.34693	0.0472239	0.723806	1
ikke-1	R107.4	R107.4d	5.43748	0.259983	0.17318	0.792119
ten-1	R13F6.4	R13F6.4d	2.92642	0.894068	0.0180661	0.348637
rict-1	F29C12.3	F29C12.3	4.90532	-0.0699672	0.744333	1
Y67H2A.10	Y67H2A.10	Y67H2A.10a	4.63828	0.132283	0.522785	0.984928
F53F4.3	F53F4.3	F53F4.3	4.76249	-0.361398	0.114654	0.706782
F34D10.2	F34D10.2	F34D10.2.2	5.92644	-0.0678663	0.642696	1
eif-3.J	Y40B1B.5	Y40B1B.5	4.90011	-0.0616762	0.758938	1
Y42A5A.5	Y42A5A.5	Y42A5A.5	2.16077	-0.297972	0.54382	0.988737
mat-3	F10C5.1	F10C5.1	6.95563	0.0136067	0.950318	1
uev-1	F39B2.2	F39B2.2.3	4.51221	-0.726994	0.00394786	0.141058
Y52B11A.8	Y52B11A.8	Y52B11A.8	2.82902	0.048844	0.963775	1
sec-8	Y106G6H.7	Y106G6H.7	6.19825	-0.099207	0.438229	0.950322
hsp-4	F43E2.8	F43E2.8.1	7.29272	-0.105923	0.436767	0.950322
ZC395.10	ZC395.10	ZC395.10.1	6.33586	0.0558857	0.683288	1
K07B1.4	K07B1.4	K07B1.4b.2	3.78302	-0.695566	0.0151995	0.316825
dnj-25	W07A8.3	W07A8.3.1	5.67372	0.208546	0.146308	0.754104
adr-2	T20H4.4	T20H4.4.2	5.90667	0.245614	0.0989424	0.679611
npl-4.1	F59E12.4	F59E12.4a	6.85448	-0.00421708	0.982826	1
stip-1	C07E3.1	C07E3.1a	6.7986	0.0543974	0.620611	1
Y17G7B.10	Y17G7B.10	Y17G7B.10b.2	4.10354	0.153964	0.518781	0.984637
B0261.7	B0261.7	B0261.7	6.0208	-0.0423329	0.800864	1
Y55F3BR.8	Y55F3BR.8	Y55F3BR.8a	7.13188	0.039209	0.813789	1
Y47D9A.1	Y47D9A.1	Y47D9A.1b	1.82485	-0.182153	0.730201	1
Y37E3.8	Y37E3.8	Y37E3.8a.2	5.49991	-0.402048	0.0276652	0.427655
cgef-1	C14A11.3	C14A11.3a	4.658	-0.176237	0.365561	0.928362
F29A7.6	F29A7.6	F29A7.6	5.51649	0.0693776	0.627914	1
ard-1	F01G4.2	F01G4.2.2	2.329	0.988128	0.0306242	0.448489
ari-1	C27A12.8	C27A12.8.1	5.75991	0.183942	0.203473	0.824392
Y47G6A.22	Y47G6A.22	Y47G6A.22.2	2.29416	-0.108681	0.910493	1
prp-8	C50C3.6	C50C3.6	8.40554	0.104164	0.346003	0.919962
Y41D4B.11	Y41D4B.11	Y41D4B.11	5.12067	0.145188	0.428909	0.949158
Y73B3A.10	Y73B3A.10	Y73B3A.10	4.97619	0.00747464	0.953269	1
C07H6.2	C07H6.2	C07H6.2	4.75293	0.0806149	0.621212	1
B0001.7	B0001.7	B0001.7	7.68443	-0.142287	0.286563	0.881755
ekl-6	T16G12.5	T16G12.5	6.97431	0.119143	0.391069	0.940451
H34C03.2	H34C03.2	H34C03.2	6.99885	-0.192038	0.177283	0.796357
C49F5.6	C49F5.6	C49F5.6	3.49731	-0.376564	0.205357	0.825054
Y62E10A.17	Y62E10A.17	Y62E10A.17	4.81005	0.0267825	0.880211	1
T12D8.6	T12D8.6	T12D8.6.2	5.2839	-0.288041	0.130752	0.734898
ZK1307.8	ZK1307.8	ZK1307.8.3	4.99805	0.420045	0.0283141	0.432417
rps-2	C49H3.11	C49H3.11.3	6.49214	-0.217208	0.125698	0.725561
ech-2	F38H4.8	F38H4.8a	5.01741	-0.168705	0.331174	0.912011
ZK688.5	ZK688.5	ZK688.5a	5.93706	0.119269	0.520603	0.984637
rpl-35	ZK652.4	ZK652.4.3	3.02567	0.252428	0.518209	0.984637
Y73B3A.4	Y73B3A.4	Y73B3A.4	5.32139	0.462223	0.00697499	0.204543
tag-182	C16A3.7	C16A3.7	8.01998	-0.0462855	0.743628	1
Y43F4B.7	Y43F4B.7	Y43F4B.7	4.67657	-0.0545646	0.931126	1
ZK1320.9	ZK1320.9	ZK1320.9.2	4.0145	0.273332	0.394758	0.940528
C08C3.4	C08C3.4	C08C3.4b	5.75763	0.13827	0.433827	0.950322
sqv-4	F29F11.1	F29F11.1.1	5.7484	-0.177326	0.355323	0.925678
W02D7.6	W02D7.6	W02D7.6	4.03579	-0.122745	0.745124	1
unc-94	C06A5.7	C06A5.7b	3.69826	0.329173	0.269417	0.871962
acs-13	Y65B4BL.5	Y65B4BL.5	5.36876	-0.195685	0.304978	0.897875
R01H10.7	R01H10.7	R01H10.7	6.12487	-0.119738	0.454102	0.954919
F54D12.5	F54D12.5	F54D12.5	3.0115	0.0203477	1	1
F56B3.11	F56B3.11	F56B3.11b	5.02274	0.308463	0.164832	0.781543
nxf-1	C15H11.3	C15H11.3b	6.84764	0.0331747	0.787211	1
asfl-1	C03D6.5	C03D6.5	5.22251	0.0201416	0.910976	1
F08G5.1	F08G5.1	F08G5.1a	5.22806	-0.269246	0.141557	0.74876
Y53F4B.13	Y53F4B.13	Y53F4B.13	5.60693	0.013109	0.98819	1
F09E5.2	F09E5.2	F09E5.2	4.6478	0.0122375	0.9433	1
T03F1.1	T03F1.1	T03F1.1.1	7.18634	-0.010936	0.9098	1
fat-4	T13F2.1	T13F2.1a.3	4.87816	-0.145117	0.562285	0.990333
atg-7	M7.5	M7.5.2	4.49757	0.202966	0.45701	0.955829
alg-2	T07D3.7	T07D3.7a	3.9567	-0.149305	0.599067	0.997555
rig-4	Y42H9B.2	Y42H9B.2	7.04479	-0.090351	0.555308	0.989686
D1081.7	D1081.7	D1081.7b	7.69927	-0.165382	0.243551	0.857396
gck-1	T19A5.2	T19A5.2a	6.804	-0.157553	0.240914	0.856683
C06H2.6	C06H2.6	C06H2.6	3.59911	-0.0145786	1	1
cct-1	T05C12.7	T05C12.7.2	6.53516	0.0346266	0.760487	1
B0511.7	B0511.7	B0511.7	4.66065	-0.169227	0.423282	0.946622
T26C11.4	T26C11.4	T26C11.4	0.674865	1.10919	0.10137	0.684746
F55B12.4	F55B12.4	F55B12.4.3	4.91319	-0.118171	0.61163	1
aars-2	F28H1.3	F28H1.3.1	9.52966	-0.0325714	0.767462	1
Y66H1A.4	Y66H1A.4	Y66H1A.4.1	5.92951	0.206281	0.133559	0.736572
btb-19	F57C2.2	F57C2.2	4.5181	-0.338496	0.140889	0.747396
spd-1	Y34D9A.4	Y34D9A.4	9.55641	-0.125261	0.331469	0.91217
bath-44	C07D10.2	C07D10.2a	5.69958	0.076298	0.644639	1
R08C7.2	R08C7.2	R08C7.2c.2	5.2316	0.219978	0.188318	0.806818
mai-2	B0546.1	B0546.1.2	2.39181	0.328365	0.552605	0.989686
mdf-1	C50F4.11	C50F4.11	8.15052	-0.0664982	0.612655	1
Y43H11AL.1	Y43H11AL.1	Y43H11AL.1.1	5.93164	-0.114218	0.449068	0.953385
egl-45	C27D11.1	C27D11.1	7.44596	-0.115198	0.397082	0.942025
igcm-3	T02C5.3	T02C5.3b	1.38049	0.491448	0.433339	0.950322
hmg-5	F45E4.9	F45E4.9.1	3.70289	0.142911	0.549803	0.989432
his-72	Y49E10.6	Y49E10.6.1	4.84352	-0.103151	0.642227	1
eat-20	H30A04.1	H30A04.1a	0.769993	-0.450967	0.57892	0.993413
rsp-2	W02B12.2	W02B12.2	6.78623	-0.178151	0.210297	0.826061
D2096.8	D2096.8	D2096.8	7.86034	-0.0335025	0.800599	1
gsr-1	C46F11.2	C46F11.2b.1	5.44115	-0.00215254	0.960854	1
unc-50	T07A5.2	T07A5.2	4.47189	-0.16515	0.559342	0.989691
Y57G11C.9	Y57G11C.9	Y57G11C.9c.2	4.80382	-0.201915	0.351668	0.92353
ZK550.3	ZK550.3	ZK550.3	6.02958	-0.20046	0.16117	0.777962
F36A2.13	F36A2.13	F36A2.13.2	7.62795	-0.0411447	0.774477	1
hel-308	Y55B1AL.3	Y55B1AL.3b.1	7.10622	-0.129066	0.423381	0.946725
C06A5.1	C06A5.1	C06A5.1	6.71695	-0.103347	0.491921	0.974613
taf-1	W04A8.7	W04A8.7	7.09251	0.08121	0.544825	0.988874
R05F9.6	R05F9.6	R05F9.6.2	5.32399	-0.0980435	0.610846	1
Y105E8A.3	Y105E8A.3	Y105E8A.3	5.08736	-0.370472	0.0954077	0.67122
ego-1	F26A3.3	F26A3.3	8.64964	-0.202958	0.139205	0.744614
R05D11.4	R05D11.4	R05D11.4	6.25311	-0.0423804	0.799693	1
mek-2	Y54E10BL.6	Y54E10BL.6	6.5544	-0.148722	0.325036	0.90673
C41H7.3	C41H7.3	C41H7.3	1.23618	0.326742	0.642441	1
lin-28	F02E9.2	F02E9.2b	1.38939	-0.455562	0.446412	0.953213
spas-1	C24B5.2	C24B5.2a	5.5061	-0.0597643	0.682662	1
Y46H3C.4	Y46H3C.4	Y46H3C.4	6.47502	-0.164984	0.289987	0.883898
syx-4	T01B11.3	T01B11.3	4.46159	-0.128814	0.518953	0.984637
F49E8.2	F49E8.2	F49E8.2b	6.05812	-0.355291	0.0171515	0.338633
Y75B8A.24	Y75B8A.24	Y75B8A.24	7.26306	-0.108547	0.385505	0.939359
T21C9.13	T21C9.13	T21C9.13	3.24909	0.0141961	0.935366	1
Y106G6H.14	Y106G6H.14	Y106G6H.14	5.27328	0.00542946	0.927964	1
rskn-1	T01H8.1	T01H8.1a	5.27673	0.218236	0.241226	0.856839
rpn-6	F57B9.10	F57B9.10b.2	5.68754	-0.331524	0.0509074	0.539793
F09G8.3	F09G8.3	F09G8.3	5.95857	-0.29755	0.053314	0.547697
vpr-1	F33D11.11	F33D11.11.2	4.18935	0.127945	0.74599	1
R11A5.4	R11A5.4	R11A5.4d.4	3.79325	0.337467	0.308887	0.899413
hut-1	Y111B2A.20	Y111B2A.20.2	4.31305	-0.203004	0.422725	0.946202
xpc-1	Y76B12C.2	Y76B12C.2	6.04218	0.117815	0.463069	0.961107
M88.7	M88.7	M88.7	4.0059	-0.119556	0.608257	1
epc-1	Y111B2A.11	Y111B2A.11	7.08812	-0.275114	0.0438103	0.502233
W06H3.3	W06H3.3	W06H3.3	5.85573	-0.0489348	0.747031	1
mig-15	ZC504.4	ZC504.4d	4.42974	-0.221428	0.408633	0.943096
ebp-3	Y59A8B.9	Y59A8B.9	4.65927	-0.0317928	0.924991	1
alx-1	R10E12.1	R10E12.1d	4.00363	-0.418159	0.109601	0.698087
unc-34	Y50D4C.1	Y50D4C.1b	4.25118	-0.180653	0.56642	0.991116
bed-2	Y47D3B.9	Y47D3B.9	3.49562	0.375518	0.231839	0.848912
K01G5.9	K01G5.9	K01G5.9.1	5.78716	0.151922	0.366863	0.929482
ZK1098.4	ZK1098.4	ZK1098.4	4.74781	0.0852427	0.67105	1
mys-1	VC5.4	VC5.4.2	6.68896	-0.148426	0.269295	0.871962
ZC262.3	ZC262.3	ZC262.3a	4.99319	-0.466416	0.0206587	0.372173
F55G1.6	F55G1.6	F55G1.6	5.93535	-0.162535	0.281164	0.876921
K09E4.2	K09E4.2	K09E4.2	4.77137	0.00742398	0.947261	1
puf-3	Y45F10A.2	Y45F10A.2.1	7.82276	-0.0883726	0.498319	0.976139
F10D7.5	F10D7.5	F10D7.5a	2.66454	-0.67312	0.108958	0.697383
ztf-3	C53D5.4	C53D5.4	4.1449	-0.234527	0.344434	0.918753
R02D3.3	R02D3.3	R02D3.3.1	6.03145	0.209584	0.139164	0.744614
K02C4.3	K02C4.3	K02C4.3	6.09098	-0.184625	0.236167	0.85241
dnj-13	F54D5.8	F54D5.8	6.69571	0.0306802	0.891198	1
F32D1.6	F32D1.6	F32D1.6	2.89875	0.216312	0.630857	1
mel-46	T06A10.1	T06A10.1	8.08248	-0.069707	0.603795	0.998524
nuo-1	C09H10.3	C09H10.3	5.74502	-0.14668	0.287115	0.881755
dpl-1	T23G7.1	T23G7.1	6.41748	-0.149126	0.288111	0.882242
F26H9.2	F26H9.2	F26H9.2	5.59705	0.308217	0.0491999	0.530925
vha-19	Y55H10A.1	Y55H10A.1	4.67993	-0.269197	0.225633	0.83961
ztf-9	ZK287.6	ZK287.6	3.89938	0.242194	0.353576	0.924884
F29B9.1	F29B9.1	F29B9.1	3.74898	-0.0162676	0.924441	1
D1046.3	D1046.3	D1046.3	3.35032	-0.055522	0.939003	1
nud-2	R11A5.2	R11A5.2	6.65792	0.153226	0.325773	0.907076
cyc-1	C54G4.8	C54G4.8.1	3.4892	-0.30236	0.359254	0.925723
dhfr-1	C36B1.7	C36B1.7	4.75443	-0.0929333	0.606236	0.999919
unc-61	Y50E8A.4	Y50E8A.4b	5.22518	0.206302	0.26406	0.868123
C13F10.6	C13F10.6	C13F10.6	4.98288	0.0784837	0.652937	1
let-721	C05D11.12	C05D11.12.2	5.13018	-0.117808	0.52863	0.985708
rfc-4	F31E3.3	F31E3.3	6.06703	-0.0261654	0.856586	1
R04D3.3	R04D3.3	R04D3.3.2	4.70666	0.109674	0.647183	1
C50D2.5	C50D2.5	C50D2.5	3.65489	0.214175	0.481237	0.970531
F08B4.7	F08B4.7	F08B4.7.2	4.89305	0.0373531	0.837307	1
atg-5	Y71G12B.12	Y71G12B.12a	4.2649	-0.448921	0.0805423	0.63875
C32E8.11	C32E8.11	C32E8.11	7.42565	-0.0655604	0.624649	1
Y43E12A.3	Y43E12A.3	Y43E12A.3	5.83639	-0.757295	1.09341e-05	0.00128006
asb-1	F35G12.10	F35G12.10.2	3.53098	-0.427248	0.19921	0.820401
Y32G9A.8	Y32G9A.8	Y32G9A.8	3.66274	0.294719	0.357969	0.925716
gna-2	T23G11.2	T23G11.2	5.28072	0.117705	0.550716	0.989458
tba-2	C47B2.3	C47B2.3.1	7.68734	-0.127063	0.354954	0.925678
Y55F3BL.2	Y55F3BL.2	Y55F3BL.2	3.82794	0.0578911	0.849346	1
C42C1.4	C42C1.4	C42C1.4a	6.7575	0.195802	0.140967	0.747396
gpb-1	F13D12.7	F13D12.7a.3	4.15927	-0.233067	0.44206	0.951619
mre-11	ZC302.1	ZC302.1.2	6.39016	-0.0706488	0.578888	0.993413
K07C5.3	K07C5.3	K07C5.3	6.52328	0.129047	0.384834	0.938974
ZK265.9	ZK265.9	ZK265.9	5.41945	0.0345847	0.855445	1
F58H1.5	F58H1.5	F58H1.5.1	0.845874	1.67385	0.0209958	0.374192
plst-1	Y104H12BR.1	Y104H12BR.1	5.77205	-0.065144	0.688991	1
F25G6.9	F25G6.9	F25G6.9	6.6775	-0.124619	0.372353	0.932917
app-1	W03G9.4	W03G9.4.2	6.68917	-0.174779	0.239277	0.854756
Y73B3A.16	Y73B3A.16	Y73B3A.16	5.90096	-0.0769364	0.617481	1
sars-1	C47E12.1	C47E12.1.2	5.3659	-0.0900295	0.607566	1
Y17G7B.20	Y17G7B.20	Y17G7B.20c	8.1062	-0.138326	0.280728	0.876921
C53D6.4	C53D6.4	C53D6.4	4.02408	-0.270339	0.311158	0.901228
gei-6	C05C8.4	C05C8.4	7.67394	-0.0637412	0.620973	1
F27B3.7	F27B3.7	F27B3.7	3.74946	-0.32357	0.245666	0.857941
C01G6.5	C01G6.5	C01G6.5	5.41796	0.139431	0.426045	0.948078
unc-73	F55C7.7	F55C7.7e	2.41472	0.60126	0.236138	0.85241
F30F8.3	F30F8.3	F30F8.3	2.95856	-0.0935088	0.853474	1
VF13D12L.1	VF13D12L.1	VF13D12L.1.1	8.64838	0.0214712	0.884177	1
pqn-45	F56F3.1	F56F3.1	7.37083	0.0591936	0.685292	1
ric-8	Y69A2AR.2	Y69A2AR.2a	5.53713	0.167995	0.386963	0.939496
mut-7	ZK1098.8	ZK1098.8	7.92433	-0.0775073	0.617623	1
tag-257	F46G11.3	F46G11.3	3.73131	0.0943783	0.873026	1
ZK632.12	ZK632.12	ZK632.12	5.21931	-0.19318	0.335171	0.914026
pxf-1	T14G10.2	T14G10.2a.2	7.2307	-0.256312	0.0582109	0.56607
F46B6.6	F46B6.6	F46B6.6a	6.39009	0.0280161	0.831271	1
zer-1	T24C4.6	T24C4.6b	5.8706	-0.0645251	0.614334	1
ztf-6	W06H12.1	W06H12.1	2.93481	-0.955028	0.0116924	0.271817
ani-3	Y43F8C.14	Y43F8C.14	4.65828	-0.150235	0.46474	0.962824
F14E5.2	F14E5.2	F14E5.2a.2	6.45233	-0.0528728	0.711103	1
F12F6.7	F12F6.7	F12F6.7.1	4.78892	0.128945	0.544553	0.988874
nkcc-1	Y37A1C.1	Y37A1C.1b	5.26258	0.134791	0.47802	0.968892
tag-146	C27A12.3	C27A12.3	4.69299	0.453336	0.0260586	0.417841
pccb-1	F52E4.1	F52E4.1a.2	1.88068	0.862042	0.0859148	0.650596
Y71F9AL.9	Y71F9AL.9	Y71F9AL.9.1	7.40549	-0.140053	0.291573	0.884835
K02F3.10	K02F3.10	K02F3.10	3.89055	-0.249276	0.413727	0.943394
Y66D12A.10	Y66D12A.10	Y66D12A.10	5.59168	-0.198131	0.268062	0.870594
lsm-7	ZK593.7	ZK593.7.1	2.85365	-0.262219	0.473392	0.967462
mesp-1	C28C12.2	C28C12.2	8.30998	0.099287	0.519757	0.984637
arx-1	Y71F9AL.16	Y71F9AL.16	5.37783	-0.362058	0.0375836	0.476688
mex-3	F53G12.5	F53G12.5b	5.07254	-0.232715	0.327956	0.909278
H20J04.2	H20J04.2	H20J04.2	6.44089	0.158561	0.214491	0.829687
dnj-1	B0035.14	B0035.14.1	5.1123	-0.185042	0.339333	0.916776
farl-11	F10E7.8	F10E7.8	6.86438	0.0325163	0.858493	1
Y32H12A.8	Y32H12A.8	Y32H12A.8	6.12389	-0.13018	0.381903	0.938297
Y71H2AM.4	Y71H2AM.4	Y71H2AM.4	3.8859	0.397558	0.17738	0.796357
pcn-1	W03D2.4	W03D2.4	4.70316	-0.0479761	0.783054	1
T22C1.3	T22C1.3	T22C1.3	4.47437	-0.262485	0.272388	0.875143
ZK418.8	ZK418.8	ZK418.8	5.41493	-0.225907	0.21787	0.832343
mog-1	K03H1.2	K03H1.2	7.90501	0.0552738	0.661948	1
cyn-16	Y17G7B.9	Y17G7B.9	4.84829	-0.0970565	0.704601	1
T27A3.6	T27A3.6	T27A3.6	3.44533	-0.965207	0.00914213	0.234391
B0035.3	B0035.3	B0035.3	3.68957	-0.164355	0.607852	1
tag-214	F36F2.3	F36F2.3a	6.95043	0.284194	0.0300016	0.445728
aco-1	ZK455.1	ZK455.1.1	2.6018	0.147476	0.79593	1
Y53G8AR.8	Y53G8AR.8	Y53G8AR.8	5.5982	0.259914	0.11091	0.701036
hsp-6	C37H5.8	C37H5.8	6.14117	0.221255	0.095496	0.671315
eif-3.C	T23D8.4	T23D8.4.2	7.50875	-0.0338677	0.761133	1
Y45G5AM.9	Y45G5AM.9	Y45G5AM.9a	3.54522	0.205864	0.499772	0.977591
F13H10.3	F13H10.3	F13H10.3c.2	4.39738	0.0548627	0.740698	1
let-526	C01G8.9	C01G8.9a	6.70961	-0.0388919	0.650889	1
nol-5	W01B11.3	W01B11.3.3	7.60861	0.039356	0.695557	1
cyl-1	C52E4.6	C52E4.6a.2	5.46228	0.089283	0.582825	0.994609
C44B7.1	C44B7.1	C44B7.1.3	4.77232	-0.324369	0.132444	0.735975
T20H4.5	T20H4.5	T20H4.5	4.61021	-0.0596633	0.735748	1
F33D11.9	F33D11.9	F33D11.9a.1	4.29516	-0.331488	0.15506	0.769481
Y65A5A.2	Y65A5A.2	Y65A5A.2b.1	4.54661	0.537807	0.0203966	0.37013
F28C6.1	F28C6.1	F28C6.1	3.52424	0.0665707	0.82878	1
mlc-4	C56G7.1	C56G7.1.1	3.1576	0.0526295	0.868679	1
mcm-3	C25D7.6	C25D7.6	7.22009	-0.0190973	0.95828	1
snx-3	W06D4.5	W06D4.5	3.47691	-0.157122	0.722401	1
pmr-1	ZK256.1	ZK256.1b	4.57808	0.1916	0.401221	0.942197
C05C10.5	C05C10.5	C05C10.5c.2	5.88449	-0.231457	0.133753	0.736701
F08F8.4	F08F8.4	F08F8.4	5.02914	-0.203872	0.363224	0.926419
F26A3.1	F26A3.1	F26A3.1	4.91158	-0.0202503	0.903151	1
T19B10.8	T19B10.8	T19B10.8	5.64481	-0.133841	0.434226	0.950322
Y44E3A.4	Y44E3A.4	Y44E3A.4	4.16578	0.0111872	0.891125	1
K05C4.5	K05C4.5	K05C4.5	7.19941	0.078489	0.551329	0.989686
sec-6	F09E5.5	F09E5.5	6.26149	0.063436	0.671251	1
pyr-1	D2085.1	D2085.1	5.44872	0.126576	0.444093	0.951845
Y50C1A.1	Y50C1A.1	Y50C1A.1	4.92553	0.13997	0.505785	0.979743
tars-1	C47D12.6	C47D12.6b.3	7.32976	-0.0555929	0.631231	1
F21D5.8	F21D5.8	F21D5.8	3.92383	-0.0401622	0.881148	1
dml-1	Y54G2A.5	Y54G2A.5b	4.34837	0.292554	0.209108	0.826061
dpy-28	Y39A1B.3	Y39A1B.3	6.53504	-0.187489	0.200825	0.821202
Y71H2AR.3	Y71H2AR.3	Y71H2AR.3	2.64083	-0.312488	0.389104	0.939859
dnj-9	F11G11.7	F11G11.7	5.90849	-0.16432	0.280639	0.876921
vha-13	Y49A3A.2	Y49A3A.2.2	5.67266	-0.526133	0.00441467	0.150915
F32A7.5	F32A7.5	F32A7.5a	8.76691	0.161165	0.236706	0.85241
goa-1	C26C6.2	C26C6.2	5.11267	0.0343337	0.858054	1
T12G3.6	T12G3.6	T12G3.6	4.08289	-0.468746	0.0627001	0.583848
R10H10.7	R10H10.7	R10H10.7.1	4.71451	0.28006	0.22658	0.840865
Y52B11A.3	Y52B11A.3	Y52B11A.3a.1	4.77284	-0.223548	0.279438	0.876921
viln-1	C10H11.1	C10H11.1	5.34068	0.269477	0.134682	0.737972
lex-1	F11A10.1	F11A10.1a	6.80376	-0.104388	0.445778	0.952652
egg-3	F44F4.2	F44F4.2.2	4.80335	0.0443628	0.913829	1
C09E7.6	C09E7.6	C09E7.6	2.47642	0.407468	0.408777	0.943096
acdh-12	E04F6.5	E04F6.5b.1	4.77218	0.330301	0.151015	0.762198
W09D10.4	W09D10.4	W09D10.4	4.18012	-0.111171	0.72404	1
csr-1	F20D12.1	F20D12.1a	9.53793	-0.121337	0.34281	0.918753
gck-2	ZC404.9	ZC404.9	7.02925	-0.00112938	0.979578	1
kle-2	C29E4.2	C29E4.2.2	7.50487	-0.0937958	0.472953	0.967462
cyn-15	Y87G2A.6	Y87G2A.6.2	6.40632	0.0402941	0.752356	1
scpl-1	B0379.4	B0379.4b	4.48952	-0.221481	0.310701	0.900831
clp-1	C06G4.2	C06G4.2b.2	7.37194	0.0809806	0.503593	0.979413
F36H12.2	F36H12.2	F36H12.2	6.26955	-0.192143	0.226264	0.840548
mex-1	W03C9.7	W03C9.7.1	6.3855	-0.272774	0.0734932	0.614458
zig-7	F54D7.4	F54D7.4	1.1133	-0.880796	0.160345	0.777367
F11A3.2	F11A3.2	F11A3.2b	5.58219	-0.0860881	0.641063	1
snx-6	Y59A8B.22	Y59A8B.22.1	5.80807	-0.0779986	0.608411	1
efl-1	Y102A5C.18	Y102A5C.18	5.37107	0.0246889	0.877908	1
gpr-2	C38C10.4	C38C10.4	9.67616	-0.0663493	0.587641	0.996635
M03C11.3	M03C11.3	M03C11.3	5.46258	0.143096	0.476551	0.968892
cul-2	ZK520.4	ZK520.4c	6.50969	0.137585	0.363299	0.926419
tag-153	F44A2.1	F44A2.1a	6.14914	0.0666755	0.614594	1
aph-2	ZC434.6	ZC434.6a	5.79102	-0.106369	0.493376	0.974856
Y82E9BR.19	Y82E9BR.19	Y82E9BR.19	5.45494	0.0215091	0.974098	1
ceh-44	Y54F10AM.4	Y54F10AM.4a	5.39202	-0.063439	0.736233	1
npp-4	Y54E5A.4	Y54E5A.4.1	6.60203	0.163003	0.263475	0.867886
asp-1	Y39B6A.20	Y39B6A.20.2	1.19744	0.278234	0.645951	1
T19B4.5	T19B4.5	T19B4.5	5.62777	0.0590834	0.609351	1
fnta-1	R02D3.5	R02D3.5.1	4.54333	-0.177709	0.453897	0.954919
M01A10.1	M01A10.1	M01A10.1	4.58101	0.0408501	0.927077	1
C08B11.9	C08B11.9	C08B11.9	7.38337	0.100314	0.422786	0.946219
oxi-1	Y39A1C.2	Y39A1C.2	4.27653	0.298724	0.19942	0.820401
Y48G1C.10	Y48G1C.10	Y48G1C.10	2.99984	-0.230065	0.541649	0.988737
exo-3	R09B3.1	R09B3.1b	5.96864	0.152294	0.323871	0.906084
B0205.9	B0205.9	B0205.9	5.74829	-0.133364	0.550491	0.989442
vha-14	F55H2.2	F55H2.2.2	5.22006	-0.174211	0.304575	0.897231
D2030.2	D2030.2	D2030.2b.6	6.12891	0.0861297	0.654078	1
C29G2.2	C29G2.2	C29G2.2	3.0692	0.454551	0.20806	0.825914
mlt-10	C09E8.3	C09E8.3	1.15062	-0.102225	1	1
T08D2.8	T08D2.8	T08D2.8	5.43993	0.0063921	0.941298	1
rab-8	D1037.4	D1037.4	4.89037	0.0247361	0.901948	1
ifg-1	M110.4	M110.4c	6.97367	0.179603	0.15996	0.777367
K08F4.2	K08F4.2	K08F4.2.2	6.1165	0.084636	0.547551	0.989245
C01A2.4	C01A2.4	C01A2.4	3.26493	0.211263	0.537447	0.986828
tag-322	C33H5.10	C33H5.10.2	4.75821	-0.179221	0.485006	0.972873
sars-2	W03B1.4	W03B1.4	4.53908	0.0561139	0.895116	1
T05H10.1	T05H10.1	T05H10.1	7.81711	-0.180552	0.170169	0.788284
D2063.3	D2063.3	D2063.3a.2	5.36337	-0.256452	0.192003	0.809844
spat-1	F57C2.6	F57C2.6	5.3544	-0.304166	0.104467	0.685762
rgs-7	F56B6.2	F56B6.2a	1.90648	-0.639977	0.248074	0.859985
Y39A1A.13	Y39A1A.13	Y39A1A.13	5.9998	0.142545	0.333048	0.913545
sdha-2	C34B2.7	C34B2.7.2	5.49061	-0.435592	0.0192077	0.362101
sar-1	ZK180.4	ZK180.4	4.84614	-0.0546424	0.751757	1
ttll-4	ZK1128.6	ZK1128.6b.1	5.20937	-0.279976	0.11398	0.705387
F33H2.6	F33H2.6	F33H2.6	3.74222	0.113508	0.775979	1
gfi-2	K02A11.1	K02A11.1b.2	5.66109	0.155136	0.359063	0.925723
atm-1	Y48G1BL.2	Y48G1BL.2	6.79918	-0.0661109	0.683184	1
pos-1	F52E1.1	F52E1.1	4.91899	-0.0735095	0.871741	1
ZK1128.4	ZK1128.4	ZK1128.4	4.17586	0.155637	0.718354	1
Y51A2D.7	Y51A2D.7	Y51A2D.7b	6.10697	0.0414666	0.7719	1
C16A3.1	C16A3.1	C16A3.1c	6.95107	0.0777221	0.558492	0.989686
wsp-1	C07G1.4	C07G1.4a	5.77218	-0.189627	0.200749	0.821202
T12E12.3	T12E12.3	T12E12.3	10.2508	-0.226243	0.087426	0.652396
usp-48	F30A10.10	F30A10.10	6.67915	-0.0134717	0.973735	1
Y25C1A.5	Y25C1A.5	Y25C1A.5	6.27327	0.0264993	0.793328	1
T22C1.1	T22C1.1	T22C1.1.1	5.92294	-0.279132	0.0499997	0.536647
tsfm-1	F55C5.5	F55C5.5	3.77465	-0.540114	0.0853797	0.64838
T28C6.7	T28C6.7	T28C6.7a	3.96438	0.339545	0.220013	0.832909
F47G9.1	F47G9.1	F47G9.1.2	4.03066	-0.215605	0.431294	0.950322
taf-11.3	F43D9.5	F43D9.5	4.41352	0.0140013	0.939758	1
prg-2	C01G5.2	C01G5.2	8.43698	-0.175743	0.203267	0.824392
ZK632.10	ZK632.10	ZK632.10	2.36651	-0.466357	0.366698	0.929482
ykt-6	B0361.10	B0361.10	4.94713	-0.224282	0.216906	0.832343
C28H8.1	C28H8.1	C28H8.1	2.44319	0.156283	0.836096	1
ima-2	F26B1.3	F26B1.3.1	6.70086	-0.165793	0.21597	0.831764
let-711	F57B9.2	F57B9.2	7.39463	0.0821943	0.536326	0.986828
set-26	Y51H4A.12	Y51H4A.12	10.6509	-0.0732587	0.578562	0.993413
lsl-1	F52F12.4	F52F12.4	4.95648	0.0546186	0.858785	1
K02B12.7	K02B12.7	K02B12.7	5.25863	-0.0339413	0.883994	1
C17E4.11	C17E4.11	C17E4.11	4.33903	-0.167925	0.477838	0.968892
F19F10.11	F19F10.11	F19F10.11b	6.06233	0.180471	0.223606	0.837991
F59E10.3	F59E10.3	F59E10.3	2.81983	-0.321724	0.438986	0.951491
pptr-1	W08G11.4	W08G11.4	5.06311	0.230751	0.212106	0.827077
tag-172	E02H4.3	E02H4.3b	2.11261	0.208619	0.717645	1
gon-2	T01H8.5	T01H8.5e	4.82526	-0.285637	0.243619	0.857457
prp-21	W07E6.4	W07E6.4.1	6.81431	-0.088089	0.562454	0.990333
D1081.8	D1081.8	D1081.8	6.63706	0.181833	0.185222	0.806647
T28F4.1	T28F4.1	T28F4.1.3	4.21561	-0.490104	0.0645121	0.590287
nduf-7	W10D5.2	W10D5.2.2	2.99469	-0.26154	0.442103	0.951619
spr-5	Y40B1B.6	Y40B1B.6.2	6.53761	0.0306695	0.840913	1
asd-1	R74.5	R74.5b.3	4.16873	-0.205016	0.378621	0.93599
lin-8	B0454.1	B0454.1	3.27163	0.260488	0.487273	0.972873
gly-10	Y45F10D.3	Y45F10D.3a	6.74264	-0.187187	0.175376	0.795205
VF13D12L.3	VF13D12L.3	VF13D12L.3	4.0089	-0.181879	0.589316	0.996954
rga-4	Y75B7AL.4	Y75B7AL.4b	6.08629	-0.0760203	0.574298	0.992739
rba-1	K07A1.11	K07A1.11	5.78993	-0.219573	0.232811	0.84934
csn-3	Y38C1AA.2	Y38C1AA.2	6.07099	-0.088395	0.54466	0.988874
F37A4.2	F37A4.2	F37A4.2.2	5.13956	0.634988	0.000416897	0.0256235
C17E4.6	C17E4.6	C17E4.6	6.30819	-0.13366	0.384169	0.938884
K04C1.5	K04C1.5	K04C1.5	1.46404	-0.253208	0.68841	1
mom-5	T23D8.1	T23D8.1	5.10212	-0.0458445	0.79998	1
gpc-2	F08B6.2	F08B6.2	2.89233	-0.771173	0.0625408	0.583848
Y54F10AM.5	Y54F10AM.5	Y54F10AM.5.2	3.79653	-0.103069	0.722856	1
Y54G2A.23	Y54G2A.23	Y54G2A.23.2	5.12864	-0.430002	0.0534127	0.548083
fem-2	T19C3.8	T19C3.8	5.39995	-0.300207	0.110565	0.700674
F29B9.2	F29B9.2	F29B9.2b	8.22893	-0.0450654	0.728588	1
lrp-2	T21E3.3	T21E3.3	3.96912	-0.0684372	0.782775	1
bet-2	F57C7.1	F57C7.1b.1	5.97795	0.257655	0.078786	0.632446
ubc-12	R09B3.4	R09B3.4	5.89662	-0.2992	0.0511728	0.540644
T06D8.7	T06D8.7	T06D8.7	4.47755	-0.309046	0.197354	0.81724
nrde-3	R04A9.2	R04A9.2	3.41372	0.43286	0.210424	0.826061
gfl-1	M04B2.3	M04B2.3	5.27122	0.344303	0.0767191	0.623031
C33A12.1	C33A12.1	C33A12.1	3.83703	0.311632	0.298999	0.891978
Y25C1A.6	Y25C1A.6	Y25C1A.6.1	1.42019	-0.0262022	1	1
K06H7.3	K06H7.3	K06H7.3.1	5.52812	0.144776	0.359263	0.925723
ZK829.7	ZK829.7	ZK829.7	6.14989	-0.118438	0.4033	0.943096
Y50D7A.4	Y50D7A.4	Y50D7A.4.1	5.91565	-0.0363847	0.821069	1
T20F5.6	T20F5.6	T20F5.6.1	5.88917	-0.0611862	0.645687	1
Y65B4A.4	Y65B4A.4	Y65B4A.4	2.14307	0.261818	0.581968	0.994296
lst-1	T22A3.3	T22A3.3b.3	4.83671	-0.237518	0.288125	0.882242
F31F6.1	F31F6.1	F31F6.1	3.69468	0.173319	0.5572	0.989686
Y53C12A.11	Y53C12A.11	Y53C12A.11	4.60332	-0.0610057	0.826579	1
dna-2	F43G6.1	F43G6.1a	7.25897	0.026694	0.854105	1
ZK829.9	ZK829.9	ZK829.9	2.75882	-0.11814	0.740302	1
lsy-22	F27D4.2	F27D4.2b.2	4.95902	0.155272	0.478037	0.968892
hsp-1	F26D10.3	F26D10.3.1	7.7607	0.0926713	0.415993	0.944803
aldo-2	F01F1.12	F01F1.12a	5.87022	-0.150381	0.352196	0.923798
catp-6	W08D2.5	W08D2.5b	6.16334	-0.0741019	0.652325	1
cdd-2	F49E8.4	F49E8.4	8.09093	-0.0444723	0.697434	1
amph-1	F58G6.1	F58G6.1.1	3.08584	0.286092	0.429413	0.9498
C46A5.6	C46A5.6	C46A5.6	6.164	0.134744	0.300975	0.893631
Y49F6C.8	Y49F6C.8	Y49F6C.8	2.34953	-0.425284	0.333995	0.913966
Y55F3AM.1	Y55F3AM.1	Y55F3AM.1.2	4.33232	0.37574	0.105407	0.689413
ebp-1	Y59A8B.7	Y59A8B.7	5.45416	-0.0519233	0.871032	1
Y37E11AM.2	Y37E11AM.2	Y37E11AM.2.2	3.02104	-0.409781	0.260113	0.866202
Y69A2AR.17	Y69A2AR.17	Y69A2AR.17	3.52365	-0.103039	0.796885	1
Y57A10A.5	Y57A10A.5	Y57A10A.5	6.08059	0.130866	0.369788	0.931769
apg-1	Y105E8A.9	Y105E8A.9	6.4521	-0.323128	0.0271604	0.423867
F56H1.7	F56H1.7	F56H1.7	2.47394	-0.269287	0.550134	0.989432
pfd-4	B0035.4	B0035.4.2	4.50861	0.24289	0.305429	0.89814
ent-1	ZK809.4	ZK809.4	4.31057	-0.605687	0.0196291	0.365439
R107.5	R107.5	R107.5b	5.67992	0.0666678	0.755534	1
snb-1	T10H9.4	T10H9.4	4.18878	0.183054	0.449448	0.953385
F54A5.1	F54A5.1	F54A5.1	0.886171	-0.67994	0.316443	0.90189
pqn-82	Y39A3CR.7	Y39A3CR.7	4.04948	-0.0230046	0.90653	1
cka-1	C28D4.2	C28D4.2b.2	3.47704	0.480791	0.118822	0.711264
eri-5	Y38F2AR.1	Y38F2AR.1	4.08521	0.154854	0.547026	0.989245
ztf-8	ZC395.8	ZC395.8	7.12761	-0.102171	0.480223	0.969747
D1046.2	D1046.2	D1046.2.1	5.11644	-0.300233	0.126149	0.725561
F45H10.3	F45H10.3	F45H10.3.2	2.76807	0.175763	0.77154	1
gmn-1	Y75B8A.17	Y75B8A.17	4.25966	-0.134484	0.517095	0.984438
cyk-4	K08E3.6	K08E3.6.1	7.44915	-0.05371	0.668295	1
Y47D3A.14	Y47D3A.14	Y47D3A.14	3.06174	0.39093	0.368395	0.930816
dpy-27	R13G10.1	R13G10.1	4.473	-0.184908	0.479724	0.969382
W02G9.3	W02G9.3	W02G9.3	5.40178	0.299885	0.0932545	0.667141
cdk-1	T05G5.3	T05G5.3.1	9.18474	-0.109444	0.400818	0.942197
tag-51	K02F3.1	K02F3.1	6.23949	-0.0238556	0.852419	1
men-1	Y48B6A.12	Y48B6A.12.1	5.46314	-0.337601	0.112005	0.701814
lsy-12	R07B5.9	R07B5.9	3.77049	0.213509	0.453667	0.954919
H27M09.1	H27M09.1	H27M09.1	5.84807	0.0688218	0.680247	1
sav-1	T10H10.3	T10H10.3	1.5157	1.058	0.0664242	0.596654
rmo-1	F15D4.3	F15D4.3	5.01379	0.279338	0.151619	0.763928
T12C9.7	T12C9.7	T12C9.7b	5.91937	-0.127545	0.448369	0.953363
acin-1	C43E11.1	C43E11.1	6.83476	0.163099	0.231873	0.848912
asc-1	Y53F4B.15	Y53F4B.15	4.97136	-0.119507	0.637937	1
dcaf-1	ZK1251.9	ZK1251.9	7.1219	0.0185094	0.844482	1
ZK856.12	ZK856.12	ZK856.12.2	6.89327	-0.107036	0.49715	0.976139
C14A4.3	C14A4.3	C14A4.3	5.7036	-0.201907	0.263524	0.867886
nhl-3	W04H10.3	W04H10.3b.3	3.19532	-0.665033	0.0735433	0.614458
K07A1.1	K07A1.1	K07A1.1	3.02857	-0.285423	0.542949	0.988737
F59D12.5	F59D12.5	F59D12.5	2.15878	0.602121	0.213253	0.828501
F01F1.9	F01F1.9	F01F1.9	5.75808	-0.163823	0.373077	0.933643
F44E7.9	F44E7.9	F44E7.9	3.54379	0.024216	1	1
tbc-17	Y46G5A.1	Y46G5A.1b	6.52812	0.163411	0.295394	0.889017
klp-16	C41G7.2	C41G7.2	10.2565	0.0146467	0.928087	1
tsr-1	F53G2.6	F53G2.6	7.1717	-0.252495	0.0490994	0.530925
him-5	D1086.4	D1086.4	4.29675	-0.117329	0.64678	1
F02E9.7	F02E9.7	F02E9.7	4.96783	-0.200578	0.289313	0.883225
taf-12	Y56A3A.4	Y56A3A.4b.3	3.77137	-0.321651	0.221307	0.833755
K04C1.2	K04C1.2	K04C1.2b	4.22094	-0.224594	0.394156	0.940522
C07D8.6	C07D8.6	C07D8.6	4.90006	0.146178	0.513075	0.981675
alh-9	F01F1.6	F01F1.6.1	7.78858	-0.0281606	0.85145	1
T23G11.7	T23G11.7	T23G11.7b	5.02892	-0.2088	0.288657	0.882242
C27A12.7	C27A12.7	C27A12.7b.3	4.08661	-0.232064	0.478785	0.968909
F16H11.3	F16H11.3	F16H11.3	4.28656	-0.105369	0.55727	0.989686
B0238.9	B0238.9	B0238.9.1	5.80288	0.0176282	0.891779	1
pfs-2	R06A4.9	R06A4.9.2	7.2622	-0.17911	0.204509	0.824977
Y39A1A.6	Y39A1A.6	Y39A1A.6	4.60865	-0.0458713	0.808505	1
mdt-18	C55B7.9	C55B7.9.2	2.76073	-0.531945	0.18493	0.806643
Y48G8AL.5	Y48G8AL.5	Y48G8AL.5	5.58021	0.191686	0.271935	0.874001
pme-1	Y71F9AL.18	Y71F9AL.18.1	6.40515	0.207362	0.146717	0.754693
ZC373.5	ZC373.5	ZC373.5	1.59024	0.268333	0.766006	1
emb-5	T04A8.14	T04A8.14	7.29926	-0.146794	0.252047	0.861788
mix-1	M106.1	M106.1	7.64436	0.0474255	0.73232	1
Y54G11A.11	Y54G11A.11	Y54G11A.11.3	4.90374	0.247607	0.273552	0.87528
Y71F9AR.3	Y71F9AR.3	Y71F9AR.3	4.01042	-0.390546	0.166131	0.783094
nos-2	ZK1127.1	ZK1127.1	4.91941	-0.414204	0.0366513	0.473906
W06E11.1	W06E11.1	W06E11.1	4.82706	0.0972722	0.638773	1
ppw-2	Y110A7A.18	Y110A7A.18	9.42623	-0.145209	0.24037	0.856189
T05C1.4	T05C1.4	T05C1.4b	1.66553	0.455892	0.448237	0.953363
T28D9.1	T28D9.1	T28D9.1.1	5.84787	-0.271046	0.0987787	0.679611
C34B2.8	C34B2.8	C34B2.8	3.79145	-0.376628	0.23975	0.855426
R74.6	R74.6	R74.6	5.46333	0.0694769	0.710488	1
T26A5.2	T26A5.2	T26A5.2a	5.99276	0.166175	0.245278	0.857627
H02I12.5	H02I12.5	H02I12.5	8.56184	-0.127616	0.352235	0.923798
F21D5.2	F21D5.2	F21D5.2.2	5.45301	-0.306155	0.0814589	0.639395
Y51H1A.3	Y51H1A.3	Y51H1A.3a.2	5.17215	0.18068	0.346905	0.920448
D2005.4	D2005.4	D2005.4.1	8.74823	-0.0198563	0.876423	1
cux-7	C07H6.8	C07H6.8.3	5.10176	0.186418	0.280286	0.876921
cpn-1	F43G9.9	F43G9.9.2	4.86991	-0.202441	0.27907	0.876921
rsp-1	W02B12.3	W02B12.3c	5.29773	0.123834	0.433526	0.950322
R05D11.9	R05D11.9	R05D11.9	5.76295	-0.214374	0.20561	0.825054
uda-1	K08H10.4	K08H10.4.2	4.68468	-0.364907	0.131649	0.734898
tlp-1	T23G4.1	T23G4.1	1.10564	0.718064	0.324042	0.906084
swp-1	B0336.9	B0336.9e	6.20507	-0.223754	0.173369	0.792119
ttll-12	D2013.9	D2013.9	5.75281	-0.214988	0.255425	0.865252
xpo-1	ZK742.1	ZK742.1a.1	7.79049	-0.137923	0.247209	0.858164
K01D12.6	K01D12.6	K01D12.6	5.76809	-0.170802	0.320618	0.903856
rsr-1	F28D9.1	F28D9.1	6.93356	0.127684	0.383235	0.938533
gos-28	F08F8.8	F08F8.8	6.22958	-0.164115	0.241779	0.857065
mog-5	EEED8.5	EEED8.5	7.12323	0.0657943	0.588124	0.996954
F32A11.1	F32A11.1	F32A11.1	5.20959	0.0801637	0.773048	1
F07A11.2	F07A11.2	F07A11.2b.2	5.47497	0.15307	0.470577	0.965159
ubc-16	Y54E5B.4	Y54E5B.4	4.35484	-0.129087	0.732187	1
lin-37	ZK418.4	ZK418.4.1	5.25133	-0.11279	0.608128	1
W02B12.11	W02B12.11	W02B12.11.1	4.11747	0.0163019	0.955148	1
W07E6.2	W07E6.2	W07E6.2	6.8796	-0.0895214	0.51989	0.984637
F44B9.5	F44B9.5	F44B9.5.1	3.71316	0.114125	0.722155	1
tag-246	ZK1128.5	ZK1128.5	5.93921	-0.263308	0.071401	0.611558
C47E12.7	C47E12.7	C47E12.7	7.23061	0.081583	0.521534	0.984637
F22D6.2	F22D6.2	F22D6.2.1	6.74587	-0.31104	0.0312547	0.45375
mop-25.2	Y53C12A.4	Y53C12A.4	5.10798	0.0414536	0.841984	1
vps-18	W06B4.3	W06B4.3	6.76305	0.112332	0.428665	0.949141
tag-77	C28C12.10	C28C12.10	6.33546	-0.104109	0.442771	0.951619
rpt-4	F23F1.8	F23F1.8b.2	6.41495	-0.195756	0.133277	0.735975
ZK1248.15	ZK1248.15	ZK1248.15	4.59145	-0.206529	0.40049	0.942197
sqd-1	Y73B6BL.6	Y73B6BL.6a.2	7.67958	-0.366172	0.00647238	0.193923
acl-11	F28B3.9	F28B3.9	6.27734	-0.211794	0.130129	0.733475
Y48B6A.13	Y48B6A.13	Y48B6A.13b	5.32532	-0.0563931	0.886735	1
F20H11.6	F20H11.6	F20H11.6	4.92048	-0.250436	0.248857	0.860001
ubc-13	Y54G2A.31	Y54G2A.31	4.32343	0.266581	0.240259	0.856189
F14H3.6	F14H3.6	F14H3.6	4.08876	0.317183	0.232019	0.848912
nmy-2	F20G4.3	F20G4.3	7.78316	-0.0403408	0.717141	1
hum-1	F29D10.4	F29D10.4	6.21182	0.168842	0.232059	0.848912
F15D3.6	F15D3.6	F15D3.6	4.22531	-0.0263832	1	1
ZK809.5	ZK809.5	ZK809.5b	6.79729	-0.0941237	0.504587	0.979537
ced-3	C48D1.2	C48D1.2b	4.51908	-0.188223	0.385204	0.939302
C10H11.8	C10H11.8	C10H11.8	4.79303	-0.0587894	0.760348	1
C18E9.4	C18E9.4	C18E9.4	3.74847	-0.0803298	0.976765	1
abcf-1	F18E2.2	F18E2.2	5.67339	-0.124259	0.52258	0.98467
C37C3.9	C37C3.9	C37C3.9	3.63172	0.215189	0.557636	0.989686
tag-315	ZK856.13	ZK856.13	6.49873	-0.101432	0.449161	0.953385
pst-2	F54E7.1	F54E7.1b	4.18558	-0.221166	0.401349	0.942197
W04C9.2	W04C9.2	W04C9.2.2	1.90436	0.0663103	0.947109	1
nlp-36	B0464.3	B0464.3.1	2.07686	0.684614	0.158107	0.775684
pyc-1	D2023.2	D2023.2.3	5.57899	-0.158048	0.350514	0.922492
wip-1	R144.4	R144.4b	5.3969	0.0696195	0.711962	1
C44C10.4	C44C10.4	C44C10.4	2.76041	0.194808	0.669925	1
acs-4	F37C12.7	F37C12.7	6.05094	0.0723041	0.629605	1
cdc-48.1	C06A1.1	C06A1.1	8.37769	-0.20178	0.139239	0.744614
Y54G2A.2	Y54G2A.2	Y54G2A.2a	5.73334	-0.0756759	0.721622	1
Y18D10A.16	Y18D10A.16	Y18D10A.16	4.59697	0.0820527	0.651195	1
Y104H12D.3	Y104H12D.3	Y104H12D.3	5.78576	0.0308386	0.831714	1
pcf-11	R144.2	R144.2b	4.29669	-0.375409	0.154379	0.768137
K08E3.4	K08E3.4	K08E3.4	6.00686	-0.111652	0.43721	0.950322
Y77E11A.1	Y77E11A.1	Y77E11A.1.1	5.3095	0.0477695	0.710478	1
mdt-20	Y104H12D.1	Y104H12D.1	4.55263	0.199451	0.328871	0.909925
Y10G11A.90	Y10G11A.90	Y10G11A.90	3.10915	-0.0475192	0.932493	1
Y37D8A.21	Y37D8A.21	Y37D8A.21.2	5.51775	-0.239339	0.193954	0.811774
F54A3.5	F54A3.5	F54A3.5	2.91967	-0.470059	0.241073	0.856839
F23B12.7	F23B12.7	F23B12.7.1	6.955	0.0327193	0.830178	1
trap-4	Y56A3A.21	Y56A3A.21.2	4.3161	-0.588381	0.0283588	0.432417
pme-3	F20C5.1	F20C5.1c	6.19738	-0.155651	0.205723	0.825054
tag-264	B0511.8	B0511.8.1	6.92146	-0.160431	0.257564	0.865637
C18E3.5	C18E3.5	C18E3.5	4.14519	0.193837	0.438299	0.950322
try-1	ZK546.15	ZK546.15	4.41347	-0.4912	0.0330914	0.462465
H31G24.3	H31G24.3	H31G24.3	5.01162	0.032186	0.954245	1
hars-1	T11G6.1	T11G6.1a.2	5.9103	-0.148298	0.348863	0.920643
wee-1.3	Y53C12A.1	Y53C12A.1.2	6.22642	-0.276148	0.0557474	0.558314
tag-93	F25D1.1	F25D1.1a	6.02809	-0.0820617	0.517248	0.984625
Y42H9AR.1	Y42H9AR.1	Y42H9AR.1.1	6.03681	-0.249631	0.11383	0.705387
F48E8.4	F48E8.4	F48E8.4	5.43139	-0.00256559	0.96065	1
M02B7.2	M02B7.2	M02B7.2	3.53439	0.0772786	0.829826	1
exos-9	F37C12.13	F37C12.13a.2	6.62298	-0.12288	0.362308	0.925723
R148.4	R148.4	R148.4	3.75566	-0.126981	0.668589	1
nmy-1	F52B10.1	F52B10.1	4.49244	-0.276046	0.247059	0.858164
F55F8.3	F55F8.3	F55F8.3	7.07668	-0.113398	0.453839	0.954919
Y37E11B.3	Y37E11B.3	Y37E11B.3	4.92773	0.00930171	0.983958	1
tim-1	Y75B8A.22	Y75B8A.22.2	7.64857	0.0511539	0.657128	1
atp-5	C06H2.1	C06H2.1.2	3.82614	0.321202	0.253409	0.862161
pbrm-1	C26C6.1	C26C6.1a	7.46505	-0.071269	0.589982	0.997119
C34D4.10	C34D4.10	C34D4.10	4.45516	0.492932	0.0262047	0.417841
tbb-2	C36E8.5	C36E8.5.1	6.93397	0.147265	0.26277	0.867886
set-2	C26E6.9	C26E6.9c	8.22437	-0.0370179	0.808018	1
F28B3.5	F28B3.5	F28B3.5b	3.4328	0.100983	0.66155	1
Y62E10A.2	Y62E10A.2	Y62E10A.2.2	5.16688	0.254532	0.128227	0.72917
cutc-1	ZK353.7	ZK353.7	3.52123	-0.085147	0.781812	1
F55A3.3	F55A3.3	F55A3.3	7.85524	-0.1527	0.241756	0.857065
F20H11.1	F20H11.1	F20H11.1	6.23901	-0.00730271	0.990719	1
plk-3	F55G1.8	F55G1.8.2	8.1695	-0.0806842	0.645765	1
W03C9.5	W03C9.5	W03C9.5	3.76231	-0.430569	0.147155	0.755001
B0491.1	B0491.1	B0491.1	5.55071	-0.0390256	0.806404	1
klp-19	Y43F4B.6	Y43F4B.6	9.87658	-0.0228111	0.856381	1
vps-4	Y34D9A.10	Y34D9A.10	5.32112	-0.0839651	0.622293	1
pif-1	Y18H1A.6	Y18H1A.6	5.03991	-0.0354279	0.763567	1
F49E8.7	F49E8.7	F49E8.7b.2	3.89938	-0.26242	0.385843	0.939359
cpf-2	F56A8.6	F56A8.6.1	5.56755	-0.135968	0.420836	0.945445
mep-1	M04B2.1	M04B2.1	9.66891	-0.115918	0.356128	0.925678
psa-4	F01G4.1	F01G4.1	7.07874	-0.0927789	0.524531	0.985708
H27M09.3	H27M09.3	H27M09.3	7.60575	-0.0973694	0.532234	0.985708
C05C10.3	C05C10.3	C05C10.3.2	4.4472	0.267527	0.34216	0.918458
mac-1	Y48C3A.7	Y48C3A.7	6.88281	0.267197	0.0565917	0.560958
nos-3	Y53C12B.3	Y53C12B.3b	6.50845	-0.0962622	0.503668	0.979413
T12E12.1	T12E12.1	T12E12.1	6.54151	-0.0293348	0.954454	1
Y55B1AL.2	Y55B1AL.2	Y55B1AL.2	3.61169	-0.197851	0.607486	1
M01E5.4	M01E5.4	M01E5.4	6.10443	0.0378291	0.723714	1
pgk-1	T03F1.3	T03F1.3	5.58571	-0.0678159	0.730257	1
E01A2.1	E01A2.1	E01A2.1a	4.94576	-0.571794	0.00823463	0.217014
W04D2.5	W04D2.5	W04D2.5.2	4.66024	-0.0868001	0.679139	1
ZK632.5	ZK632.5	ZK632.5	5.59654	-0.301639	0.10095	0.684589
rsr-2	Y57A10A.19	Y57A10A.19	6.46383	0.0723302	0.551995	0.989686
tag-342	B0464.8	B0464.8	5.82408	0.0950989	0.706917	1
Y97E10AR.3	Y97E10AR.3	Y97E10AR.3	4.31993	-0.150733	0.455991	0.955619
sir-2.1	R11A8.4	R11A8.4b.2	6.04422	-0.209681	0.134907	0.737972
T10F2.2	T10F2.2	T10F2.2	5.19532	0.117253	0.544492	0.988874
F58G1.1	F58G1.1	F58G1.1	9.67323	-0.0907155	0.491967	0.974613
xrn-2	Y48B6A.3	Y48B6A.3	8.69476	0.0586054	0.671803	1
smg-2	Y48G8AL.6	Y48G8AL.6.1	6.9195	0.0975064	0.478401	0.968909
rde-2	F21C3.4	F21C3.4b	6.32539	-0.23571	0.111615	0.701251
F56A11.5	F56A11.5	F56A11.5	3.54565	0.0665725	0.803792	1
nasp-2	C50B6.2	C50B6.2.2	5.83723	0.173063	0.299527	0.892217
W07E11.1	W07E11.1	W07E11.1	5.64919	0.111042	0.525338	0.985708
rabn-5	F01F1.4	F01F1.4	5.8373	0.0140635	0.969269	1
F52B5.3	F52B5.3	F52B5.3	8.34789	-0.273551	0.037215	0.475261
F53F4.11	F53F4.11	F53F4.11.1	6.81914	0.109744	0.382799	0.938512
Y71H10A.1	Y71H10A.1	Y71H10A.1b.3	2.6791	2.21315	6.21315e-06	0.000785264
daf-21	C47E8.5	C47E8.5.1	7.47744	-0.0983515	0.455498	0.955449
teg-1	Y47D3A.27	Y47D3A.27	6.79981	-0.0448422	0.776279	1
top-1	M01E5.5	M01E5.5a	6.28894	0.171676	0.245049	0.857627
nrd-1	D1007.7	D1007.7	7.1508	0.0579328	0.645439	1
ccdc-55	C16C10.6	C16C10.6	5.45225	-0.0751	0.782366	1
K10D2.5	K10D2.5	K10D2.5	4.91849	0.0789182	0.746155	1
K02B2.1	K02B2.1	K02B2.1	6.03032	-0.0399239	0.843062	1
Y10G11A.1	Y10G11A.1	Y10G11A.1	4.82897	-0.14748	0.417285	0.945445
R10E11.6	R10E11.6	R10E11.6b	4.08527	0.168534	0.5272	0.985708
T07A9.9	T07A9.9	T07A9.9b.1	7.51525	-0.174519	0.183126	0.804097
ZK177.1	ZK177.1	ZK177.1	3.19638	-0.406275	0.256991	0.865278
E01A2.5	E01A2.5	E01A2.5	4.14194	0.0175268	0.955705	1
eri-1	T07A9.5	T07A9.5b	5.9598	0.201442	0.198122	0.819097
rab-18	Y92C3B.3	Y92C3B.3a	4.14662	-0.0587641	0.803009	1
K12H6.2	K12H6.2	K12H6.2	2.24534	0.198235	0.674676	1
C28A5.1	C28A5.1	C28A5.1	9.38435	-0.339302	0.00746998	0.208228
cap-2	M106.5	M106.5.1	5.67173	0.100773	0.598578	0.997555
nurf-1	F26H11.2	F26H11.2a	7.90675	-0.186458	0.174172	0.793252
F13B12.6	F13B12.6	F13B12.6.2	5.1666	0.216003	0.203556	0.824392
D1005.1	D1005.1	D1005.1.2	4.92221	0.074863	0.686454	1
B0205.1	B0205.1	B0205.1a	6.0838	0.0721689	0.609195	1
C56G2.5	C56G2.5	C56G2.5	3.79147	-0.163665	0.678836	1
ddl-2	Y48E1B.1	Y48E1B.1	2.84745	0.344627	0.364894	0.927828
F26H11.6	F26H11.6	F26H11.6	4.09509	0.0157947	1	1
rla-1	Y37E3.7	Y37E3.7.2	4.99381	-0.2446	0.181095	0.801011
gln-1	C45B2.5	C45B2.5	3.19588	0.14803	0.64679	1
adm-2	C04A11.4	C04A11.4	2.396	-0.0750154	0.82431	1
ubc-20	F40G9.3	F40G9.3.1	3.82751	0.292681	0.341539	0.918154
T07F8.4	T07F8.4	T07F8.4	5.61259	-0.252261	0.135516	0.73839
nhr-46	C45E5.6	C45E5.6c.7	2.50428	0.416573	0.393055	0.940522
sqv-6	Y50D4C.4	Y50D4C.4	3.9751	0.255823	0.366987	0.929482
Y48G10A.1	Y48G10A.1	Y48G10A.1.1	4.75645	-0.400339	0.0641872	0.590287
Y48C3A.20	Y48C3A.20	Y48C3A.20	4.81495	0.392321	0.0671206	0.59998
M03F8.3	M03F8.3	M03F8.3a	7.00407	0.123867	0.317905	0.902981
F54D5.12	F54D5.12	F54D5.12.2	3.01524	-0.275445	0.489219	0.974562
rtel-1	F25H2.13	F25H2.13	5.62106	-0.0796821	0.659683	1
C08H9.2	C08H9.2	C08H9.2a	6.49433	-0.154379	0.281699	0.876921
Y71F9AR.4	Y71F9AR.4	Y71F9AR.4	4.30336	-0.1208	0.613212	1
F11G11.5	F11G11.5	F11G11.5	4.18848	-0.156559	0.489148	0.974562
mel-32	C05D11.11	C05D11.11b.2	8.62771	-0.249347	0.0469044	0.521235
C11D2.4	C11D2.4	C11D2.4.1	5.01801	-0.211016	0.370564	0.932686
K02D10.1	K02D10.1	K02D10.1a	4.8253	-0.378747	0.0753763	0.618593
csn-1	Y59A8A.1	Y59A8A.1	5.3338	0.4905	0.0074076	0.208228
B0035.1	B0035.1	B0035.1a	4.83382	-0.0990382	0.717881	1
cct-8	Y55F3AR.3	Y55F3AR.3.1	5.31501	0.0635489	0.710994	1
nol-1	W07E6.1	W07E6.1	7.37471	0.0659392	0.589909	0.997119
rfl-1	F11H8.1	F11H8.1.1	4.88544	0.150978	0.397782	0.942197
Y37H2A.1	Y37H2A.1	Y37H2A.1	6.27748	0.0281281	0.759112	1
C37H5.6	C37H5.6	C37H5.6a	5.49884	-0.175149	0.282218	0.876921
C55A6.10	C55A6.10	C55A6.10	5.23689	-0.349103	0.0614666	0.581769
lst-4	Y37A1B.2	Y37A1B.2d	5.2423	0.424003	0.0209727	0.374192
npp-17	F10G8.3	F10G8.3.2	5.31078	-0.165296	0.376116	0.935419
M01H9.3	M01H9.3	M01H9.3d.2	4.86821	-0.133251	0.53158	0.985708
C05C10.2	C05C10.2	C05C10.2a	6.95632	-0.0847636	0.666884	1
rnp-6	Y47G6A.20	Y47G6A.20c	5.11881	0.249587	0.184346	0.805958
T22B11.5	T22B11.5	T22B11.5	5.88223	0.10249	0.516039	0.983785
C26E6.6	C26E6.6	C26E6.6	6.656	-0.113543	0.454732	0.955071
C33G3.6	C33G3.6	C33G3.6.1	1.9524	0.322054	0.592193	0.997281
atg-16.1	F02E8.5	F02E8.5	1.56049	-0.102474	0.935273	1
ZC506.1	ZC506.1	ZC506.1	2.25133	0.0405181	0.953224	1
Y51F10.2	Y51F10.2	Y51F10.2	3.87568	-0.00901839	0.975435	1
smc-3	Y47D3A.26	Y47D3A.26.1	6.42878	0.0912362	0.401076	0.942197
bec-1	T19E7.3	T19E7.3.1	6.64765	-0.203782	0.157192	0.773921
cyb-3	T06E6.2	T06E6.2a.2	6.22348	-0.0784234	0.638785	1
top-2	K12D12.1	K12D12.1	10.5862	-0.00435693	0.987389	1
R10D12.12	R10D12.12	R10D12.12	4.528	0.0559573	0.887327	1
F39B2.1	F39B2.1	F39B2.1	5.2034	-0.0439228	0.918516	1
K11H3.4	K11H3.4	K11H3.4	6.8173	0.0245818	0.882499	1
ife-3	B0348.6	B0348.6c	5.75731	-0.230372	0.148292	0.757109
Y66D12A.19	Y66D12A.19	Y66D12A.19	6.80768	0.0965616	0.532997	0.985708
pph-4.2	Y49E10.3	Y49E10.3b	4.19621	0.257214	0.276799	0.876139
mtr-4	W08D2.7	W08D2.7	6.65927	0.207664	0.154003	0.767748
ZK792.5	ZK792.5	ZK792.5	6.219	0.145199	0.26829	0.871021
Y17G7B.21	Y17G7B.21	Y17G7B.21	7.06414	-0.292427	0.0345264	0.464331
F54C4.4	F54C4.4	F54C4.4	3.27807	0.143001	0.661373	1
C33F10.4	C33F10.4	C33F10.4	3.52393	-0.17038	0.613684	1
F33E11.2	F33E11.2	F33E11.2	4.28518	-0.0865591	0.724104	1
F21D5.5	F21D5.5	F21D5.5	5.19365	-0.0999607	0.744675	1
T03F1.12	T03F1.12	T03F1.12	4.01063	-0.0641127	0.88098	1
dnj-23	T24H10.3	T24H10.3	5.95577	-0.0177137	0.814477	1
sna-2	T13F2.7	T13F2.7	5.08717	-0.310009	0.158552	0.776371
F29B9.5	F29B9.5	F29B9.5	0.645581	0.876947	0.266564	0.86935
T01H3.2	T01H3.2	T01H3.2	5.13759	-0.33575	0.0783967	0.631545
DC2.8	DC2.8	DC2.8	4.79314	-0.170064	0.54565	0.988874
R06A4.2	R06A4.2	R06A4.2.2	7.23684	0.0229085	0.785876	1
T07A9.10	T07A9.10	T07A9.10	5.82743	-0.181037	0.189134	0.806818
C27B7.5	C27B7.5	C27B7.5	6.48748	-0.366295	0.0128749	0.285619
ntl-2	B0286.4	B0286.4c.5	6.7602	-0.0932416	0.413063	0.943394
lpd-2	C48E7.3	C48E7.3	6.02915	-0.0226033	0.926305	1
mlcd-1	F35G12.1	F35G12.1a	4.90611	0.245268	0.245352	0.857627
F45C12.15	F45C12.15	F45C12.15.1	3.25465	-0.844401	0.0198061	0.366332
pus-1	W06H3.2	W06H3.2b	4.72743	0.0619383	0.751392	1
B0336.5	B0336.5	B0336.5a	5.96007	0.319703	0.0293126	0.439723
Y39G10AR.9	Y39G10AR.9	Y39G10AR.9b	4.75795	-0.0896011	0.60909	1
[truncated: 1,650 more rows]
