# Supplementary material for: Staufen Negatively Modulates MicroRNA Activity in Caenorhabditis elegans
Source: G3 (Bethesda). 2016 Feb 23;6(5):1227–37. doi: 10.1534/g3.116.027300 (PMC4856075; doi:10.1534/g3.116.027300)
Supplement: Supplemental Material [file supp_g3.116.027300_TableS6.xlsx]

## Sheet: Table S6
Table S6: Results of differential expression analysis of endo-siRNA counts on genes in WAGO pathway using edgeR
Gene name	Sequence name	Transcript	logCPM	logFC	PValue	FDR
F39F10.4	F39F10.4	F39F10.4	6.95439	0.554094	0.000116765	0.00937624
hil-3	F22F1.1	F22F1.1	8.42019	-0.368136	0.0037716	0.137859
ZK1073.1	ZK1073.1	ZK1073.1.2	6.67689	0.137774	0.377254	0.935543
F20H11.6	F20H11.6	F20H11.6	4.92048	-0.250436	0.248857	0.860001
pmk-3	F42G8.4	F42G8.4.1	8.58809	-0.267205	0.0367929	0.474029
nlp-38	C01A2.7	C01A2.7.2	1.91055	0.165281	0.781384	1
cpx-1	Y73E7A.4	Y73E7A.4	2.71761	0.122878	0.887564	1
fozi-1	K01B6.1	K01B6.1	7.72928	-0.276445	0.0288177	0.437574
Y73B3A.7	Y73B3A.7	Y73B3A.7	7.14727	0.333055	0.0197414	0.366332
ZK616.3	ZK616.3	ZK616.3	3.99176	-0.0436685	1	1
pvf-1	Y39A3CL.6	Y39A3CL.6	8.95935	0.412256	0.00136907	0.0650017
Y57A10A.3	Y57A10A.3	Y57A10A.3	8.03976	0.1555	0.193216	0.810957
F19H6.5	F19H6.5	F19H6.5	1.872	0.371156	0.535097	0.986828
scrm-4	F11A6.2	F11A6.2	6.88915	0.0898135	0.559614	0.989691
syd-2	F59F5.6	F59F5.6	4.39136	-0.10031	0.68325	1
pcp-4	Y116F11B.3	Y116F11B.3.1	3.45028	0.192843	0.601592	0.997945
lbp-1	F40F4.3	F40F4.3.2	4.60676	0.511265	0.0519628	0.543236
B0024.3	B0024.3	B0024.3	2.29588	0.0664096	1	1
F17C11.17	F17C11.17	F17C11.17	6.43631	-0.25712	0.0968162	0.676645
gpa-4	T07A9.7	T07A9.7	5.02617	-0.2165	0.267872	0.870586
ZC190.8	ZC190.8	ZC190.8	3.21226	-0.188519	0.561157	0.990333
C24H12.12	C24H12.12	C24H12.12	6.91782	0.0192174	0.939662	1
rab-19	Y62E10A.9	Y62E10A.9.2	4.25187	0.548125	0.038816	0.480104
C32E8.9	C32E8.9	C32E8.9	2.64907	-0.032727	1	1
ZC190.9	ZC190.9	ZC190.9	6.04742	0.104431	0.530803	0.985708
sdc-3	C25D7.3	C25D7.3	5.00488	-0.09718	0.687218	1
F40D4.17	F40D4.17	F40D4.17	3.72209	-0.0751998	0.897988	1
T23G5.6	T23G5.6	T23G5.6	10.6729	0.0661612	0.616095	1
sur-5	K03A1.5	K03A1.5	5.07577	-0.144172	0.452397	0.954558
F25E5.4	F25E5.4	F25E5.4	2.00075	0.857023	0.0930997	0.667141
Y69A2AR.31	Y69A2AR.31	Y69A2AR.31	7.52096	-0.204646	0.103235	0.684746
C34C12.5	C34C12.5	C34C12.5.2	6.1913	-0.301383	0.0367434	0.474029
sqt-3	F23H12.4	F23H12.4	3.08296	-0.274514	0.493061	0.974613
Y53F4B.16	Y53F4B.16	Y53F4B.16	7.21415	-0.382765	0.00411035	0.144361
K09H9.5	K09H9.5	K09H9.5	2.8521	-0.277607	0.447968	0.953363
mce-1	D2030.5	D2030.5	4.59136	-0.138894	0.524126	0.985708
fbxb-92	F12E12.9	F12E12.9	4.42237	0.137232	0.526202	0.985708
C46A5.8	C46A5.8	C46A5.8	4.35492	0.139921	0.524907	0.985708
bath-45	F29C12.5	F29C12.5	11.3937	0.0825192	0.538316	0.98694
AC8.4	AC8.4	AC8.4	8.09117	0.13896	0.321243	0.903972
K08D12.6	K08D12.6	K08D12.6	6.93523	0.486754	0.000331079	0.0209221
Y39C12A.9	Y39C12A.9	Y39C12A.9	5.61298	0.331916	0.0625546	0.583848
W04C9.5	W04C9.5	W04C9.5	6.27667	1.39102	2.5356e-21	2.39507e-18
Y7A5A.10	Y7A5A.10	Y7A5A.10	8.48269	0.343811	0.0081548	0.216392
Y82E9BL.5	Y82E9BL.5	Y82E9BL.5	1.48582	-0.0660621	0.933228	1
T11F8.5	T11F8.5	T11F8.5	4.06449	0.437301	0.109767	0.698332
cdk-5	T27E9.3	T27E9.3	5.79419	0.0822369	0.771374	1
Y61A9LA.4	Y61A9LA.4	Y61A9LA.4	7.00165	0.379762	0.0282649	0.432086
Y51A2A.6	Y51A2A.6	Y51A2A.6	6.93154	0.552198	7.79022e-05	0.00675416
F18G5.6	F18G5.6	F18G5.6	3.62232	0.573993	0.100524	0.683347
T25D3.4	T25D3.4	T25D3.4	5.07616	0.269017	0.155773	0.770791
eng-1	F01F1.10	F01F1.10a	3.50969	0.577468	0.0868757	0.652206
F22B7.9	F22B7.9	F22B7.9	5.50545	-0.816596	3.11352e-05	0.00317491
W03F9.2	W03F9.2	W03F9.2b	5.31974	0.396868	0.0263987	0.417841
his-64	F22B3.1	F22B3.1	5.93748	0.0524835	0.812479	1
lrx-1	T04H1.6	T04H1.6	5.9567	0.476881	0.00776925	0.210626
K08E3.10	K08E3.10	K08E3.10	5.46106	0.491338	0.00544834	0.17215
F23D12.1	F23D12.1	F23D12.1	2.15921	0.343335	0.566494	0.991116
grl-31	T24A6.19	T24A6.19	1.97439	-0.383653	0.52548	0.985708
T20F10.2	T20F10.2	T20F10.2c	1.94117	0.661461	0.177458	0.796357
nsy-4	Y38F2AL.1	Y38F2AL.1.2	6.71335	0.897198	3.15737e-10	1.25923e-07
EGAP2.2	EGAP2.2	EGAP2.2	3.60096	0.280702	0.336988	0.91465
F40G9.5	F40G9.5	F40G9.5	2.98706	-0.42566	0.21155	0.827077
cyn-10	B0252.4	B0252.4a	3.25964	-0.0632222	0.872098	1
M6.4	M6.4	M6.4	2.01767	0.881171	0.0796973	0.634242
Y42G9A.1	Y42G9A.1	Y42G9A.1	6.76852	-0.172458	0.162441	0.779174
Y37D8A.5	Y37D8A.5	Y37D8A.5	5.22337	0.0566326	0.723537	1
C46F11.6	C46F11.6	C46F11.6	3.40812	-0.243998	0.504925	0.979558
lin-25	F56H9.5	F56H9.5	3.87099	-0.247254	0.322472	0.904817
M01B2.10	M01B2.10	M01B2.10	1.2812	-0.286909	0.718025	1
C35D10.8	C35D10.8	C35D10.8	2.67771	0.41794	0.330994	0.911796
C52E2.8	C52E2.8	C52E2.8	5.46222	1.00024	2.09863e-08	5.45858e-06
R10F2.5	R10F2.5	R10F2.5	3.26397	-1.2025	0.000375589	0.0234052
aat-3	F52H2.2	F52H2.2.2	1.49286	-1.0939	0.102063	0.684746
H35N09.2	H35N09.2	H35N09.2	6.40714	0.0887444	0.492961	0.974613
F13H6.5	F13H6.5	F13H6.5	2.24458	0.792807	0.0725242	0.612241
F17A9.4	F17A9.4	F17A9.4	4.72713	0.718715	0.00178254	0.0799341
Y62F5A.9	Y62F5A.9	Y62F5A.9	5.25877	0.342764	0.159061	0.776967
2L52.1	2L52.1	2L52.1	4.4857	0.116817	0.681757	1
Y11D7A.19	Y11D7A.19	Y11D7A.19	5.08876	0.106858	0.736829	1
abt-5	Y53C10A.9	Y53C10A.9	2.4058	-1.27386	0.00544603	0.17215
Y73B3A.20	Y73B3A.20	Y73B3A.20	2.71232	0.238086	0.54858	0.989371
F47E1.1	F47E1.1	F47E1.1	1.27211	0.168285	0.780673	1
K10C8.2	K10C8.2	K10C8.2	4.53113	-0.105673	0.571984	0.992519
rpl-34	C42C1.14	C42C1.14.2	5.10487	0.149684	0.484733	0.972873
C47F8.1	C47F8.1	C47F8.1	3.19917	-0.000417432	0.907119	1
Y24F12A.3	Y24F12A.3	Y24F12A.3	8.8468	0.147579	0.422545	0.946202
pstk-1	Y49E10.22	Y49E10.22	3.80563	0.190392	0.48096	0.970276
Y39G10AR.10	Y39G10AR.10	Y39G10AR.10	4.33586	1.31135	1.50255e-07	3.06871e-05
T22F3.12	T22F3.12	T22F3.12	6.21581	-0.427226	0.00206776	0.0881476
ZK402.3	ZK402.3	ZK402.3	9.36473	0.252166	0.0544881	0.554364
pes-1	T28H11.4	T28H11.4	6.14944	0.107355	0.439515	0.951619
srx-12	Y55F3AM.2	Y55F3AM.2	3.69942	-0.164355	0.625761	1
npr-11	C25G6.5	C25G6.5	5.21977	0.263656	0.155302	0.769947
W03D8.7	W03D8.7	W03D8.7	7.52819	0.147471	0.420054	0.945445
Y57G11C.38	Y57G11C.38	Y57G11C.38	3.52285	-0.00952183	0.944807	1
T22B7.3	T22B7.3	T22B7.3	1.99601	-0.748543	0.137214	0.740848
fbxb-39	M01D1.7	M01D1.7	2.89065	0.11698	0.780431	1
F57B10.5	F57B10.5	F57B10.5	5.14245	0.0315728	0.859735	1
T16H12.1	T16H12.1	T16H12.1a	2.8747	1.08874	0.00401904	0.142268
F10E7.2	F10E7.2	F10E7.2	8.9965	0.21131	0.121335	0.716228
tbc-19	C31E10.8	C31E10.8	5.11188	-0.55558	0.00252581	0.101638
C53B4.3	C53B4.3	C53B4.3.1	0.743824	-0.084198	1	1
F15D3.8	F15D3.8	F15D3.8	4.53463	0.153032	0.605606	0.999156
Y37H9A.5	Y37H9A.5	Y37H9A.5	5.3746	0.0787024	0.597961	0.997555
lips-12	T13B5.6	T13B5.6	5.99562	0.0237937	0.989247	1
fbxc-52	C46E10.4	C46E10.4	4.41009	0.284251	0.288582	0.882242
F57A10.4	F57A10.4	F57A10.4	2.69045	0.356952	0.430701	0.950322
Y7A5A.1	Y7A5A.1	Y7A5A.1.2	6.93013	-0.411153	0.00199927	0.0866688
srt-23	Y55F3C.2	Y55F3C.2	1.2691	-0.886343	0.129996	0.733199
F20G2.2	F20G2.2	F20G2.2	5.6968	0.253709	0.130343	0.734037
C06H5.7	C06H5.7	C06H5.7.1	3.74699	1.07186	0.000249304	0.016948
K07E3.2	K07E3.2	K07E3.2	6.7917	0.200617	0.146282	0.754104
R11A5.3	R11A5.3	R11A5.3	2.88701	0.133422	0.757585	1
ZK688.7	ZK688.7	ZK688.7	2.60544	0.350854	0.4097	0.943096
W09G10.3	W09G10.3	W09G10.3	2.54613	0.772707	0.0886359	0.656738
C43H6.4	C43H6.4	C43H6.4.2	4.48639	0.385736	0.1534	0.766243
duo-2	F29C4.5	F29C4.5	8.1021	-0.00367124	0.940086	1
F23B12.4	F23B12.4	F23B12.4b	3.16245	-0.319558	0.318038	0.902981
C13F10.2	C13F10.2	C13F10.2	2.90522	-0.14762	0.712703	1
K01G5.3	K01G5.3	K01G5.3	9.92712	0.0205016	0.876784	1
Y40A1A.1	Y40A1A.1	Y40A1A.1	7.81389	0.204391	0.145093	0.752406
Y87G2A.2	Y87G2A.2	Y87G2A.2	3.06087	0.524722	0.163122	0.779911
Y39G10AL.1	Y39G10AL.1	Y39G10AL.1	4.86055	0.494001	0.0382672	0.478698
F53G12.4	F53G12.4	F53G12.4	7.93256	0.132679	0.320952	0.903856
C35D6.4	C35D6.4	C35D6.4	2.13317	0.43796	0.357753	0.925716
rib-2	K01G5.6	K01G5.6	4.22547	-0.0328022	0.853342	1
R12C12.7	R12C12.7	R12C12.7	4.39519	-0.0103346	1	1
C17E7.12	C17E7.12	C17E7.12	2.51564	-0.259133	0.550367	0.989442
C48D1.9	C48D1.9	C48D1.9b	1.72621	-1.12937	0.0468359	0.520796
tbc-8	C38H2.1	C38H2.1	2.31589	0.443256	0.296	0.889591
T28C6.10	T28C6.10	T28C6.10	1.12684	0.410472	0.602926	0.998387
ZK262.9	ZK262.9	ZK262.9	6.6053	-6.14867	4.31293e-140	7.74042e-136
fbxa-107	Y37H2A.4	Y37H2A.4	6.1384	0.114372	0.400264	0.942197
exc-7	F35H8.5	F35H8.5	3.31654	0.0288308	0.888575	1
fbxc-18	C32B5.14	C32B5.14	5.76092	-0.282609	0.0867352	0.651858
F20B6.5	F20B6.5	F20B6.5	7.70557	0.025916	0.796356	1
C44C10.11	C44C10.11	C44C10.11.2	3.03529	-0.580256	0.130964	0.734898
F41G4.7	F41G4.7	F41G4.7	10.3769	0.0458812	0.763766	1
snt-2	F42G9.7	F42G9.7	3.26438	0.286441	0.41575	0.944512
fbxa-211	Y37H2A.6	Y37H2A.6	3.65187	-0.0830558	0.949	1
mlt-8	W08F4.6	W08F4.6	5.50288	0.240743	0.196044	0.815391
T19B10.9	T19B10.9	T19B10.9	1.32178	0.505943	0.493187	0.974613
C29G2.1	C29G2.1	C29G2.1	6.08243	0.508475	0.000596544	0.0329421
R03H10.1	R03H10.1	R03H10.1	2.79302	0.24877	0.59879	0.997555
ercc-1	F10G8.7	F10G8.7.2	5.35322	-0.0611894	0.743452	1
C10A4.5	C10A4.5	C10A4.5	1.61248	-0.217169	0.757117	1
F36A2.3	F36A2.3	F36A2.3	7.18793	-0.453846	0.000548151	0.0308524
B0303.7	B0303.7	B0303.7b	5.52246	-0.08982	0.673958	1
gly-9	Y47D3A.23	Y47D3A.23a	7.23228	-0.139913	0.317048	0.902819
Y67D8C.6	Y67D8C.6	Y67D8C.6	9.48653	0.214029	0.112409	0.702418
ZK673.5	ZK673.5	ZK673.5	5.13012	0.504301	0.020147	0.368581
fbxa-76	Y119D3B.22	Y119D3B.22	4.87808	-0.376484	0.064391	0.590287
Y37F4.6	Y37F4.6	Y37F4.6	5.81898	-0.220061	0.115352	0.706782
Y56A3A.2	Y56A3A.2	Y56A3A.2	5.00075	0.0705421	0.734521	1
C05D2.8	C05D2.8	C05D2.8	7.21354	0.388567	0.00314961	0.122068
C16C8.21	C16C8.21	C16C8.21	7.19456	-1.62328	2.80959e-31	4.58397e-28
Y54G2A.20	Y54G2A.20	Y54G2A.20	7.38146	0.153271	0.228942	0.845784
T07F10.5	T07F10.5	T07F10.5.1	7.40691	0.203963	0.105964	0.691631
F47G4.2	F47G4.2	F47G4.2	5.83606	-0.532296	0.0164047	0.329692
Y67D8C.4	Y67D8C.4	Y67D8C.4	6.21608	-0.0121194	0.822776	1
F38E9.1	F38E9.1	F38E9.1	1.77808	-0.261783	0.62218	1
F39B2.5	F39B2.5	F39B2.5.2	3.92136	0.288675	0.294431	0.887913
ida-1	B0244.2	B0244.2	3.00613	-0.209853	0.600977	0.997714
rpa-1	F18A1.5	F18A1.5	5.79377	0.00605764	0.987875	1
C15C7.5	C15C7.5	C15C7.5	4.90874	-0.049745	0.870798	1
F11F1.1	F11F1.1	F11F1.1	3.8879	-0.0682919	0.87883	1
Y71A12B.17	Y71A12B.17	Y71A12B.17	9.92421	0.217921	0.102366	0.684746
gst-12	F37B1.2	F37B1.2	1.27533	-0.597733	0.457411	0.95611
C36C9.6	C36C9.6	C36C9.6	5.12767	0.527337	0.00493809	0.162201
tsp-21	C17G1.8	C17G1.8	4.78447	-0.219435	0.321313	0.903972
F44F1.4	F44F1.4	F44F1.4	9.21228	0.0704793	0.614124	1
chw-1	F22E12.2	F22E12.2	2.17004	-0.378915	0.41411	0.943394
Y48G1C.5	Y48G1C.5	Y48G1C.5	7.25102	0.466359	0.000819142	0.042612
pab-2	F18H3.3	F18H3.3a.4	7.51622	0.123318	0.404348	0.943096
F02E11.3	F02E11.3	F02E11.3	1.54204	0.54063	0.303426	0.896246
aqp-9	K07A1.16	K07A1.16	5.2465	-0.0411656	0.825426	1
sknr-1	W02H5.7	W02H5.7	2.22746	0.526534	0.29519	0.888889
stim-1	Y55B1BM.1	Y55B1BM.1c	4.80509	0.447619	0.0372204	0.475261
Y54G11A.14	Y54G11A.14	Y54G11A.14	10.9758	0.173683	0.228865	0.845675
F54F7.6	F54F7.6	F54F7.6.1	4.27623	-0.257853	0.369673	0.931756
F35B12.4	F35B12.4	F35B12.4	2.06992	-0.109622	0.795189	1
vps-41	F32A6.3	F32A6.3c	3.31208	0.204954	0.612444	1
C01G5.9	C01G5.9	C01G5.9	2.02802	-0.267488	0.605106	0.998919
ttn-1	W06H8.8	W06H8.8g	9.95172	1.32988	9.16932e-09	2.69773e-06
kap-1	F08F8.3	F08F8.3a	2.45908	-0.208109	0.669341	1
F53E10.5	F53E10.5	F53E10.5	5.06854	0.473773	0.0476994	0.524869
Y105C5A.24	Y105C5A.24	Y105C5A.24	1.84082	-0.176164	0.781094	1
ltd-1	K02C4.4	K02C4.4	2.54511	0.0451549	1	1
nhr-95	Y39B6A.17	Y39B6A.17a	4.43092	0.124287	0.635585	1
nhr-90	ZK488.2	ZK488.2	1.26671	0.688376	0.268984	0.871855
C41C4.3	C41C4.3	C41C4.3	3.48871	0.828783	0.00843742	0.220801
ZK154.4	ZK154.4	ZK154.4	1.69916	0.29913	0.588688	0.996954
Y67D8A.3	Y67D8A.3	Y67D8A.3	3.11458	0.0665311	1	1
B0205.5	B0205.5	B0205.5	6.8934	0.357724	0.0112129	0.264438
Y66D12A.14	Y66D12A.14	Y66D12A.14	7.05285	1.05235	3.92302e-14	2.34688e-11
sdz-33	Y56A3A.14	Y56A3A.14	7.08591	0.305417	0.0291466	0.438837
Y17G9B.8	Y17G9B.8	Y17G9B.8	3.40319	0.0429565	0.852876	1
fmo-5	H24K24.5	H24K24.5	6.13166	-0.002737	0.990097	1
tpa-1	B0545.1	B0545.1b.2	3.64475	-0.397444	0.320938	0.903856
mltn-8	Y39D8B.3	Y39D8B.3	3.52909	0.250189	0.430157	0.950307
H05C05.3	H05C05.3	H05C05.3	5.85802	-0.0346125	0.899104	1
ZK287.4	ZK287.4	ZK287.4	1.68257	0.341872	0.565639	0.990543
Y116A8C.26	Y116A8C.26	Y116A8C.26b	3.54793	0.530914	0.0874611	0.652396
Y71G12B.11	Y71G12B.11	Y71G12B.11a	6.14797	0.986311	2.30072e-11	1.05874e-08
C49F8.2	C49F8.2	C49F8.2	2.28165	-0.558766	0.259495	0.866202
F14D12.1	F14D12.1	F14D12.1a	2.6169	0.106961	0.837036	1
M03B6.4	M03B6.4	M03B6.4b	3.20618	0.0800544	0.868217	1
Y38H8A.5	Y38H8A.5	Y38H8A.5	5.59146	2.58838	1.12554e-41	3.36669e-38
srx-118	T21B4.12	T21B4.12	1.26447	0.754701	0.230592	0.84717
skr-10	Y105C5B.13	Y105C5B.13	5.4404	0.215275	0.302311	0.894275
skr-20	R12H7.5	R12H7.5	2.0485	-0.0848601	0.850246	1
Y61A9LA.1	Y61A9LA.1	Y61A9LA.1	3.17632	0.247543	0.469758	0.964947
DC2.5	DC2.5	DC2.5	5.54967	0.366271	0.0978242	0.679367
F55H2.5	F55H2.5	F55H2.5	3.16992	0.232785	0.539782	0.987913
col-38	F54C9.4	F54C9.4	6.16995	0.76549	2.54797e-07	4.61904e-05
W04A8.3	W04A8.3	W04A8.3	4.90106	0.175345	0.500517	0.978272
F54D11.3	F54D11.3	F54D11.3	5.54388	-0.319266	0.0846089	0.647568
eor-2	C44H4.7	C44H4.7a	3.91931	-0.83584	0.00327454	0.125305
F36A2.7	F36A2.7	F36A2.7.2	2.52596	0.284623	0.527388	0.985708
gst-32	Y53F4B.37	Y53F4B.37	1.47856	-0.243364	0.679601	1
K04C1.3	K04C1.3	K04C1.3.1	2.02665	-0.682873	0.220804	0.833565
gst-16	F37B1.5	F37B1.5	4.10129	0.650811	0.0148547	0.312541
F44E2.6	F44E2.6	F44E2.6	3.85652	0.370528	0.191335	0.808062
hsp-16.48	T27E4.3	T27E4.3	3.08851	0.558275	0.125057	0.723386
Y39A1A.16	Y39A1A.16	Y39A1A.16	0.930537	0.457358	0.587989	0.996954
Y6B3B.3	Y6B3B.3	Y6B3B.3	5.20637	-0.561502	0.00188529	0.0831333
F58D5.3	F58D5.3	F58D5.3	7.95804	0.134173	0.356386	0.925678
sdz-14	F14B6.1	F14B6.1	6.64292	0.154277	0.290212	0.884286
obr-2	F14H8.1	F14H8.1b	2.96003	0.0825848	0.823734	1
R04B3.1	R04B3.1	R04B3.1	1.69838	-0.20204	0.767094	1
H25P06.4	H25P06.4	H25P06.4	7.28253	-0.162968	0.235958	0.85241
F54F7.7	F54F7.7	F54F7.7	5.50431	1.18995	2.9815e-11	1.33773e-08
mks-1	R148.1	R148.1b	6.86859	0.343397	0.0119228	0.27539
AC8.10	AC8.10	AC8.10	10.6989	0.0876096	0.504863	0.979543
daf-2	Y55D5A.5	Y55D5A.5a	6.40635	-0.105963	0.449467	0.953385
D2096.5	D2096.5	D2096.5	1.68068	-0.61345	0.288522	0.882242
anc-1	ZK973.6	ZK973.6	11.1059	-0.0252069	0.842549	1
ceh-39	T26C11.7	T26C11.7	5.96946	-0.472194	0.00574277	0.180185
ZK858.8	ZK858.8	ZK858.8	3.43278	0.00826238	1	1
ZC204.14	ZC204.14	ZC204.14	6.01396	-1.66093	4.54962e-28	5.83228e-25
Y70G10A.3	Y70G10A.3	Y70G10A.3.2	5.04746	-0.500824	0.0173804	0.34016
C34B2.9	C34B2.9	C34B2.9	1.76213	0.617276	0.371948	0.932917
math-6	C16C4.11	C16C4.11	4.04531	0.277101	0.289873	0.883852
fbxb-69	F09C3.5	F09C3.5	2.57731	1.06252	0.0121087	0.278438
dct-10	Y38H6C.5	Y38H6C.5	9.90155	-0.0369421	0.736656	1
K02B12.2	K02B12.2	K02B12.2	2.35572	-1.09384	0.0203109	0.369695
ins-13	C17C3.18	C17C3.18	2.05136	0.18602	0.795797	1
C16C8.20	C16C8.20	C16C8.20	4.13201	-1.59232	2.5122e-09	8.34934e-07
F28H7.8	F28H7.8	F28H7.8	4.32109	0.104058	0.690301	1
Y55F3BL.1	Y55F3BL.1	Y55F3BL.1	5.83811	-0.0529432	0.646269	1
Y38H6C.20	Y38H6C.20	Y38H6C.20	3.60781	0.138342	0.680282	1
uig-1	F32F2.1	F32F2.1e	5.95119	-0.980441	3.82379e-07	6.59861e-05
F47B10.2	F47B10.2	F47B10.2	0.838222	-0.00364903	1	1
F48E3.6	F48E3.6	F48E3.6	5.16723	-0.218476	0.261923	0.867398
gon-1	F25H8.3	F25H8.3	3.87999	-0.527971	0.0733036	0.614458
nhr-122	Y41D4B.9	Y41D4B.9	2.38348	-0.535891	0.209145	0.826061
Y47H10A.5	Y47H10A.5	Y47H10A.5	12.2371	0.137604	0.285622	0.880765
nekl-4	D1044.8	D1044.8	3.06776	-0.386847	0.271156	0.873373
ZC416.1	ZC416.1	ZC416.1	5.55938	-0.705466	6.30556e-05	0.00572059
pat-6	T21D12.4	T21D12.4	2.43956	-0.393622	0.385898	0.939359
C17C3.1	C17C3.1	C17C3.1d.2	7.70668	0.315619	0.0207477	0.372764
C09B8.4	C09B8.4	C09B8.4	2.98397	-0.310962	0.385908	0.939359
Y54G2A.40	Y54G2A.40	Y54G2A.40	3.29753	0.00367797	1	1
F59F4.1	F59F4.1	F59F4.1	4.03699	-0.339011	0.193482	0.811
dpy-10	T14B4.7	T14B4.7b.1	4.45332	-0.622016	0.031239	0.45375
puf-4	M4.2	M4.2	7.39905	0.0696447	0.592628	0.997281
rbg-2	T22C1.10	T22C1.10a	6.44514	0.0580682	0.709086	1
K03D3.2	K03D3.2	K03D3.2	4.24617	0.118325	0.69221	1
C04E7.4	C04E7.4	C04E7.4	3.47362	0.721276	0.0604785	0.577345
Y71A12B.2	Y71A12B.2	Y71A12B.2	7.03962	0.411924	0.00427074	0.148253
C01B12.8	C01B12.8	C01B12.8	4.49519	0.0666322	0.791441	1
lin-15A	ZK678.1	ZK678.1	5.2662	0.470059	0.00869226	0.226087
F40G12.7	F40G12.7	F40G12.7	10.0951	0.179687	0.158706	0.776737
F43C1.5	F43C1.5	F43C1.5	1.22968	-0.622581	0.30461	0.897231
fbxa-116	Y113G7B.1	Y113G7B.1b	4.0406	0.0516004	0.859583	1
cyp-33E2	F42A9.5	F42A9.5	2.63766	-0.152091	0.776705	1
lgc-25	R03E1.3	R03E1.3	2.4867	-0.534549	0.222032	0.835216
trt-1	DY3.4	DY3.4b.3	4.79681	0.618004	0.00894124	0.231223
Y71F9AL.4	Y71F9AL.4	Y71F9AL.4	6.43478	0.032096	0.784982	1
F33A8.6	F33A8.6	F33A8.6	3.35434	1.08278	0.00163241	0.0743577
Y32G9A.13	Y32G9A.13	Y32G9A.13	2.68914	0.497101	0.210439	0.826061
R07H5.9	R07H5.9	R07H5.9	2.95688	0.423946	0.291795	0.88507
fbxa-4	F42G2.8	F42G2.8	1.58258	0.786568	0.236664	0.85241
fbxa-79	Y82E9BL.13	Y82E9BL.13	2.72065	0.826326	0.0317689	0.457256
kin-33	DC2.7	DC2.7c	1.96687	0.257903	0.744751	1
F13B9.1	F13B9.1	F13B9.1c	5.20603	0.348806	0.0734479	0.614458
F21D9.8	F21D9.8	F21D9.8	7.33466	0.0666869	0.634899	1
Y58A7A.2	Y58A7A.2	Y58A7A.2	5.28977	0.169237	0.467581	0.963674
T23E1.2	T23E1.2	T23E1.2	5.65554	0.212107	0.216182	0.832043
T21G5.6	T21G5.6	T21G5.6	1.12734	-0.102225	0.923683	1
F31D5.4	F31D5.4	F31D5.4	3.50557	0.210128	0.577028	0.99307
pry-1	C37A5.9	C37A5.9	6.1568	0.238618	0.120422	0.714068
pes-4	Y119D3B.17	Y119D3B.17	2.90365	0.0166071	1	1
Y43C5B.3	Y43C5B.3	Y43C5B.3	2.2307	0.659653	0.144183	0.75162
W05H7.2	W05H7.2	W05H7.2	4.29722	-0.00368944	1	1
C06A1.3	C06A1.3	C06A1.3	4.67135	0.760038	0.00057305	0.0320593
F32B5.6	F32B5.6	F32B5.6c	0.690018	-1.21068	0.0709271	0.610089
tyr-6	Y73B6BL.1	Y73B6BL.1	2.09163	-0.993922	0.0425134	0.498063
nhr-59	T27B7.1	T27B7.1	0.981601	0.827768	0.197131	0.817134
R03E1.2	R03E1.2	R03E1.2.1	2.33817	-0.177661	0.773972	1
fbxa-139	B0391.9	B0391.9	5.70754	-0.247601	0.143456	0.75162
T03F6.9	T03F6.9	T03F6.9	0.824972	-0.717677	0.370858	0.932835
F16B4.6	F16B4.6	F16B4.6	8.99678	-0.0377159	0.701751	1
R04E5.9	R04E5.9	R04E5.9	8.60945	0.456186	0.000422741	0.025894
cpn-4	F49D11.8	F49D11.8	8.63113	0.0613322	0.736671	1
F56B3.3	F56B3.3	F56B3.3	3.36052	-0.0428383	0.939428	1
C05D12.3	C05D12.3	C05D12.3c.1	1.3721	-0.715551	0.19519	0.813722
T26A8.1	T26A8.1	T26A8.1.2	4.70575	0.176659	0.396272	0.941364
lon-8	Y59A8B.20	Y59A8B.20	6.97819	0.0736026	0.676709	1
Y61A9LA.7	Y61A9LA.7	Y61A9LA.7	2.07582	0.245983	0.66461	1
F54D5.7	F54D5.7	F54D5.7.1	5.05567	-0.290458	0.162086	0.779174
fbxc-28	R07C3.6	R07C3.6	4.48385	0.13913	0.700614	1
W01A11.7	W01A11.7	W01A11.7.1	3.60137	0.492909	0.129252	0.731762
R13A1.10	R13A1.10	R13A1.10	5.85918	-0.417477	0.00602702	0.185991
C32H11.4	C32H11.4	C32H11.4	1.24562	-0.0900259	0.928068	1
C06A5.12	C06A5.12	C06A5.12	3.90199	-0.379546	0.220745	0.833565
set-18	T22A3.4	T22A3.4a	1.56628	0.994596	0.0959805	0.673139
F48B9.8	F48B9.8	F48B9.8	4.70187	-0.154085	0.64031	1
nhr-94	C12D5.8	C12D5.8a	2.39308	0.424465	0.373208	0.933643
ZK1098.6	ZK1098.6	ZK1098.6	2.16069	-0.0731265	0.90538	1
T08D2.4	T08D2.4	T08D2.4	2.57092	-0.533952	0.310278	0.900187
C02F5.7	C02F5.7	C02F5.7a.2	5.47323	0.072307	0.700685	1
R102.1	R102.1	R102.1	2.69385	0.56999	0.210439	0.826061
sri-5	F28D9.2	F28D9.2b	0.591689	0.147056	1	1
srh-88	C44C3.9	C44C3.9	1.21568	-0.423996	0.667779	1
F31C3.6	F31C3.6	F31C3.6a	5.53964	-0.457075	0.0103368	0.252058
C43H6.7	C43H6.7	C43H6.7	3.41168	0.337676	0.284226	0.880394
Y94H6A.10	Y94H6A.10	Y94H6A.10	8.84552	0.0580266	0.717799	1
F57B7.1	F57B7.1	F57B7.1a	0.564266	-0.178669	0.724188	1
ZK666.4	ZK666.4	ZK666.4	3.29336	-0.099979	0.740077	1
vhl-1	F08G12.4	F08G12.4	4.47234	-0.431786	0.0876489	0.653422
F40A3.5	F40A3.5	F40A3.5	6.11011	0.313068	0.0841662	0.64749
R102.4	R102.4	R102.4e.4	2.32737	0.93368	0.0343406	0.463741
ZK355.2	ZK355.2	ZK355.2b	5.24279	-1.25557	3.42661e-10	1.3369e-07
C50F4.14	C50F4.14	C50F4.14a	4.75641	-0.247775	0.238147	0.853269
K01A11.3	K01A11.3	K01A11.3	8.09759	0.0290184	0.873411	1
C45B2.6	C45B2.6	C45B2.6.1	5.81947	-0.0530231	0.876286	1
E02H9.1	E02H9.1	E02H9.1	1.77686	-0.115436	0.887042	1
Y55F3BR.1	Y55F3BR.1	Y55F3BR.1	7.68305	0.123839	0.381525	0.938297
C36B7.6	C36B7.6	C36B7.6.1	3.89717	-0.389445	0.191442	0.808235
F58D12.5	F58D12.5	F58D12.5	5.20224	0.284707	0.117263	0.70997
F10F2.2	F10F2.2	F10F2.2	2.75085	-0.266861	0.545798	0.988874
T28D6.6	T28D6.6	T28D6.6	5.37051	0.21445	0.219013	0.832343
fbxa-77	Y119D3B.6	Y119D3B.6	4.1656	0.361421	0.213303	0.828501
srd-42	R04D3.7	R04D3.7	1.5904	-0.68717	0.202193	0.823109
lag-2	Y73C8B.4	Y73C8B.4	4.21128	0.681803	0.0114261	0.267358
C09E7.4	C09E7.4	C09E7.4	6.04575	0.209697	0.132174	0.735314
Y65B4BR.1	Y65B4BR.1	Y65B4BR.1	2.21485	0.0937302	0.783178	1
egl-20	W08D2.1	W08D2.1	6.96421	0.200543	0.172136	0.791322
daf-7	B0412.2	B0412.2	6.0258	0.74358	5.92782e-07	9.76024e-05
H11L12.1	H11L12.1	H11L12.1	6.7994	-0.251654	0.0611167	0.579736
F46H5.5	F46H5.5	F46H5.5	0.852791	0.557257	0.385906	0.939359
Y39A1A.22	Y39A1A.22	Y39A1A.22	4.48746	-0.078177	0.768915	1
sptl-1	C23H3.4	C23H3.4b.2	5.57806	0.190533	0.217443	0.832343
C23H4.3	C23H4.3	C23H4.3	3.48226	-0.554398	0.0815372	0.639422
F11C1.1	F11C1.1	F11C1.1	6.77714	0.163144	0.249459	0.860638
F25B4.1	F25B4.1	F25B4.1.2	4.81637	-0.030977	0.812078	1
hlh-11	F58A4.7	F58A4.7d	3.67382	-0.619831	0.0357446	0.468641
F11D5.1	F11D5.1	F11D5.1b	2.72102	0.14318	0.85827	1
C32H11.7	C32H11.7	C32H11.7a	4.45603	0.237732	0.325362	0.90673
C17C3.13	C17C3.13	C17C3.13	6.28086	-0.253012	0.0691791	0.608859
Y76B12C.3	Y76B12C.3	Y76B12C.3	4.93699	-0.014594	1	1
lars-2	ZK524.3	ZK524.3c	4.28433	0.265045	0.242299	0.857065
klp-3	T09A5.2	T09A5.2b	0.560588	-0.795383	0.270879	0.872796
C07E3.9	C07E3.9	C07E3.9	3.4086	-0.21298	0.448394	0.953363
F59B2.15	F59B2.15	F59B2.15	0.947996	-0.922252	0.154448	0.768261
dod-18	C54G4.6	C54G4.6	2.24422	0.943398	0.0733062	0.614458
F01D5.10	F01D5.10	F01D5.10	5.84761	-0.128219	0.346024	0.919962
rab-6.2	T25G12.4	T25G12.4	4.33587	-0.166923	0.491981	0.974613
H14E04.3	H14E04.3	H14E04.3	4.51303	1.19572	2.65239e-06	0.000355242
Y53F4B.11	Y53F4B.11	Y53F4B.11	3.59978	-0.139505	0.704804	1
C36E6.2	C36E6.2	C36E6.2	4.05848	0.156223	0.678334	1
ZC239.21	ZC239.21	ZC239.21	5.13291	0.377059	0.116146	0.706782
pde-1	T04D3.3	T04D3.3a	6.72947	-0.0447329	0.670249	1
F02H6.2	F02H6.2	F02H6.2	4.97384	-0.137968	0.492958	0.974613
F38E11.9	F38E11.9	F38E11.9.2	2.89886	-0.761088	0.059063	0.571123
ZC376.1	ZC376.1	ZC376.1	1.3372	0.309174	0.758409	1
Y61A9LA.3	Y61A9LA.3	Y61A9LA.3b	5.01388	-0.253334	0.191302	0.808062
M02E1.1	M02E1.1	M02E1.1a	2.47338	0.387074	0.418981	0.945445
Y70C5A.3	Y70C5A.3	Y70C5A.3	0.846685	-0.344193	0.659612	1
C35E7.11	C35E7.11	C35E7.11	2.38424	0.235628	0.629739	1
F22F7.3	F22F7.3	F22F7.3	2.17225	-0.66693	0.159059	0.776967
folt-1	C06H2.4	C06H2.4	3.03421	-0.378544	0.359944	0.925723
D2045.9	D2045.9	D2045.9	4.9594	0.561994	0.00829193	0.217885
srab-11	C36C5.8	C36C5.8	1.44572	0.0207276	1	1
C05D11.8	C05D11.8	C05D11.8	5.32943	-0.05124	0.962276	1
C06B3.6	C06B3.6	C06B3.6.1	1.07748	0.923206	0.178467	0.796835
fbxa-112	Y102A5C.13	Y102A5C.13	3.55015	0.00208283	0.902881	1
C45H4.14	C45H4.14	C45H4.14b	3.49502	-0.544682	0.0835149	0.644899
ZK1053.3	ZK1053.3	ZK1053.3	2.11421	0.445508	0.387128	0.939496
Y71H2B.11	Y71H2B.11	Y71H2B.11	7.6596	0.147658	0.246464	0.858164
C47D12.4	C47D12.4	C47D12.4	3.89224	-0.143773	0.626383	1
Y32G9A.6	Y32G9A.6	Y32G9A.6	1.52991	0.808836	0.205339	0.825054
daao-1	Y69A2AR.5	Y69A2AR.5	2.61383	-0.236254	0.688164	1
moc-2	W01A11.6	W01A11.6	1.9208	1.13482	0.0225734	0.388422
bath-21	F59H6.8	F59H6.8	5.95846	0.142912	0.37059	0.932686
T28C6.3	T28C6.3	T28C6.3	1.90012	0.032557	1	1
C47D12.2	C47D12.2	C47D12.2	6.07009	0.0629524	0.579862	0.993582
ucr-2.1	VW06B3R.1	VW06B3R.1a	4.04037	-0.599558	0.0489497	0.530925
Y81B9A.1	Y81B9A.1	Y81B9A.1	7.11807	-0.116287	0.444599	0.952429
R02C2.1	R02C2.1	R02C2.1	7.25663	0.0773321	0.806102	1
tag-303	C52B11.2	C52B11.2	7.65947	0.402874	0.00421726	0.147251
bath-24	B0047.3	B0047.3	7.88072	0.0161988	0.933851	1
glt-5	Y53C12A.2	Y53C12A.2.2	1.24433	-0.299786	0.655568	1
fbxb-8	F49B2.1	F49B2.1	2.47355	0.336674	0.479843	0.969382
sesn-1	Y74C9A.5	Y74C9A.5.1	4.99248	-0.148932	0.486362	0.972873
ZC190.10	ZC190.10	ZC190.10	2.01126	0.686362	0.159893	0.777367
Y37B11A.2	Y37B11A.2	Y37B11A.2	4.17879	-0.17353	0.496953	0.976139
Y39B6A.37	Y39B6A.37	Y39B6A.37	7.04573	0.0629014	0.670752	1
F41H10.2	F41H10.2	F41H10.2.2	2.16255	-0.492758	0.392723	0.940522
F43G6.8	F43G6.8	F43G6.8	4.79016	0.404471	0.119515	0.712205
lin-15B	ZK662.4	ZK662.4.2	6.84958	0.308828	0.0295623	0.441635
F43C11.6	F43C11.6	F43C11.6	5.98419	0.0111205	0.943977	1
F12B6.2	F12B6.2	F12B6.2b.1	1.53386	0.31959	0.779158	1
glct-1	T09E11.1	T09E11.1	0.46739	0.0656699	1	1
aagr-3	F40F9.6	F40F9.6a	6.87341	-0.10497	0.486892	0.972873
Y46G5A.7	Y46G5A.7	Y46G5A.7	5.72698	0.31152	0.0754206	0.618593
Y105E8A.28	Y105E8A.28	Y105E8A.28	10.839	0.146838	0.275607	0.876139
fbxa-188	F47H4.8	F47H4.8	2.88647	0.201984	0.642098	1
Y20F4.4	Y20F4.4	Y20F4.4	9.11096	-0.163579	0.201801	0.822559
faah-5	Y56A3A.5	Y56A3A.5	10.2133	-0.207469	0.0873421	0.652206
T09B9.4	T09B9.4	T09B9.4.2	4.90787	-0.768536	0.000311533	0.0198971
Y54E10BR.1	Y54E10BR.1	Y54E10BR.1a	3.43508	0.393061	0.258579	0.866202
syg-2	C26G2.1	C26G2.1	5.81451	-0.699957	3.37505e-06	0.000445382
W03H9.2	W03H9.2	W03H9.2	10.4201	0.139217	0.282118	0.876921
Y71H2AM.11	Y71H2AM.11	Y71H2AM.11	5.15168	-0.158316	0.538293	0.98694
ugt-37	F10D2.6	F10D2.6	1.43027	-0.533029	0.356819	0.925678
C05D11.13	C05D11.13	C05D11.13	5.41777	1.24342	2.93257e-10	1.19616e-07
catp-1	Y105E8A.12	Y105E8A.12b	7.10624	0.366515	0.00943363	0.238123
C24H12.11	C24H12.11	C24H12.11	3.79501	0.329211	0.220676	0.833565
nas-9	C37H5.9	C37H5.9c.1	1.96298	-0.541678	0.296361	0.890325
pxd-1	C36E8.3	C36E8.3	8.70379	-0.21311	0.10416	0.684746
ZC239.20	ZC239.20	ZC239.20	3.62982	0.45155	0.26369	0.867886
F44E5.2	F44E5.2	F44E5.2	5.67912	-0.237803	0.233392	0.849978
his-71	F45E1.6	F45E1.6.1	2.66728	-0.0912533	0.842404	1
sdz-26	R06A4.6	R06A4.6	8.32031	0.343526	0.0140881	0.301718
K10G9.2	K10G9.2	K10G9.2	3.00711	-0.647692	0.0756446	0.619058
Y71F9B.8	Y71F9B.8	Y71F9B.8	6.87413	-0.0312903	0.794114	1
F21D9.2	F21D9.2	F21D9.2	2.73587	-0.672973	0.082669	0.644575
col-71	Y49F6B.10	Y49F6B.10	8.91175	0.204934	0.131724	0.735091
srg-34	Y51A2D.12	Y51A2D.12	3.56885	-0.292661	0.362687	0.925723
pgp-7	T21E8.2	T21E8.2	2.88327	0.475366	0.186436	0.806647
Y59C2A.3	Y59C2A.3	Y59C2A.3	5.20378	0.0868231	0.692353	1
F11C1.5	F11C1.5	F11C1.5c.2	2.65325	-0.267571	0.545983	0.988874
C17F4.8	C17F4.8	C17F4.8	4.63372	0.243567	0.26183	0.867307
C37A5.1	C37A5.1	C37A5.1.1	4.37459	0.419587	0.0748608	0.617429
flr-4	F09B12.6	F09B12.6	4.39229	-0.963083	5.94058e-05	0.00546746
F19C6.2	F19C6.2	F19C6.2b	4.20961	0.0463691	0.831043	1
Y55F3AM.10	Y55F3AM.10	Y55F3AM.10	7.23569	-0.191008	0.11605	0.706782
catp-4	C01G12.8	C01G12.8	2.90891	-0.0971472	0.799661	1
rbc-2	Y54F10AM.10	Y54F10AM.10	5.28931	0.181307	0.266863	0.869532
wdfy-2	D2013.2	D2013.2.2	5.34176	-0.190634	0.237168	0.852892
Y57G7A.6	Y57G7A.6	Y57G7A.6	3.57642	0.0248306	0.88881	1
F54B8.4	F54B8.4	F54B8.4.2	3.04111	-0.59982	0.14557	0.752808
fbxa-154	B0391.6	B0391.6	0.561004	0.401765	0.526876	0.985708
Y37E11B.1	Y37E11B.1	Y37E11B.1a	5.38284	-0.422566	0.0246453	0.409166
fbxb-77	Y17G9B.7	Y17G9B.7	1.79417	0.101692	0.941995	1
ZK643.1	ZK643.1	ZK643.1b	6.66608	-0.761097	4.04786e-08	9.43468e-06
T04D1.2	T04D1.2	T04D1.2	7.97568	-0.114736	0.403707	0.943096
T23G11.6	T23G11.6	T23G11.6a	3.78716	0.695626	0.0249152	0.411237
W03H9.3	W03H9.3	W03H9.3	10.3026	0.0294509	0.838835	1
R07H5.11	R07H5.11	R07H5.11	5.8893	-0.140918	0.411755	0.943096
gly-13	B0416.6	B0416.6	8.05791	-0.654725	8.7287e-07	0.000137416
C09E7.9	C09E7.9	C09E7.9	5.30875	0.246146	0.178208	0.796357
srx-7	C14C6.1	C14C6.1	2.28448	-0.190761	0.772476	1
R05G6.10	R05G6.10	R05G6.10.2	3.03611	0.0968147	0.825902	1
Y111B2A.13	Y111B2A.13	Y111B2A.13	7.95582	0.00599934	0.96964	1
dgk-2	F46H6.2	F46H6.2b.3	5.01038	0.322423	0.0952689	0.670769
noah-2	F52B11.3	F52B11.3	3.42257	0.243076	0.473972	0.967637
C28C12.1	C28C12.1	C28C12.1	5.21015	1.12196	1.01604e-09	3.57546e-07
lips-14	H17B01.3	H17B01.3	4.99821	0.214052	0.26285	0.867886
C04C11.2	C04C11.2	C04C11.2.2	2.35803	0.486817	0.320071	0.903478
fut-3	F59E12.13	F59E12.13	5.02152	0.48927	0.0123277	0.281474
Y76A2B.2	Y76A2B.2	Y76A2B.2	4.44068	0.624723	0.0107804	0.259351
T01H10.8	T01H10.8	T01H10.8	3.51063	0.558639	0.117827	0.70997
C56G7.2	C56G7.2	C56G7.2	1.95114	-0.976252	0.069258	0.608859
C50E3.12	C50E3.12	C50E3.12	7.24511	-0.134957	0.265072	0.868957
Y73B6BL.31	Y73B6BL.31	Y73B6BL.31a	1.05982	-0.41434	0.611669	1
ain-1	C06G1.4	C06G1.4.1	5.02669	0.339342	0.0949247	0.669922
T22B7.4	T22B7.4	T22B7.4	7.00844	0.50405	0.000236554	0.0163286
ZK795.2	ZK795.2	ZK795.2	6.25134	0.290275	0.0551223	0.557025
nhr-212	T01G6.6	T01G6.6b	1.68231	-0.727845	0.199642	0.820401
Y19D10A.11	Y19D10A.11	Y19D10A.11	2.30503	-1.04089	0.029328	0.439723
ZK856.5	ZK856.5	ZK856.5.1	4.53368	-0.0886156	0.655149	1
K02E7.6	K02E7.6	K02E7.6.1	2.01345	-0.528289	0.267785	0.870586
F49B2.6	F49B2.6	F49B2.6	3.98745	-0.288491	0.312765	0.901228
far-8	K02F3.3	K02F3.3	1.93946	0.19682	0.69335	1
M04C9.4	M04C9.4	M04C9.4	3.24317	-0.0507589	0.968666	1
asm-3	W03G1.7	W03G1.7b	1.57593	0.612342	0.265433	0.868957
bath-29	F14D2.4	F14D2.4b	5.14623	-0.321785	0.127774	0.72868
daf-8	R05D11.1	R05D11.1	0.506344	0.32478	0.794354	1
nhr-42	C33G8.6	C33G8.6	1.74411	-0.714442	0.202371	0.823109
Y102A5C.4	Y102A5C.4	Y102A5C.4	8.30653	0.176939	0.211862	0.827077
F46B6.12	F46B6.12	F46B6.12.2	4.16731	0.191392	0.511777	0.981306
K07C5.13	K07C5.13	K07C5.13	4.87797	-0.235949	0.246051	0.858164
M04F3.2	M04F3.2	M04F3.2	5.85629	0.124237	0.500596	0.978272
F59A1.10	F59A1.10	F59A1.10	3.02637	-0.762579	0.0411165	0.491353
W02H5.4	W02H5.4	W02H5.4	1.35655	0.505943	0.433339	0.950322
Y44A6D.3	Y44A6D.3	Y44A6D.3	6.39235	0.272758	0.0767202	0.623031
Y47H9C.9	Y47H9C.9	Y47H9C.9	10.0595	0.241824	0.061028	0.579508
Y46G5A.39	Y46G5A.39	Y46G5A.39	2.89405	0.0999578	0.852588	1
skr-7	Y47D7A.1	Y47D7A.1	3.24341	0.333851	0.362726	0.925723
toh-1	T24A11.3	T24A11.3	2.75362	-0.135365	0.710557	1
glb-18	F52A8.4	F52A8.4a	4.61928	0.916205	4.17875e-05	0.00407587
Y43F4A.1	Y43F4A.1	Y43F4A.1a	1.39569	0.784348	0.246621	0.858164
idi-1	K06H7.9	K06H7.9	4.52286	-0.074362	0.894433	1
C07E3.6	C07E3.6	C07E3.6	3.94142	-0.0300155	0.882273	1
T27F7.1	T27F7.1	T27F7.1.1	3.53967	-0.397776	0.179481	0.798002
F08G12.1	F08G12.1	F08G12.1	1.97873	-0.437839	0.420552	0.945445
W07E6.5	W07E6.5	W07E6.5	1.39968	0.395994	0.554273	0.989686
Y57G7A.5	Y57G7A.5	Y57G7A.5	4.59576	0.273643	0.222217	0.835386
pqn-55	R09E10.7	R09E10.7.1	5.25399	-0.22566	0.241742	0.857065
W05F2.7	W05F2.7	W05F2.7	3.56242	0.257445	0.535322	0.986828
gpb-2	F52A8.2	F52A8.2	5.32237	0.254185	0.187703	0.806818
F31D4.5	F31D4.5	F31D4.5a	4.26794	1.57663	2.66968e-10	1.11425e-07
elo-5	F41H10.7	F41H10.7	2.55072	-0.40269	0.393047	0.940522
T27A3.1	T27A3.1	T27A3.1d.2	3.33339	-0.11906	0.699906	1
C11H1.7	C11H1.7	C11H1.7	1.50307	0.375725	0.486621	0.972873
acl-1	F59F4.4	F59F4.4	2.88879	-0.614979	0.134834	0.737972
C34C12.7	C34C12.7	C34C12.7	6.28168	0.737522	4.31705e-07	7.30926e-05
C17D12.7	C17D12.7	C17D12.7	6.09445	0.0320082	0.83905	1
F02C12.3	F02C12.3	F02C12.3	11.8743	0.186601	0.146595	0.754283
fbxb-11	F45C12.5	F45C12.5	3.87525	0.100103	0.781654	1
F42H11.1	F42H11.1	F42H11.1	3.41721	0.75843	0.0174026	0.340223
C44E4.5	C44E4.5	C44E4.5	4.10088	-0.0190105	0.918166	1
lin-1	C37F5.1	C37F5.1	7.43749	0.0429862	0.800759	1
ZC239.6	ZC239.6	ZC239.6.2	4.61388	0.335942	0.170347	0.788284
gcy-28	T01A4.1	T01A4.1b	3.81384	0.393973	0.180118	0.799548
W03F11.5	W03F11.5	W03F11.5	4.30408	0.569906	0.0781046	0.629997
R02E12.4	R02E12.4	R02E12.4	0.415648	-0.586494	0.429819	0.949995
fbxa-118	M162.8	M162.8	6.7248	-0.417034	0.00214635	0.0906366
ugt-45	Y37E11AR.5	Y37E11AR.5	3.14564	-0.129387	0.708694	1
C06B3.7	C06B3.7	C06B3.7	2.81825	0.348027	0.346778	0.920421
fbxc-23	Y48E1B.11	Y48E1B.11	5.2525	0.330144	0.0726695	0.612876
B0454.9	B0454.9	B0454.9	4.9277	-0.71776	0.000433679	0.0262947
sdz-37	ZK673.10	ZK673.10	3.91044	0.175218	0.567871	0.992268
lev-11	Y105E8B.1	Y105E8B.1f	4.06549	0.585073	0.0470193	0.521864
C53B4.6	C53B4.6	C53B4.6	2.08404	0.183594	0.670475	1
fbxa-150	Y38H6C.11	Y38H6C.11	8.13579	0.0724779	0.616117	1
F58D5.5	F58D5.5	F58D5.5	2.30558	-0.473689	0.326455	0.908073
C08A9.9	C08A9.9	C08A9.9.1	2.75169	0.366363	0.367237	0.929723
F55G7.1	F55G7.1	F55G7.1	3.85152	0.564636	0.0382261	0.478698
lnp-1	C05E11.1	C05E11.1	6.20982	0.0852865	0.546412	0.989152
K09B11.4	K09B11.4	K09B11.4	9.26597	-0.0289932	0.840805	1
C38D4.9	C38D4.9	C38D4.9	4.53835	0.298826	0.189383	0.806818
F53B6.7	F53B6.7	F53B6.7	6.03604	-0.579402	7.92599e-05	0.00680612
M01E5.2	M01E5.2	M01E5.2	4.71692	-0.170986	0.466344	0.963297
F26F4.12	F26F4.12	F26F4.12	5.87641	-0.109188	0.434277	0.950322
T05A12.4	T05A12.4	T05A12.4b	4.88277	-0.544045	0.00641926	0.192976
fbxb-40	M01D1.9	M01D1.9	2.97762	-0.0917495	0.894645	1
ZK822.2	ZK822.2	ZK822.2.1	6.47813	0.751655	2.50499e-07	4.58746e-05
fbxb-50	K05F6.2	K05F6.2	2.08613	-0.73675	0.143063	0.75162
Y38F2AR.12	Y38F2AR.12	Y38F2AR.12a	8.25858	0.0878941	0.489641	0.974613
C34F6.7	C34F6.7	C34F6.7	7.74609	-0.123756	0.388328	0.939496
tag-275	C34H3.1	C34H3.1	2.52133	-0.0623544	0.873852	1
T16G12.1	T16G12.1	T16G12.1	5.66341	-0.758152	9.155e-06	0.00113314
VY35H6BL.1	VY35H6BL.1	VY35H6BL.1	3.96457	-0.373355	0.164695	0.781543
F22G12.1	F22G12.1	F22G12.1	3.8447	1.05846	0.00119239	0.0586299
fbxa-218	Y49E10.17	Y49E10.17a	9.07285	-0.0429152	0.680554	1
sdz-18	F45C12.11	F45C12.11	3.98548	0.384524	0.174669	0.793815
Y55B1BR.5	Y55B1BR.5	Y55B1BR.5	8.50594	0.318185	0.0187376	0.356989
ugt-29	Y49C4A.8	Y49C4A.8b.3	4.01703	-0.352366	0.18554	0.806647
his-18	K06C4.10	K06C4.10	5.9746	0.0984144	0.56648	0.991116
ZK512.4	ZK512.4	ZK512.4	4.16077	0.206622	0.410093	0.943096
glb-14	F21A3.6	F21A3.6	7.61428	0.193988	0.164838	0.781543
msra-1	F43E2.5	F43E2.5.2	3.55472	0.686186	0.0312076	0.45375
ubc-15	Y110A2AR.2	Y110A2AR.2	2.88393	-0.134546	0.604049	0.998524
T08H10.3	T08H10.3	T08H10.3	2.88422	-0.37174	0.309088	0.899413
T27F6.8	T27F6.8	T27F6.8	8.7992	0.21571	0.116985	0.70954
fbxb-64	C43D7.9	C43D7.9	1.9633	-0.125252	0.897346	1
skr-3	F44G3.6	F44G3.6.1	2.82769	0.0128845	0.931621	1
K08A2.1	K08A2.1	K08A2.1.2	9.02222	0.0626086	0.65899	1
Y75B12B.11	Y75B12B.11	Y75B12B.11	1.06844	-0.663075	0.327567	0.909278
C49A9.10	C49A9.10	C49A9.10	3.20255	-0.173908	0.571534	0.992519
klp-20	Y50D7A.6	Y50D7A.6	7.11604	-0.123044	0.389214	0.939885
ZK1053.4	ZK1053.4	ZK1053.4	5.01558	-0.509908	0.0175131	0.340594
nhr-47	C24G6.4	C24G6.4	5.01843	-0.163289	0.412722	0.943394
irx-1	C36F7.1	C36F7.1	4.23782	1.15513	9.68409e-06	0.00118232
Y37E3.17	Y37E3.17	Y37E3.17a	6.07309	-0.118719	0.38881	0.939669
Y40C5A.4	Y40C5A.4	Y40C5A.4a	2.30145	-0.494982	0.276681	0.876139
lgc-40	T24D8.1	T24D8.1	3.39562	-0.766844	0.017256	0.339204
kqt-1	C25B8.1	C25B8.1a	2.23881	0.251096	0.628865	1
eva-1	F32A7.3	F32A7.3b	4.29147	1.80809	4.03044e-12	1.95498e-09
VY35H6BL.2	VY35H6BL.2	VY35H6BL.2	4.32357	0.291671	0.252724	0.862161
R04E5.8	R04E5.8	R04E5.8b	1.08025	1.51783	0.0350923	0.466013
rsbp-1	T06D10.1	T06D10.1.1	4.5713	-0.196159	0.520253	0.984637
clec-29	T25E12.9	T25E12.9	1.21618	0.278234	0.78075	1
Y94H6A.4	Y94H6A.4	Y94H6A.4	6.55048	-0.409351	0.00333594	0.127113
C46C11.4	C46C11.4	C46C11.4	1.80467	0.677093	0.18471	0.806175
clec-69	F56D6.15	F56D6.15	2.35439	-0.105688	0.87334	1
D2096.11	D2096.11	D2096.11	6.09803	0.112175	0.462449	0.96056
F21F8.11	F21F8.11	F21F8.11	3.9856	0.223361	0.42856	0.949082
zfp-1	F54F2.2	F54F2.2b	10.097	-0.287015	0.0255964	0.414976
T28H10.1	T28H10.1	T28H10.1	1.98429	0.414889	0.411616	0.943096
Y73E7A.3	Y73E7A.3	Y73E7A.3a	3.7939	-0.192764	0.47672	0.968892
F19B2.6	F19B2.6	F19B2.6	7.32419	0.274628	0.0526017	0.544922
C24D10.5	C24D10.5	C24D10.5	3.20762	0.0665404	0.836306	1
F10C2.5	F10C2.5	F10C2.5.1	5.65493	0.0986875	0.574935	0.993009
stn-1	F30A10.8	F30A10.8b	4.58107	0.460299	0.0568933	0.560958
F21C3.6	F21C3.6	F21C3.6	3.45409	0.823284	0.0190175	0.359649
oac-55	Y39H10A.2	Y39H10A.2	2.56531	0.59696	0.168618	0.784553
C08A9.8	C08A9.8	C08A9.8	2.52537	0.217878	0.490938	0.974613
bath-28	F14D2.13	F14D2.13b	4.04245	0.127282	0.681038	1
elc-1	Y82E9BR.15	Y82E9BR.15	3.5957	0.459883	0.145323	0.752527
K03H6.5	K03H6.5	K03H6.5	5.32379	-0.027004	0.787883	1
T25D3.3	T25D3.3	T25D3.3	5.52069	0.826272	1.45906e-05	0.00165733
tra-3	LLC1.1	LLC1.1	4.71598	-1.19857	3.61884e-08	8.77666e-06
F53F8.3	F53F8.3	F53F8.3	4.48297	0.0109758	1	1
pad-2	K10G9.3	K10G9.3	1.80665	0.499622	0.393806	0.940522
T16H12.13	T16H12.13	T16H12.13	4.57024	0.653239	0.00471082	0.156856
fbxc-40	C32B5.1	C32B5.1b	4.0229	0.391568	0.170089	0.788284
C18H2.1	C18H2.1	C18H2.1	10.1618	-0.0276624	0.793203	1
T01H8.2	T01H8.2	T01H8.2	1.82235	1.19119	0.0384554	0.478698
R05H11.2	R05H11.2	R05H11.2	0.608427	0.310169	0.713283	1
C24H12.1	C24H12.1	C24H12.1	4.62495	0.00614888	0.980864	1
F25H2.2	F25H2.2	F25H2.2	2.44089	-0.00255664	1	1
ceh-41	T26C11.5	T26C11.5	3.83827	0.162956	0.530566	0.985708
gcy-23	T26C12.4	T26C12.4	3.50399	-0.108186	0.688918	1
H04D03.4	H04D03.4	H04D03.4	6.3779	0.762506	9.96965e-08	2.08053e-05
Y75B8A.19	Y75B8A.19	Y75B8A.19	8.56171	0.158942	0.201737	0.822486
F44F1.6	F44F1.6	F44F1.6a	5.72292	0.133093	0.465282	0.96295
T25D1.1	T25D1.1	T25D1.1	2.21028	1.14323	0.0199424	0.366332
F38E9.4	F38E9.4	F38E9.4	8.30787	0.213118	0.108207	0.696017
F59B1.10	F59B1.10	F59B1.10	2.69007	-2.19063	3.92912e-05	0.00385333
btb-11	M01D1.3	M01D1.3	4.04004	0.158603	0.671438	1
T10E9.8	T10E9.8	T10E9.8	0.195121	0.504293	0.55842	0.989686
spe-41	K01A11.4	K01A11.4	6.30307	0.0243692	0.874371	1
F58E1.13	F58E1.13	F58E1.13	6.29034	-0.795681	3.84182e-08	9.07225e-06
toe-4	W02A11.3	W02A11.3	3.67927	0.561249	0.0592908	0.571171
Y16B4A.2	Y16B4A.2	Y16B4A.2	3.55762	0.584057	0.0888987	0.657439
F10E9.3	F10E9.3	F10E9.3.2	4.57973	0.0874504	0.675305	1
rpi-2	K08D12.2	K08D12.2	8.62332	0.107207	0.489362	0.974613
C40A11.6	C40A11.6	C40A11.6	4.53257	-0.329172	0.158224	0.775858
egl-9	F22E12.4	F22E12.4e.2	5.74576	-0.246235	0.149282	0.759187
ZK1055.5	ZK1055.5	ZK1055.5	2.08515	-0.312798	0.569637	0.992503
C41C4.1	C41C4.1	C41C4.1	2.7695	1.66964	7.61386e-05	0.00669833
C17G1.5	C17G1.5	C17G1.5	2.30916	1.08045	0.02079	0.37287
F44G4.3	F44G4.3	F44G4.3	4.93322	0.206009	0.297052	0.891205
K11H12.1	K11H12.1	K11H12.1	3.48053	0.166679	0.537668	0.986828
tbc-6	C04A2.1	C04A2.1.1	2.90559	-0.18358	0.5426	0.988737
F40F11.3	F40F11.3	F40F11.3	3.78622	0.120953	0.789593	1
ZK666.1	ZK666.1	ZK666.1	4.72604	0.426519	0.084998	0.648214
F37D6.3	F37D6.3	F37D6.3	11.2634	0.0138616	0.952151	1
Y75B8A.31	Y75B8A.31	Y75B8A.31	5.24937	-0.0935337	0.673339	1
Y71H2B.8	Y71H2B.8	Y71H2B.8	1.62802	0.466765	0.459284	0.958461
Y73F8A.33	Y73F8A.33	Y73F8A.33	8.12536	-0.229899	0.0878587	0.653586
C16H3.3	C16H3.3	C16H3.3a	7.75235	0.733763	1.7823e-08	4.92108e-06
C06H2.7	C06H2.7	C06H2.7	3.51082	0.618647	0.0575777	0.56238
fbxa-3	T08E11.7	T08E11.7	4.84741	0.0148458	0.882653	1
F57A10.2	F57A10.2	F57A10.2	4.46866	1.47744	1.23838e-09	4.19345e-07
Y39A1A.9	Y39A1A.9	Y39A1A.9	2.35808	-0.0072737	1	1
Y46G5A.8	Y46G5A.8	Y46G5A.8	2.74777	-0.633503	0.10277	0.684746
C06C3.8	C06C3.8	C06C3.8	6.90231	-0.114315	0.342189	0.918458
K10B4.3	K10B4.3	K10B4.3	0.887233	-0.539826	0.437088	0.950322
fbxb-18	F58E1.8	F58E1.8	1.84644	-0.276778	0.681862	1
C33D9.3	C33D9.3	C33D9.3b	4.1418	0.497513	0.0908414	0.659603
ZC204.17	ZC204.17	ZC204.17	1.85034	1.03397	0.0722264	0.611558
W02A2.8	W02A2.8	W02A2.8	4.06876	0.713435	0.00549608	0.173354
sdz-25	M116.4	M116.4	3.72746	-0.0751998	0.773577	1
let-756	C05D11.4	C05D11.4	1.35784	-0.677338	0.262775	0.867886
B0205.8	B0205.8	B0205.8	4.86049	0.12268	0.601716	0.99804
T07D3.3	T07D3.3	T07D3.3	8.09556	0.168022	0.219003	0.832343
odr-1	R01E6.1	R01E6.1a	5.63215	-0.18937	0.328484	0.909629
Y47G6A.5	Y47G6A.5	Y47G6A.5b	3.59539	-0.261673	0.385853	0.939359
C44C1.1	C44C1.1	C44C1.1	5.42247	0.446257	0.0362257	0.471802
Y50D4A.5	Y50D4A.5	Y50D4A.5	5.46497	0.429413	0.0199807	0.366659
F58H1.3	F58H1.3	F58H1.3a	3.42916	0.419471	0.187617	0.806818
C24G6.6	C24G6.6	C24G6.6.3	3.49054	-0.122728	0.724125	1
Y23H5A.4	Y23H5A.4	Y23H5A.4	5.92306	-0.0132988	0.951423	1
Y37D8A.25	Y37D8A.25	Y37D8A.25	3.88986	0.292546	0.313536	0.901228
K09F6.6	K09F6.6	K09F6.6	4.42028	-0.270612	0.211891	0.827077
nhr-88	K08A2.5	K08A2.5c.1	5.07686	-0.149928	0.519419	0.984637
kal-1	K03D10.1	K03D10.1	5.71488	-0.307494	0.0753587	0.618593
F10G8.9	F10G8.9	F10G8.9b	4.71269	0.295476	0.185004	0.806643
K01G12.3	K01G12.3	K01G12.3	5.85092	0.0580222	0.691634	1
Y60A3A.14	Y60A3A.14	Y60A3A.14	3.9504	0.0425241	0.906363	1
Y51H7C.12	Y51H7C.12	Y51H7C.12	5.88499	0.0878179	0.755188	1
Y47D3A.1	Y47D3A.1	Y47D3A.1	4.98612	-0.488381	0.0246289	0.409166
gpa-1	T19C4.6	T19C4.6b	5.20005	-0.188752	0.298796	0.891761
Y105E8A.1	Y105E8A.1	Y105E8A.1	8.45086	0.447302	0.000583962	0.0325477
grl-27	F40C5.3	F40C5.3	4.06638	0.194598	0.493043	0.974613
T22E7.1	T22E7.1	T22E7.1b	1.43909	0.34401	0.625924	1
ugt-40	F10D2.5	F10D2.5	2.53734	-0.57823	0.168696	0.784553
Y32G9A.10	Y32G9A.10	Y32G9A.10	4.74201	0.126812	0.559454	0.989691
tag-163	M01E11.7	M01E11.7b.1	5.66904	0.498145	0.0153604	0.318698
D2045.8	D2045.8	D2045.8	0.518198	0.32478	0.794354	1
C27F2.8	C27F2.8	C27F2.8	5.74446	-0.0496936	0.703235	1
ZC123.4	ZC123.4	ZC123.4c	7.45992	-0.499029	0.000127935	0.0101595
Y55F3C.9	Y55F3C.9	Y55F3C.9	1.02901	-0.238869	0.840787	1
F35F10.12	F35F10.12	F35F10.12.2	2.98978	0.526365	0.172938	0.792119
R11G10.3	R11G10.3	R11G10.3	5.70261	1.02328	2.08879e-08	5.45858e-06
clp-6	Y77E11A.10	Y77E11A.10	6.30328	0.46956	0.00718868	0.207441
ZC123.1	ZC123.1	ZC123.1	7.8449	-0.234767	0.0737847	0.614794
C30B5.5	C30B5.5	C30B5.5	2.50224	0.0664403	0.83518	1
fbxa-42	Y54F10BL.1	Y54F10BL.1	2.50656	-0.199637	0.684033	1
ZC504.3	ZC504.3	ZC504.3	6.28498	0.0344818	0.726954	1
T10D4.3	T10D4.3	T10D4.3	3.13337	0.179466	0.676796	1
fbxa-97	C18B12.5	C18B12.5	6.76538	0.29991	0.031272	0.45375
H36L18.2	H36L18.2	H36L18.2.1	2.37843	0.306421	0.547182	0.989245
math-7	C16C4.12	C16C4.12	2.84909	0.0322483	0.892695	1
pmk-2	F42G8.3	F42G8.3b	7.36711	0.150214	0.256832	0.865278
ubh-1	F46E10.8	F46E10.8	3.3097	-0.122307	0.695799	1
tax-6	C02F4.2	C02F4.2c	6.1896	0.217729	0.147031	0.75476
K09D9.11	K09D9.11	K09D9.11	4.08163	-0.169155	0.5272	0.985708
C25E10.8	C25E10.8	C25E10.8.2	0.117725	-0.998928	0.285486	0.880625
Y61A9LA.9	Y61A9LA.9	Y61A9LA.9	7.12034	-0.228835	0.0573529	0.561239
nhr-229	Y116A8C.18	Y116A8C.18	8.90555	0.0283872	0.735961	1
K10D2.8	K10D2.8	K10D2.8	6.85655	0.148014	0.258214	0.866154
lips-11	T13B5.5	T13B5.5	2.79514	-0.111297	0.676366	1
C53D5.5	C53D5.5	C53D5.5.1	3.07545	0.532795	0.206564	0.825754
H04D03.3	H04D03.3	H04D03.3	8.38794	0.119548	0.352211	0.923798
Y106G6A.1	Y106G6A.1	Y106G6A.1	4.41393	0.13638	0.613674	1
nhr-204	R02C2.4	R02C2.4	7.6113	0.176673	0.212767	0.827795
Y23H5B.7	Y23H5B.7	Y23H5B.7a	5.16712	0.0943177	0.630061	1
AC8.12	AC8.12	AC8.12	8.99431	-0.134853	0.258352	0.866154
ccb-1	T28F2.5	T28F2.5	4.46324	-0.583483	0.0126155	0.283014
F15A4.2	F15A4.2	F15A4.2	3.75276	-0.0435582	0.843	1
F29D10.3	F29D10.3	F29D10.3	2.69175	-0.734354	0.0645102	0.590287
T24A6.20	T24A6.20	T24A6.20	6.38445	0.0771033	0.797747	1
sig-7	F39H2.2	F39H2.2a	5.01399	0.342285	0.100339	0.683347
B0454.8	B0454.8	B0454.8	4.64833	0.186412	0.356593	0.925678
Y53F4B.43	Y53F4B.43	Y53F4B.43.2	1.08097	-1.53867	0.0289651	0.438311
fbxa-120	C33E10.2	C33E10.2	8.29178	0.0386787	0.683058	1
R06A10.1	R06A10.1	R06A10.1	4.89225	0.275342	0.217299	0.832343
C01A2.6	C01A2.6	C01A2.6	6.89069	0.269166	0.0355014	0.467456
hmit-1.3	M01F1.5	M01F1.5.2	3.63025	0.318118	0.271899	0.874001
F12E12.6	F12E12.6	F12E12.6	3.19063	-0.643216	0.083367	0.644899
D2024.10	D2024.10	D2024.10	2.82216	-0.0571176	0.961674	1
grk-2	W02B3.2	W02B3.2	2.49776	-0.264132	0.485367	0.972873
Y47G6A.7	Y47G6A.7	Y47G6A.7b.2	7.32806	0.689079	3.72504e-07	6.50312e-05
K09H11.11	K09H11.11	K09H11.11	9.83515	0.0641006	0.633891	1
Y116A8B.5	Y116A8B.5	Y116A8B.5	0.660856	0.142768	0.820126	1
kel-8	W02G9.2	W02G9.2.3	3.72794	-0.22529	0.42371	0.946989
H17B01.1	H17B01.1	H17B01.1b	3.35639	-0.753301	0.022932	0.391962
Y34F4.5	Y34F4.5	Y34F4.5	2.59036	-0.136356	0.661041	1
R09H3.1	R09H3.1	R09H3.1	4.50996	-0.0204175	0.981008	1
F28H6.8	F28H6.8	F28H6.8	4.58695	1.77112	9.89255e-11	4.22718e-08
F44G4.2	F44G4.2	F44G4.2	4.00491	-0.469692	0.0746388	0.616949
iff-2	F54C9.1	F54C9.1.3	7.44275	-0.199321	0.144834	0.752343
Y87G2A.17	Y87G2A.17	Y87G2A.17	6.7537	0.333266	0.0154144	0.319081
acl-7	Y46G5A.21	Y46G5A.21	4.43565	-0.0663259	0.761943	1
fbxa-20	Y82E9BL.16	Y82E9BL.16	0.778592	-0.920576	0.174848	0.794309
nhr-228	T27B7.6	T27B7.6a	5.8228	0.187377	0.384814	0.938974
D1014.4	D1014.4	D1014.4	4.42386	0.298653	0.209327	0.826061
F39G3.2	F39G3.2	F39G3.2	2.80095	-0.583522	0.137172	0.740848
Y57G11C.56	Y57G11C.56	Y57G11C.56	3.55681	0.325173	0.269485	0.871962
F59B2.9	F59B2.9	F59B2.9	4.61645	0.183642	0.37166	0.932917
F46F5.16	F46F5.16	F46F5.16	0.684263	-0.165525	1	1
ZK250.2	ZK250.2	ZK250.2	7.64178	-0.0764026	0.5283	0.985708
Y43F11A.4	Y43F11A.4	Y43F11A.4	2.00021	0.765966	0.123929	0.721893
gcy-18	ZK896.8	ZK896.8	1.352	1.09388	0.0708902	0.610089
fbxa-136	C18D4.2	C18D4.2a	8.26332	0.582859	1.01179e-05	0.00122694
xol-1	C18A11.5	C18A11.5b	7.43253	0.687036	2.40427e-07	4.44839e-05
F22F7.7	F22F7.7	F22F7.7.2	3.44402	0.593878	0.109595	0.698087
M70.4	M70.4	M70.4.2	5.4372	-0.169878	0.333252	0.913625
Y54G2A.21	Y54G2A.21	Y54G2A.21.2	11.0468	0.0730259	0.569732	0.992503
rps-4	Y43B11AR.4	Y43B11AR.4.2	5.71486	0.00741181	0.911276	1
F49C5.3	F49C5.3	F49C5.3	6.85544	0.3186	0.0734362	0.614458
T12D8.5	T12D8.5	T12D8.5	6.55466	0.193913	0.194738	0.812707
C29H12.2	C29H12.2	C29H12.2.2	6.11708	-0.073704	0.643135	1
wars-1	Y80D3A.1	Y80D3A.1	5.84261	0.0819546	0.682099	1
pqn-92	Y75B8A.27	Y75B8A.27	2.52344	0.70337	0.102906	0.684746
fbxb-34	W08F4.2	W08F4.2	1.55693	-0.0180603	1	1
cwn-1	K10B4.6	K10B4.6a	7.39119	0.469316	0.000287593	0.0187688
Y73B6BL.27	Y73B6BL.27	Y73B6BL.27	4.0738	0.306051	0.273229	0.875213
pho-11	C05C10.4	C05C10.4	4.39561	0.489867	0.0433406	0.500215
K10B3.5	K10B3.5	K10B3.5	8.24272	-0.144333	0.304468	0.897231
Y73F8A.32	Y73F8A.32	Y73F8A.32	2.51991	-0.259133	0.598581	0.997555
C04E6.11	C04E6.11	C04E6.11	5.21585	0.0431571	0.808023	1
R151.4	R151.4	R151.4b	0.0529297	-1.18548	0.139814	0.745469
F56F11.2	F56F11.2	F56F11.2	2.24329	-1.06925	0.0372858	0.475261
glna-3	F30F8.2	F30F8.2	1.81985	0.386218	0.477807	0.968892
B0261.8	B0261.8	B0261.8	5.71004	-0.521029	0.00174245	0.0789693
T20F5.5	T20F5.5	T20F5.5	1.8658	1.43993	0.00798912	0.213047
C36F7.5	C36F7.5	C36F7.5	3.92777	1.14628	3.61555e-05	0.0036049
his-38	K03A1.6	K03A1.6	5.29746	0.0254138	0.872662	1
C09G1.3	C09G1.3	C09G1.3	7.79526	0.126933	0.400019	0.942197
W05H5.2	W05H5.2	W05H5.2	3.58451	0.0665761	0.889474	1
C36B1.9	C36B1.9	C36B1.9	4.60307	-0.0356343	0.928189	1
T22B2.2	T22B2.2	T22B2.2	8.4283	0.094212	0.489083	0.974562
csb-1	F53H4.1	F53H4.1	5.47826	-0.221856	0.183598	0.804649
R10E4.9	R10E4.9	R10E4.9	3.86679	0.376471	0.237575	0.852892
Y49G5B.1	Y49G5B.1	Y49G5B.1	2.56961	0.467724	0.256614	0.865278
sre-23	ZK265.5	ZK265.5	1.10117	-1.42541	0.0394919	0.483321
C41D11.6	C41D11.6	C41D11.6	9.43647	-0.00445623	0.963507	1
Y6D1A.2	Y6D1A.2	Y6D1A.2	8.45711	0.0808524	0.609169	1
nhr-64	C45E1.1	C45E1.1b	6.1575	-0.328489	0.031994	0.457704
Y71G12B.5	Y71G12B.5	Y71G12B.5	2.76871	0.194808	0.628281	1
ZK682.2	ZK682.2	ZK682.2.1	3.62895	0.349474	0.235185	0.852011
T05G5.4	T05G5.4	T05G5.4	5.49638	-3.07641	2.4459e-50	8.77931e-47
F12D9.2	F12D9.2	F12D9.2	3.464	0.768993	0.0160639	0.326577
Y44A6B.3	Y44A6B.3	Y44A6B.3	5.1133	0.236899	0.19481	0.812707
R166.3	R166.3	R166.3	7.62158	-0.322587	0.0133033	0.292233
lpl-1	ZC410.7	ZC410.7a.1	3.74972	0.242802	0.427775	0.948714
sfxn-1.4	C47D12.3	C47D12.3a	1.91997	0.565874	0.273288	0.875213
ZK856.14	ZK856.14	ZK856.14	2.09192	-2.29093	7.83361e-05	0.00675912
F56D2.3	F56D2.3	F56D2.3	3.53741	-0.225661	0.55968	0.989696
F54B11.5	F54B11.5	F54B11.5	2.76129	-0.320543	0.39411	0.940522
F35E2.8	F35E2.8	F35E2.8	2.59229	-0.119957	0.876704	1
Y34D9A.8	Y34D9A.8	Y34D9A.8b	6.23143	0.343349	0.0153275	0.318698
Y62E10A.20	Y62E10A.20	Y62E10A.20.1	5.37221	0.372157	0.0456002	0.512773
jmjc-1	T28F2.4	T28F2.4b	8.19528	0.0904727	0.470042	0.965008
F14D2.8	F14D2.8	F14D2.8	4.11884	-0.0852004	0.735731	1
C14C11.1	C14C11.1	C14C11.1	4.56994	-0.519959	0.0280866	0.431022
Y34D9A.7	Y34D9A.7	Y34D9A.7	6.31852	0.183876	0.21053	0.826237
F28C6.4	F28C6.4	F28C6.4b	4.64151	0.1416	0.520738	0.984637
F21G4.5	F21G4.5	F21G4.5	3.93023	0.303842	0.325318	0.90673
M04F3.4	M04F3.4	M04F3.4b	2.87722	0.425824	0.281572	0.876921
math-17	C16C4.9	C16C4.9	2.61014	0.657702	0.138837	0.744614
F53C3.6	F53C3.6	F53C3.6b.2	4.48288	-0.38997	0.0982672	0.679611
F07B7.8	F07B7.8	F07B7.8	2.30784	0.98607	0.0424173	0.498063
F08G2.4	F08G2.4	F08G2.4	1.86042	-0.375846	0.584424	0.994874
K11H12.5	K11H12.5	K11H12.5	2.52347	0.372455	0.387315	0.939496
Y71A12B.10	Y71A12B.10	Y71A12B.10	11.2413	0.0253804	0.876167	1
T08D2.2	T08D2.2	T08D2.2	4.10043	0.175546	0.477088	0.968892
ttr-20	F36A4.8	F36A4.8	6.39921	0.138921	0.423549	0.946865
ZK402.2	ZK402.2	ZK402.2	7.92511	0.0744303	0.578412	0.993413
fbxb-6	F07E5.1	F07E5.1	6.24704	-0.0807905	0.494591	0.975131
R10F2.6	R10F2.6	R10F2.6	4.45232	-0.0190153	1	1
C49C3.5	C49C3.5	C49C3.5	3.40293	-0.157198	0.657243	1
Y32H12A.1	Y32H12A.1	Y32H12A.1	0.836081	-0.869489	0.240774	0.856527
F48G7.4	F48G7.4	F48G7.4	6.14565	0.390886	0.00713339	0.207441
Y20C6A.1	Y20C6A.1	Y20C6A.1	4.02344	-0.435216	0.114443	0.706539
F35H12.1	F35H12.1	F35H12.1	3.99952	-0.261896	0.334054	0.913966
ZK1098.7	ZK1098.7	ZK1098.7	3.21636	-0.122052	0.750511	1
H10E21.4	H10E21.4	H10E21.4	2.32778	0.436776	0.398035	0.942197
his-31	F17E9.12	F17E9.12	5.70449	0.0261773	0.91118	1
C03H5.5	C03H5.5	C03H5.5	3.4822	-0.507984	0.0955335	0.671315
F33E2.5	F33E2.5	F33E2.5	7.78652	0.531213	7.11412e-05	0.0063521
Y50D7A.5	Y50D7A.5	Y50D7A.5	3.14963	0.673251	0.0596483	0.573286
F16F9.4	F16F9.4	F16F9.4	6.56415	-0.156272	0.270611	0.872559
frm-10	F25H9.5	F25H9.5.1	5.60667	0.136021	0.390725	0.940339
fbxb-81	T17A3.3	T17A3.3	2.41558	0.160674	0.721047	1
B0361.4	B0361.4	B0361.4	5.34302	0.352607	0.0707663	0.610089
csp-3	Y47H9C.6	Y47H9C.6	7.19794	-0.265279	0.0401026	0.485852
K11H12.9	K11H12.9	K11H12.9	2.8527	0.18715	0.720305	1
pll-1	K10F12.3	K10F12.3a	8.97905	0.201612	0.144097	0.75162
str-211	C02E7.13	C02E7.13	0.94776	0.913895	0.145182	0.752406
Y73E7A.8	Y73E7A.8	Y73E7A.8	5.98863	0.0136521	1	1
nhr-98	M02H5.6	M02H5.6	3.03606	-0.129656	0.797345	1
F42G9.4	F42G9.4	F42G9.4	4.03536	0.556584	0.0326396	0.460825
lgc-29	Y45G5AL.2	Y45G5AL.2	1.33973	0.211739	0.803045	1
AC8.11	AC8.11	AC8.11	8.09117	0.13896	0.321243	0.903972
him-18	T04A8.15	T04A8.15	5.13991	0.0206546	0.873503	1
ric-4	Y22F5A.3	Y22F5A.3b	3.24086	0.119858	0.754179	1
R151.1	R151.1	R151.1	2.49676	0.13228	0.783654	1
T03G6.3	T03G6.3	T03G6.3.1	2.56802	0.800583	0.0427323	0.499592
Y11D7A.7	Y11D7A.7	Y11D7A.7	3.63123	0.197138	0.477053	0.968892
his-5	F45F2.3	F45F2.3	5.94295	0.0686993	0.728137	1
frm-1	ZK270.2	ZK270.2a.1	12.0292	-0.0221263	0.811502	1
ZK1055.7	ZK1055.7	ZK1055.7.1	8.31635	-0.0150941	0.875514	1
F41E7.3	F41E7.3	F41E7.3	2.2459	-0.0126805	1	1
F02D10.6	F02D10.6	F02D10.6	1.54212	-0.989507	0.074619	0.616949
Y53F4B.10	Y53F4B.10	Y53F4B.10	7.26069	-0.151663	0.25216	0.861957
Y69A2AR.20	Y69A2AR.20	Y69A2AR.20	11.2755	-0.00188779	0.9691	1
cdh-3	ZK112.7	ZK112.7	3.17889	0.245812	0.478103	0.968892
alh-5	T08B1.3	T08B1.3	2.48594	0.332513	0.526767	0.985708
C27D6.4	C27D6.4	C27D6.4b.1	4.79716	0.343583	0.0995114	0.680251
H05C05.4	H05C05.4	H05C05.4	3.04263	0.524722	0.159041	0.776967
C03B8.2	C03B8.2	C03B8.2	4.38979	0.0964665	0.721083	1
faah-6	Y41C4A.2	Y41C4A.2	1.12085	-1.46362	0.0209565	0.374192
nfm-1	F42A10.2	F42A10.2b	8.38207	-0.0771637	0.584194	0.994874
Y34B4A.2	Y34B4A.2	Y34B4A.2	5.10141	-0.469972	0.0126491	0.283413
cpin-1	F38E11.3	F38E11.3	6.14532	0.305389	0.0499668	0.536647
spd-3	H34C03.1	H34C03.1	4.0242	-0.278991	0.298176	0.891761
F56B3.9	F56B3.9	F56B3.9	3.68066	0.509424	0.105562	0.689866
Y9D1A.1	Y9D1A.1	Y9D1A.1	7.10008	-0.217671	0.159936	0.777367
Y54G11B.1	Y54G11B.1	Y54G11B.1	5.20396	-0.477694	0.0111338	0.26396
Y38F2AL.6	Y38F2AL.6	Y38F2AL.6	4.05893	-0.0828329	0.912153	1
Y48G1BM.7	Y48G1BM.7	Y48G1BM.7	8.24604	-0.230807	0.0710499	0.610089
ZK1128.7	ZK1128.7	ZK1128.7	5.27619	0.536942	0.00370891	0.136611
clec-125	W09G10.6	W09G10.6	2.48275	-0.359984	0.449463	0.953385
VH15N14R.1	VH15N14R.1	VH15N14R.1	8.78264	0.083019	0.702269	1
W08F4.7	W08F4.7	W08F4.7	4.97075	0.0864811	0.783723	1
Y54E10A.17	Y54E10A.17	Y54E10A.17.2	5.90117	0.433077	0.0156729	0.320365
Y71A12B.3	Y71A12B.3	Y71A12B.3	7.08638	0.401625	0.00530963	0.168658
ins-5	ZK84.3	ZK84.3	6.89811	0.917943	5.09728e-11	2.23124e-08
nhr-58	R11G11.2	R11G11.2a	5.98731	0.0804178	0.674614	1
F52C12.4	F52C12.4	F52C12.4	6.13771	0.038533	0.757076	1
F10E9.10	F10E9.10	F10E9.10	1.17411	0.460667	0.441133	0.951619
F32D1.11	F32D1.11	F32D1.11	3.02499	-0.129656	0.675187	1
Y47D3A.22	Y47D3A.22	Y47D3A.22	7.30788	0.0855946	0.577073	0.99307
unc-103	C30D11.1	C30D11.1e	4.61928	-0.745859	0.00374425	0.137139
Y37H9A.2	Y37H9A.2	Y37H9A.2	9.66035	0.196687	0.146361	0.754162
Y57G11C.31	Y57G11C.31	Y57G11C.31	7.36646	0.340277	0.0431521	0.499592
Y51A2A.5	Y51A2A.5	Y51A2A.5	3.46935	-0.0351149	1	1
C06H2.3	C06H2.3	C06H2.3	4.44225	0.0951707	0.728317	1
F13C5.1	F13C5.1	F13C5.1	6.13172	0.340084	0.0251955	0.411824
F13H6.4	F13H6.4	F13H6.4	2.25386	-0.376992	0.454034	0.954919
lsy-2	F49H12.1	F49H12.1b.1	3.95124	-0.558102	0.0508241	0.539793
C56G2.3	C56G2.3	C56G2.3	3.06438	-0.554263	0.150519	0.761376
dgn-2	F56C3.6	F56C3.6	3.93959	-0.0722658	0.713504	1
C32E12.1	C32E12.1	C32E12.1.2	2.13769	-0.363198	0.5323	0.985708
F26E4.6	F26E4.6	F26E4.6.1	3.17111	-0.443486	0.202304	0.823109
clk-1	ZC395.2	ZC395.2	4.04612	-0.0317524	0.933617	1
mksr-2	Y38F2AL.2	Y38F2AL.2	6.80825	-0.218949	0.108825	0.69725
F22E12.1	F22E12.1	F22E12.1	3.19915	0.576552	0.106668	0.693363
W06D11.4	W06D11.4	W06D11.4	2.94802	0.438266	0.236815	0.85241
C33A12.7	C33A12.7	C33A12.7	5.10396	-0.0553616	0.813796	1
T07C12.12	T07C12.12	T07C12.12	5.21303	0.493219	0.00676827	0.1999
C06A6.5	C06A6.5	C06A6.5	3.70828	0.461404	0.126558	0.725756
W02B12.13	W02B12.13	W02B12.13a	6.88045	0.221702	0.21429	0.829687
C10E2.1	C10E2.1	C10E2.1	1.77249	-0.367077	0.562753	0.990333
K09D9.12	K09D9.12	K09D9.12	4.64969	-0.422646	0.0681028	0.603576
R03H10.6	R03H10.6	R03H10.6	5.17322	-0.0090663	1	1
C44B12.3	C44B12.3	C44B12.3	6.51582	-0.267447	0.0610074	0.579508
shk-1	ZK1321.2	ZK1321.2f.2	0.630667	0.544411	0.543938	0.988762
E02H9.2	E02H9.2	E02H9.2	7.20831	0.064162	0.717766	1
Y34B4A.7	Y34B4A.7	Y34B4A.7.1	1.48213	0.609303	0.339557	0.916808
F26D2.16	F26D2.16	F26D2.16	1.66932	0.42133	0.448237	0.953363
F34D6.1	F34D6.1	F34D6.1	4.18303	-0.104723	0.745	1
Y55F3C.10	Y55F3C.10	Y55F3C.10	3.10203	-0.0789555	0.779837	1
Y46G5A.34	Y46G5A.34	Y46G5A.34	0.858738	-0.206468	0.739913	1
K08B4.5	K08B4.5	K08B4.5	10.207	0.219598	0.103844	0.684746
K09B11.5	K09B11.5	K09B11.5a	3.64671	-0.152354	0.591388	0.997281
T21B4.17	T21B4.17	T21B4.17	2.91223	-0.0643657	0.853963	1
Y48C3A.1	Y48C3A.1	Y48C3A.1	6.29477	-0.273322	0.0527747	0.545278
R04A9.5	R04A9.5	R04A9.5	4.19365	0.190204	0.436162	0.950322
K02B7.3	K02B7.3	K02B7.3a.2	6.13014	0.463388	0.00928514	0.236369
F22E5.13	F22E5.13	F22E5.13.2	5.9961	0.418446	0.0189143	0.358453
fbxa-166	C08E3.9	C08E3.9	6.61131	-0.0509204	0.673716	1
T24F1.3	T24F1.3	T24F1.3a	2.12385	-0.697485	0.173366	0.792119
Y57A10B.6	Y57A10B.6	Y57A10B.6	0.731134	-0.387557	0.528589	0.985708
K11D2.1	K11D2.1	K11D2.1	3.61446	-0.386519	0.217919	0.832343
mtk-1	B0414.7	B0414.7a	6.20264	0.0279439	0.895872	1
B0207.5	B0207.5	B0207.5	3.92347	0.107648	0.787816	1
glit-1	F55D10.3	F55D10.3	8.0795	-0.277205	0.0381291	0.478698
F49C5.4	F49C5.4	F49C5.4	5.28145	-0.104313	0.589932	0.997119
C40A11.7	C40A11.7	C40A11.7	5.3032	-0.209584	0.240723	0.856514
F59D12.2	F59D12.2	F59D12.2	4.37814	0.252651	0.412306	0.943394
F17C11.11	F17C11.11	F17C11.11	4.54511	-0.0243167	0.815635	1
fbxb-108	F08D12.6	F08D12.6	2.53993	-0.54315	0.259197	0.866202
Y47G6A.19	Y47G6A.19	Y47G6A.19a	5.70347	0.570831	0.00212988	0.0903663
mes-1	F54F7.5	F54F7.5	5.93979	-0.136789	0.350206	0.922388
ZK1128.1	ZK1128.1	ZK1128.1.1	3.9299	0.213235	0.511359	0.981011
cutl-10	Y53H1B.1	Y53H1B.1	6.274	-0.906605	5.13298e-10	1.9192e-07
Y67D8B.4	Y67D8B.4	Y67D8B.4a	7.96597	-0.103456	0.455722	0.955617
JC8.4	JC8.4	JC8.4	3.56493	0.29664	0.396516	0.941407
Y41D4A.8	Y41D4A.8	Y41D4A.8	1.21349	0.278234	0.786435	1
bath-9	Y49F6C.3	Y49F6C.3	2.19119	0.36832	0.454554	0.954919
acs-16	F47G6.2	F47G6.2	3.38565	0.387819	0.292957	0.886148
T01B6.1	T01B6.1	T01B6.1	1.16539	-0.265154	0.628125	1
C49C3.8	C49C3.8	C49C3.8a	2.05283	-0.503225	0.276314	0.876139
ZK84.4	ZK84.4	ZK84.4	3.89518	0.485886	0.129784	0.732693
K09F6.10	K09F6.10	K09F6.10	3.45607	0.424033	0.207826	0.825914
K09E9.3	K09E9.3	K09E9.3	6.87724	0.149373	0.282001	0.876921
B0001.5	B0001.5	B0001.5	8.50087	-0.258381	0.0527525	0.545278
F52B11.5	F52B11.5	F52B11.5	1.56822	0.274155	0.693702	1
B0410.3	B0410.3	B0410.3	1.12305	-0.678436	0.282255	0.876921
Y73B6BL.28	Y73B6BL.28	Y73B6BL.28	4.95515	-0.262245	0.165155	0.782276
pcbd-1	T10B11.1	T10B11.1	3.23801	-0.275275	0.429636	0.949995
ndx-2	W02G9.1	W02G9.1	7.53475	0.653548	1.7144e-06	0.000241933
T07F8.1	T07F8.1	T07F8.1	3.38568	1.08258	0.00312204	0.12128
T16G12.4	T16G12.4	T16G12.4	7.34509	0.0896939	0.514855	0.98338
T14E8.1	T14E8.1	T14E8.1b.2	2.17464	0.777357	0.109651	0.698087
Y71F9B.13	Y71F9B.13	Y71F9B.13a	4.31119	-1.53702	6.60228e-09	2.11591e-06
F49F1.8	F49F1.8	F49F1.8	10.2067	0.0792713	0.537705	0.986828
Y5H2B.3	Y5H2B.3	Y5H2B.3	0.977682	0.962403	0.184555	0.806122
islo-1	F42G8.5	F42G8.5	1.66332	-0.244797	0.762213	1
smn-1	C41G7.1	C41G7.1a	4.67262	0.238738	0.279339	0.876921
F53H2.1	F53H2.1	F53H2.1	2.09255	0.124952	0.849862	1
Y82E9BR.22	Y82E9BR.22	Y82E9BR.22	5.19514	0.144797	0.448658	0.953363
F53B3.5	F53B3.5	F53B3.5	3.47307	-0.0459823	0.943372	1
C25G4.8	C25G4.8	C25G4.8	3.52493	0.12051	0.627789	1
Y56A3A.36	Y56A3A.36	Y56A3A.36	2.7588	-0.192329	0.602282	0.998143
F49F1.7	F49F1.7	F49F1.7	7.75824	0.151485	0.292456	0.88585
fbxb-106	F29A7.1	F29A7.1	3.25523	-0.654749	0.0601127	0.57477
H14A12.5	H14A12.5	H14A12.5	2.51155	-0.391242	0.355255	0.925678
C31H5.4	C31H5.4	C31H5.4	5.59533	0.13387	0.474817	0.968312
tcl-2	Y38C1AA.4	Y38C1AA.4	4.32877	0.462985	0.0728734	0.61373
C36F7.2	C36F7.2	C36F7.2	4.54621	0.119632	0.640918	1
Y47G7B.2	Y47G7B.2	Y47G7B.2	4.76879	0.107898	0.627084	1
K09E4.4	K09E4.4	K09E4.4.2	2.08354	-0.466924	0.332572	0.913199
unc-33	Y37E11C.1	Y37E11C.1	5.12725	0.191796	0.372488	0.932917
Y71G12B.35	Y71G12B.35	Y71G12B.35	7.68482	0.194064	0.176946	0.796357
fbxb-72	H24O09.2	H24O09.2	2.98993	-0.219003	0.608566	1
Y17G7B.8	Y17G7B.8	Y17G7B.8	2.79606	0.687111	0.123654	0.721588
srd-70	F48F5.4	F48F5.4	5.51526	0.766205	2.37787e-05	0.00249565
F30F8.10	F30F8.10	F30F8.10a	3.5101	0.407604	0.1795	0.798002
W09B7.2	W09B7.2	W09B7.2	8.69475	0.310605	0.0249925	0.411237
nas-36	C26C6.3	C26C6.3	7.24372	-0.189701	0.140774	0.747396
K11H3.2	K11H3.2	K11H3.2	3.78996	0.0938551	0.882791	1
T07E3.2	T07E3.2	T07E3.2	7.66185	0.236158	0.0816344	0.639779
T24H7.2	T24H7.2	T24H7.2	5.70285	0.396555	0.00762156	0.209162
F07B7.7	F07B7.7	F07B7.7	6.68968	0.529668	0.000140324	0.0106262
Y67D8B.2	Y67D8B.2	Y67D8B.2	0.471403	-0.29128	0.794354	1
sma-9	T05A10.1	T05A10.1c	4.62748	0.208365	0.338721	0.916406
Y94H6A.7	Y94H6A.7	Y94H6A.7	5.31234	0.226167	0.190765	0.808038
Y102A5D.1	Y102A5D.1	Y102A5D.1	10.2671	-0.0135137	0.884698	1
F14H3.2	F14H3.2	F14H3.2	4.62931	-0.17036	0.563799	0.990333
M05B5.1	M05B5.1	M05B5.1	4.83263	-0.41396	0.0494603	0.532812
cutl-15	T21B10.6	T21B10.6	3.14104	0.108254	0.746924	1
Y77E11A.3	Y77E11A.3	Y77E11A.3	8.76518	0.108278	0.433745	0.950322
F07B7.2	F07B7.2	F07B7.2	8.69475	0.310605	0.0249925	0.411237
Y65B4A.7	Y65B4A.7	Y65B4A.7	4.38438	-0.48299	0.0447356	0.507824
B0281.5	B0281.5	B0281.5a	2.86942	-0.0350806	0.925272	1
T11F9.10	T11F9.10	T11F9.10	10.6557	0.140544	0.281844	0.876921
tag-80	Y2C2A.1	Y2C2A.1	10.2916	0.972651	9.051e-15	6.08728e-12
F23F1.10	F23F1.10	F23F1.10	3.77124	0.121644	0.732177	1
chs-2	F48A11.1	F48A11.1	5.90113	0.357547	0.0183977	0.352726
tig-2	F39G3.8	F39G3.8	5.9221	0.443959	0.00941072	0.238123
Y56A3A.28	Y56A3A.28	Y56A3A.28	5.12119	-0.0690606	0.641565	1
srh-87	H27D07.6	H27D07.6	2.74531	-0.266861	0.493097	0.974613
par-2	F58B6.3	F58B6.3a	9.23335	0.253113	0.0531499	0.547264
F16B4.5	F16B4.5	F16B4.5a	4.94502	0.195962	0.28233	0.876921
F40D4.13	F40D4.13	F40D4.13	9.97898	0.108571	0.466925	0.963297
C18H2.2	C18H2.2	C18H2.2	8.43475	0.136813	0.30757	0.899399
W04G5.3	W04G5.3	W04G5.3	3.38461	-0.0164117	1	1
hap-1	ZC395.7	ZC395.7	4.34698	0.048266	0.793107	1
tag-312	C33D12.6	C33D12.6	4.80372	-0.416883	0.0389986	0.48135
F18E9.1	F18E9.1	F18E9.1	2.27439	-0.612731	0.167625	0.783258
fbxb-87	C44B9.6	C44B9.6	2.03197	-0.578689	0.273955	0.875944
F28H6.2	F28H6.2	F28H6.2	0.547642	-0.270333	0.796424	1
ZC328.5	ZC328.5	ZC328.5	1.03907	-0.487425	0.487692	0.972944
C43H8.2	C43H8.2	C43H8.2	6.42913	-0.147823	0.331059	0.911836
F45D3.2	F45D3.2	F45D3.2	0.896646	-0.67994	0.306925	0.899122
W08A12.2	W08A12.2	W08A12.2	3.13473	0.0805745	0.83429	1
C35E7.6	C35E7.6	C35E7.6	1.1973	-0.0958969	1	1
F34H10.3	F34H10.3	F34H10.3.3	6.69039	0.275424	0.0622256	0.582862
zeel-1	Y39G10AR.5	Y39G10AR.5	4.65623	-0.745762	0.000490286	0.0281123
pqn-32	F29C12.1	F29C12.1a	3.89506	1.61525	8.60973e-07	0.000136742
F58E10.7	F58E10.7	F58E10.7	2.38509	0.280545	0.569776	0.992503
ZC411.1	ZC411.1	ZC411.1	6.68968	0.529668	0.000140324	0.0106262
aex-6	Y87G2A.4	Y87G2A.4	8.98974	0.117971	0.402896	0.942857
F15D4.6	F15D4.6	F15D4.6	8.75419	0.219848	0.108859	0.69725
Y48B6A.10	Y48B6A.10	Y48B6A.10	4.23759	0.933195	0.000129044	0.0102024
Y47D7A.14	Y47D7A.14	Y47D7A.14	5.37478	-0.968498	6.82862e-08	1.49455e-05
T05F1.7	T05F1.7	T05F1.7	4.13238	-0.0980364	0.832653	1
Y80D3A.8	Y80D3A.8	Y80D3A.8	4.98995	-0.345827	0.102813	0.684746
C46C2.3	C46C2.3	C46C2.3	10.2917	0.19835	0.136111	0.739791
Y37E11AL.1	Y37E11AL.1	Y37E11AL.1	7.24793	-0.456628	0.000735941	0.0387329
C04C3.4	C04C3.4	C04C3.4	5.15754	0.161063	0.472802	0.967462
F59H6.3	F59H6.3	F59H6.3	3.50205	-0.121275	0.806721	1
F45D3.1	F45D3.1	F45D3.1	4.5831	0.937549	8.3003e-05	0.00699368
T07D1.2	T07D1.2	T07D1.2.2	0.975217	0.190157	0.833537	1
Y87G2A.18	Y87G2A.18	Y87G2A.18	5.20661	0.140961	0.397275	0.94211
fbxa-169	C31C9.8	C31C9.8	5.03726	-0.293286	0.121518	0.716267
Y50D4C.6	Y50D4C.6	Y50D4C.6	6.21729	0.0599681	0.646016	1
fbxb-24	Y56A3A.15	Y56A3A.15	7.34698	0.255308	0.0582351	0.56607
F53H1.4	F53H1.4	F53H1.4b.2	6.01348	0.296202	0.0738562	0.614794
F55A11.11	F55A11.11	F55A11.11	2.96	0.0988396	0.863312	1
Y41C4A.8	Y41C4A.8	Y41C4A.8	1.72444	-0.120149	0.943464	1
Y82E9BR.21	Y82E9BR.21	Y82E9BR.21	5.76436	0.460333	0.0106389	0.257326
F02H6.4	F02H6.4	F02H6.4a	5.56545	-0.0629539	0.727359	1
Y18H1A.9	Y18H1A.9	Y18H1A.9	2.79481	-0.342118	0.400571	0.942197
acn-1	C42D8.5	C42D8.5b.1	3.38435	0.710254	0.0317967	0.457256
nhr-149	C03G6.12	C03G6.12	3.32399	0.437718	0.245379	0.857627
Y23B4A.2	Y23B4A.2	Y23B4A.2	2.38447	0.737786	0.109387	0.698087
math-5	C16C4.10	C16C4.10	3.60608	0.965849	0.00164455	0.0747208
acs-2	F28F8.2	F28F8.2	6.51685	-0.0195175	0.867844	1
H12D21.7	H12D21.7	H12D21.7.1	3.57944	0.139376	0.701415	1
nhr-65	Y17D7A.3	Y17D7A.3b	2.13223	0.43796	0.348096	0.920466
K02E10.1	K02E10.1	K02E10.1	1.58584	0.441965	0.54512	0.988874
B0001.3	B0001.3	B0001.3b	7.84055	-0.193938	0.138704	0.744614
C02G6.2	C02G6.2	C02G6.2	3.19065	-0.860255	0.0110491	0.263344
C44C1.5	C44C1.5	C44C1.5b.1	2.37132	-1.38595	0.00216941	0.0912968
fbxb-90	F12E12.10	F12E12.10	1.03024	-0.614586	0.425483	0.948078
Y77E11A.2	Y77E11A.2	Y77E11A.2	6.3962	0.115576	0.527154	0.985708
C30H6.8	C30H6.8	C30H6.8.2	3.66847	-0.287905	0.427413	0.948714
Y116F11B.9	Y116F11B.9	Y116F11B.9a	1.902	-0.515158	0.394568	0.940528
Y102A11A.2	Y102A11A.2	Y102A11A.2b	2.88057	-0.37174	0.334393	0.913966
F20B6.1	F20B6.1	F20B6.1	5.86189	-0.0511655	0.804035	1
klf-1	F56F11.3	F56F11.3.1	8.15125	0.0855885	0.567133	0.991944
rnh-1.0	F59A6.6	F59A6.6c	4.97414	0.364349	0.0519842	0.543236
nhr-87	Y41D4B.7	Y41D4B.7	1.3073	0.419123	0.481378	0.970598
T20B3.1	T20B3.1	T20B3.1	2.64414	-0.0534129	0.818344	1
EGAP798.1	EGAP798.1	EGAP798.1	7.15885	0.106709	0.445737	0.952652
Y49A3A.4	Y49A3A.4	Y49A3A.4	0.965751	0.513404	0.398484	0.942197
siah-1	Y37E11AR.2	Y37E11AR.2	5.6733	-0.151838	0.306456	0.899122
R08A2.7	R08A2.7	R08A2.7	1.99046	0.191186	0.84787	1
K02F6.1	K02F6.1	K02F6.1	6.80223	0.147777	0.274877	0.876139
ferl-1	T05E8.1	T05E8.1	3.47735	-0.000417593	1	1
R12C12.8	R12C12.8	R12C12.8b	2.85717	0.135007	0.704715	1
seld-1	Y45F10A.4	Y45F10A.4	5.90413	0.0645831	0.711511	1
Y60A3A.24	Y60A3A.24	Y60A3A.24	3.43783	0.215841	0.570341	0.992519
R03A10.1	R03A10.1	R03A10.1	1.4312	-0.1615	0.805247	1
nrx-1	C29A12.4	C29A12.4b	2.30455	0.392548	0.410451	0.943096
fbxa-106	Y59A8B.11	Y59A8B.11	4.57446	-0.441737	0.0561199	0.55957
K05C4.11	K05C4.11	K05C4.11	4.17404	0.40357	0.163233	0.779911
T02C1.1	T02C1.1	T02C1.1	5.35767	-0.0240571	0.917763	1
sdz-4	C32B5.16	C32B5.16	2.57311	-1.08767	0.016188	0.327985
nit-1	ZK1058.6	ZK1058.6	7.19123	0.0341538	0.796003	1
fbxb-119	B0462.3	B0462.3	1.93333	-0.555694	0.248445	0.860001
btb-3	B0047.2	B0047.2	4.38124	0.179141	0.487155	0.972873
coq-2	F57B9.4	F57B9.4c	4.85356	-0.0711657	0.736779	1
Y38H6C.14	Y38H6C.14	Y38H6C.14	2.3893	0.185228	0.739071	1
F52C6.2	F52C6.2	F52C6.2	5.37601	0.168629	0.404408	0.943096
ZC21.10	ZC21.10	ZC21.10	5.33057	0.552352	0.0170932	0.33805
C27B7.9	C27B7.9	C27B7.9	2.66285	-0.192026	0.668506	1
sdz-7	C49D10.11	C49D10.11	0.367874	0.0656026	1	1
Y18H1A.10	Y18H1A.10	Y18H1A.10	1.81018	-0.675305	0.23622	0.85241
F26E4.12	F26E4.12	F26E4.12	1.82034	-0.573553	0.28184	0.876921
ZK675.3	ZK675.3	ZK675.3a	2.49202	0.649089	0.135447	0.73839
nhr-145	Y39B6A.47	Y39B6A.47.1	2.23503	-0.277794	0.554015	0.989686
C23G10.2	C23G10.2	C23G10.2c.2	4.07886	-0.438374	0.124337	0.722512
C23F12.4	C23F12.4	C23F12.4	1.16653	-0.377084	0.641655	1
R07E4.5	R07E4.5	R07E4.5	5.58568	-0.133905	0.490701	0.974613
Y13C8A.1	Y13C8A.1	Y13C8A.1	7.97761	0.367154	0.00938165	0.238123
C01F6.2	C01F6.2	C01F6.2	2.47123	0.31212	0.511694	0.981306
set-3	C07A9.7	C07A9.7b	5.82804	0.332821	0.052002	0.543236
C39F7.5	C39F7.5	C39F7.5	4.62118	0.467892	0.032591	0.460559
Y73B6A.6	Y73B6A.6	Y73B6A.6	3.68805	-0.164355	0.55497	0.989686
hsp-16.11	T27E4.2	T27E4.2	2.7983	0.120764	0.781958	1
fbxb-71	F40F4.1	F40F4.1	1.542	-0.358058	0.637541	1
R12B2.2	R12B2.2	R12B2.2	6.0516	-0.260201	0.0801166	0.635937
H40L08.1	H40L08.1	H40L08.1	6.88074	-0.0227651	0.783016	1
Y41C4A.13	Y41C4A.13	Y41C4A.13	4.01778	0.227285	0.436872	0.950322
gcy-8	C49H3.1	C49H3.1	2.53108	0.00255599	1	1
Y110A2AL.10	Y110A2AL.10	Y110A2AL.10	8.20461	0.349372	0.0108734	0.261238
W06H8.6	W06H8.6	W06H8.6	5.2171	0.0566326	0.750676	1
alh-6	F56D12.1	F56D12.1d.1	6.46863	-0.423183	0.00226078	0.093705
fbxa-40	Y59E1A.1	Y59E1A.1	6.23554	-0.294737	0.0807886	0.639395
F56A6.4	F56A6.4	F56A6.4	4.91195	0.0707731	0.807716	1
M106.2	M106.2	M106.2	4.45071	-0.0193559	0.941167	1
Y6G8.9	Y6G8.9	Y6G8.9	3.63727	0.0265722	0.974262	1
T24A6.17	T24A6.17	T24A6.17	5.24623	0.0369953	0.941505	1
str-8	T23D5.11	T23D5.11	1.064	0.0077233	1	1
ZK470.2	ZK470.2	ZK470.2b.1	5.14775	0.133893	0.459677	0.958725
F35C8.8	F35C8.8	F35C8.8	2.726	0.0281279	1	1
fbxc-47	M02B7.1	M02B7.1	4.75555	-0.384053	0.0573067	0.561093
ZK945.4	ZK945.4	ZK945.4	6.07656	0.497799	0.000548388	0.0308524
nhr-150	C06B8.1	C06B8.1	1.90793	0.459976	0.537652	0.986828
C16C8.14	C16C8.14	C16C8.14	5.31673	-0.963359	2.14551e-07	4.09633e-05
pyk-1	F25H5.3	F25H5.3e	8.7067	0.471316	0.000207609	0.0147086
Y22D7AL.7	Y22D7AL.7	Y22D7AL.7	7.32307	0.0659085	0.688665	1
R05G6.5	R05G6.5	R05G6.5	5.62711	-0.684112	4.76174e-05	0.00452163
adpr-1	Y73E7A.9	Y73E7A.9	4.91981	0.128355	0.544766	0.988874
F35G2.3	F35G2.3	F35G2.3	5.16806	0.561926	0.00225559	0.093705
R07B7.10	R07B7.10	R07B7.10	2.26119	-0.430137	0.345829	0.919768
dlk-1	F33E2.2	F33E2.2d.2	8.36424	-0.543964	1.70475e-05	0.00191219
ugt-31	Y39G10AR.6	Y39G10AR.6	7.81642	0.432189	0.00102976	0.0519617
M02B7.4	M02B7.4	M02B7.4	3.73246	-0.292997	0.355859	0.925678
K02E7.4	K02E7.4	K02E7.4	-0.0219856	-0.0575824	1	1
hlh-30	W02C12.3	W02C12.3h.5	7.32786	-0.832125	1.72549e-06	0.000241933
Y102A5C.2	Y102A5C.2	Y102A5C.2	4.05992	0.29914	0.268011	0.870586
T27E9.6	T27E9.6	T27E9.6	5.33312	0.196986	0.320552	0.903856
F54C9.7	F54C9.7	F54C9.7	1.92981	0.297638	0.480254	0.969747
F46F11.7	F46F11.7	F46F11.7	1.56684	-0.345841	0.597781	0.997555
C46C2.2	C46C2.2	C46C2.2.2	5.44375	-0.117425	0.483099	0.972253
ZK686.6	ZK686.6	ZK686.6	8.85151	-0.217279	0.0846489	0.647568
Y38F2AR.13	Y38F2AR.13	Y38F2AR.13	4.26645	0.227984	0.394092	0.940522
fbxa-138	Y82E9BR.12	Y82E9BR.12	2.92285	0.0498729	0.863344	1
inx-20	T23H4.1	T23H4.1	2.15509	0.380299	0.475294	0.968393
Y41E3.6	Y41E3.6	Y41E3.6	3.36311	0.420641	0.20997	0.826061
aqp-10	ZK1321.3	ZK1321.3.2	4.71831	-0.449225	0.0397946	0.484323
W02H5.10	W02H5.10	W02H5.10	6.82942	0.140444	0.319766	0.903339
ZK563.5	ZK563.5	ZK563.5	2.77154	-0.18584	0.713497	1
E03H4.11	E03H4.11	E03H4.11	2.93793	-0.243541	0.608763	1
Y46G5A.18	Y46G5A.18	Y46G5A.18a	5.54301	-0.085832	0.590338	0.997281
ceh-40	F17A2.5	F17A2.5	1.56496	-0.272322	0.71055	1
clec-238	Y102A5C.17	Y102A5C.17	6.66146	0.0299465	0.990084	1
F55F8.8	F55F8.8	F55F8.8	1.12822	0.5755	0.380157	0.937473
H39E20.1	H39E20.1	H39E20.1	7.31161	0.202524	0.155165	0.769481
Y57G7A.2	Y57G7A.2	Y57G7A.2	5.73715	0.855833	2.38635e-06	0.000322013
F15D3.9	F15D3.9	F15D3.9	0.510265	0.151856	0.794354	1
C11D2.3	C11D2.3	C11D2.3	5.99838	-0.323377	0.0298334	0.444332
C01H6.2	C01H6.2	C01H6.2	1.09049	-0.755422	0.199399	0.820401
fbxa-16	Y73B3A.14	Y73B3A.14	4.41777	-0.0557319	0.919874	1
K08D10.1	K08D10.1	K08D10.1	8.15062	0.132204	0.325828	0.907076
tbc-11	F35H12.2	F35H12.2a	6.15101	-0.168959	0.274682	0.876139
C34C12.1	C34C12.1	C34C12.1	10.2126	0.220486	0.0850818	0.64838
M117.3	M117.3	M117.3	9.50175	0.0716925	0.600029	0.997555
pept-3	F56F4.5	F56F4.5	2.34192	-0.276079	0.661875	1
T10B11.5	T10B11.5	T10B11.5	3.14907	0.179466	0.619703	1
Y77E11A.8	Y77E11A.8	Y77E11A.8	4.22482	-0.147258	0.543407	0.988737
ZK512.1	ZK512.1	ZK512.1	3.38519	0.463314	0.201089	0.821202
T20F7.1	T20F7.1	T20F7.1	6.04085	-0.0581571	0.733092	1
fbxa-67	T12B5.11	T12B5.11	9.429	0.0516801	0.696177	1
Y56A3A.18	Y56A3A.18	Y56A3A.18	7.6171	0.156936	0.243725	0.857504
clec-166	F38A1.5	F38A1.5	1.64394	0.0280348	1	1
C24H12.2	C24H12.2	C24H12.2	7.69961	-0.219057	0.086991	0.652206
eri-6	C41D11.1	C41D11.1a	5.88769	-0.268853	0.0842729	0.64749
Y110A7A.9	Y110A7A.9	Y110A7A.9b.1	6.63749	0.049091	0.636943	1
sox-4	C12D12.5	C12D12.5	1.20582	-0.806739	0.29834	0.891761
Y48G1BL.5	Y48G1BL.5	Y48G1BL.5	4.04337	0.304088	0.277964	0.876921
C06C6.6	C06C6.6	C06C6.6	2.97442	-0.837772	0.0246431	0.409166
C17C3.15	C17C3.15	C17C3.15	6.41311	0.30689	0.0335327	0.462576
F36H9.5	F36H9.5	F36H9.5	2.75896	0.177159	0.669925	1
T19C3.6	T19C3.6	T19C3.6	5.95237	-0.0753628	0.608649	1
K12C11.6	K12C11.6	K12C11.6	3.69618	0.598009	0.0854777	0.64838
R13H4.2	R13H4.2	R13H4.2a	4.3603	-0.353261	0.163219	0.779911
R107.2	R107.2	R107.2	2.95252	-0.272612	0.419334	0.945445
R151.10	R151.10	R151.10.2	6.28183	0.178169	0.242726	0.857065
dbr-1	C55B7.8	C55B7.8	4.9766	0.00698473	0.937793	1
Y11D7A.9	Y11D7A.9	Y11D7A.9	1.6853	0.53508	0.336186	0.914589
C14E2.6	C14E2.6	C14E2.6	4.74792	-0.322279	0.133466	0.736343
nhx-8	Y18D10A.6	Y18D10A.6b.1	3.15058	-0.172708	0.679251	1
ttr-25	Y51A2D.10	Y51A2D.10	1.05866	0.304516	0.689394	1
C09G5.7	C09G5.7	C09G5.7	6.3327	-0.49048	0.000278836	0.0183307
Y105E8B.7	Y105E8B.7	Y105E8B.7	0.977487	0.256482	0.652763	1
nhr-57	T05B4.2	T05B4.2	1.59727	-0.358058	0.62643	1
C24H10.4	C24H10.4	C24H10.4	8.60939	0.296652	0.0287691	0.437558
F36D1.9	F36D1.9	F36D1.9	6.90376	0.0385734	0.712793	1
sta-1	Y51H4A.17	Y51H4A.17b	0.257472	-0.5512	0.479343	0.969327
C34C12.4	C34C12.4	C34C12.4.1	4.23225	0.133345	0.672201	1
D1025.10	D1025.10	D1025.10	6.49272	0.141372	0.316109	0.901511
nrf-6	C08B11.4	C08B11.4	3.6437	0.126184	0.647417	1
snt-3	Y75B7AL.3	Y75B7AL.3	2.2767	0.72451	0.132126	0.735279
dsh-1	C34F11.9	C34F11.9b	1.76009	-0.714442	0.248648	0.860001
R02D5.1	R02D5.1	R02D5.1	5.65053	0.361583	0.0417495	0.494163
fbxa-94	F28F8.8	F28F8.8	1.93825	0.393745	0.456803	0.955619
C05G5.3	C05G5.3	C05G5.3	1.87206	0.619306	0.208506	0.826061
Y60A3A.7	Y60A3A.7	Y60A3A.7	2.57182	-0.100397	0.833246	1
F14F11.1	F14F11.1	F14F11.1c	6.51384	0.27727	0.0474221	0.523744
mca-3	Y67D8C.10	Y67D8C.10b.1	5.64146	-0.125561	0.454534	0.954919
nhr-1	R09G11.2	R09G11.2c	6.51191	0.447511	0.00229477	0.0946174
Y54G2A.29	Y54G2A.29	Y54G2A.29	6.10994	0.00352722	0.870839	1
Y48A6B.10	Y48A6B.10	Y48A6B.10	5.21168	-0.168036	0.388277	0.939496
Y71H2AM.12	Y71H2AM.12	Y71H2AM.12	4.88672	0.73054	0.000399426	0.024634
fbxb-22	Y56A3A.10	Y56A3A.10	6.20742	0.0448106	0.7579	1
nhr-15	F33E11.1	F33E11.1	8.65859	-0.00397948	0.893921	1
twk-6	F17C8.5	F17C8.5	2.77402	-0.464035	0.266553	0.86935
spsb-1	Y46E12BL.4	Y46E12BL.4	4.73858	0.0619844	0.770167	1
R05A10.1	R05A10.1	R05A10.1	2.67421	0.682053	0.0999551	0.682089
M88.4	M88.4	M88.4	2.43536	-0.326842	0.448333	0.953363
F27D4.6	F27D4.6	F27D4.6b	1.392	0.685384	0.321786	0.903972
fbxa-90	Y102A5C.19	Y102A5C.19	4.33745	0.39515	0.136984	0.740848
F35F11.2	F35F11.2	F35F11.2	4.86697	0.198764	0.380953	0.938128
bath-10	Y49F6C.4	Y49F6C.4	6.88894	0.540072	8.26844e-05	0.00699368
ZK973.8	ZK973.8	ZK973.8	7.27432	-0.320391	0.0143241	0.30459
F29B9.12	F29B9.12	F29B9.12	5.03472	0.0704411	0.924859	1
C56G3.1	C56G3.1	C56G3.1b	0.717552	-0.235046	0.909383	1
M57.1	M57.1	M57.1	5.39425	-0.114004	0.469199	0.964855
F18H3.1	F18H3.1	F18H3.1	1.4422	-0.112992	0.934519	1
K10C8.1	K10C8.1	K10C8.1	9.7066	0.0401763	0.717505	1
C34C6.4	C34C6.4	C34C6.4	4.4021	-0.00397689	0.979764	1
ZC155.4	ZC155.4	ZC155.4	4.43332	-0.105838	0.745795	1
K10C9.3	K10C9.3	K10C9.3	3.99026	0.508512	0.110678	0.700795
Y73B3B.3	Y73B3B.3	Y73B3B.3	5.93885	0.194815	0.19968	0.820401
hex-4	Y51F10.5	Y51F10.5	3.97444	0.200174	0.541411	0.988679
C09G1.5	C09G1.5	C09G1.5.1	3.09924	-0.457229	0.185514	0.806647
irk-3	K04G11.5	K04G11.5	5.21642	0.116439	0.611845	1
fog-1	Y54E10A.4	Y54E10A.4a.2	4.07792	0.858298	0.00254799	0.102301
cdh-5	F08B4.2	F08B4.2a	5.61246	4.03024	3.23202e-76	1.9335e-72
T01G5.8	T01G5.8	T01G5.8	6.43411	-0.101494	0.484545	0.972873
C09F5.1	C09F5.1	C09F5.1	3.95178	0.154918	0.680485	1
cdh-12	Y71D11A.1	Y71D11A.1	8.76806	-0.356826	0.00360135	0.134373
F45G2.9	F45G2.9	F45G2.9	2.22612	-0.065454	0.90248	1
K03H4.2	K03H4.2	K03H4.2	4.34614	0.374416	0.109213	0.69756
Y71H2AM.10	Y71H2AM.10	Y71H2AM.10	1.90935	0.266773	0.585421	0.994874
Y47G6A.31	Y47G6A.31	Y47G6A.31	8.20359	-0.119038	0.406112	0.943096
EEED8.2	EEED8.2	EEED8.2	3.63278	0.587594	0.0572051	0.561016
ceh-43	C28A5.4	C28A5.4	4.14	-0.665672	0.00707283	0.207074
Y42A5A.1	Y42A5A.1	Y42A5A.1	1.6481	-0.449537	0.398717	0.942197
B0303.2	B0303.2	B0303.2	8.23647	0.100188	0.534516	0.986828
W04A8.5	W04A8.5	W04A8.5	4.47007	0.290536	0.240825	0.856536
C02B8.1	C02B8.1	C02B8.1.2	6.9272	-0.502497	0.000263076	0.0176833
hlh-6	T15H9.3	T15H9.3	0.518548	-0.441261	0.623207	1
F25B5.3	F25B5.3	F25B5.3b	4.60675	0.245448	0.250526	0.860675
F26D11.12	F26D11.12	F26D11.12	3.90939	0.00813183	0.928175	1
W04A8.6	W04A8.6	W04A8.6	11.4942	0.158639	0.202655	0.823606
btb-4	F59H6.12	F59H6.12	5.89246	0.335018	0.020797	0.37287
nph-1	M28.7	M28.7	3.80885	0.191155	0.502583	0.979266
tbc-10	R06B10.5	R06B10.5.2	3.45823	-0.578896	0.0654099	0.593185
C18B10.6	C18B10.6	C18B10.6	3.09174	0.140336	0.679135	1
B0432.1	B0432.1	B0432.1	0.700984	-1.5954	0.0301396	0.446508
K08H2.3	K08H2.3	K08H2.3	7.11988	-0.00744112	0.991846	1
unc-49	T21C12.1	T21C12.1d	5.04006	0.247579	0.275047	0.876139
cyp-25A5	F42A6.4	F42A6.4	1.61934	0.305571	0.647734	1
F37H8.7	F37H8.7	F37H8.7	7.18945	0.151156	0.250422	0.860675
trxr-1	C06G3.7	C06G3.7	5.64336	0.214124	0.252752	0.862161
T20D4.12	T20D4.12	T20D4.12	0.792953	-0.220044	0.910814	1
ZK856.4	ZK856.4	ZK856.4	6.13209	-0.59596	5.94014e-05	0.00546746
C45G9.7	C45G9.7	C45G9.7	4.98105	0.732647	0.00027138	0.0179722
C27F2.6	C27F2.6	C27F2.6	3.62955	-0.621593	0.0571089	0.560958
C18D4.6	C18D4.6	C18D4.6c	7.02217	-0.422285	0.00220322	0.0923859
fbxb-67	F49B2.2	F49B2.2	3.18194	-0.165887	0.613019	1
dgk-4	F42A9.1	F42A9.1a	5.6487	0.339187	0.0582588	0.56607
Y71A12B.11	Y71A12B.11	Y71A12B.11	8.07105	0.151943	0.247179	0.858164
C01H6.6	C01H6.6	C01H6.6	3.70349	0.297523	0.330067	0.911067
jph-1	T22C1.7	T22C1.7	3.16813	0.0939528	0.873898	1
Y73B6BL.14	Y73B6BL.14	Y73B6BL.14	5.25249	0.187566	0.322481	0.904817
C27C12.1	C27C12.1	C27C12.1	6.52202	0.00286667	0.906737	1
C38D9.2	C38D9.2	C38D9.2	9.98845	0.0657102	0.656854	1
C03B8.1	C03B8.1	C03B8.1.2	1.78021	0.875364	0.177944	0.796357
M03A1.8	M03A1.8	M03A1.8	4.05038	-0.306812	0.210346	0.826061
str-172	Y17G9A.5	Y17G9A.5	1.53323	-0.585901	0.438076	0.950322
math-48	ZK250.6	ZK250.6	6.06395	-0.136635	0.390069	0.940339
F07B7.12	F07B7.12	F07B7.12	5.02461	-0.0181809	0.954665	1
W09D6.5	W09D6.5	W09D6.5	4.077	0.519876	0.0525148	0.544827
Y44E3A.1	Y44E3A.1	Y44E3A.1b	3.90401	-0.744402	0.00911142	0.234273
nep-1	ZK20.6	ZK20.6.2	3.84725	-0.342768	0.260677	0.86681
taf-13	C14A4.10	C14A4.10	4.96869	-0.0128028	0.968725	1
M03F8.1	M03F8.1	M03F8.1	1.00141	0.314794	0.683881	1
T24A6.2	T24A6.2	T24A6.2	4.51362	0.287956	0.25617	0.865278
hot-4	T12A2.16	T12A2.16b	2.04332	0.339074	0.508778	0.980017
fbxb-54	K05F6.7	K05F6.7	2.51507	-0.322036	0.490783	0.974613
F16B4.3	F16B4.3	F16B4.3	3.58376	0.667798	0.0322769	0.459643
Y82E9BR.1	Y82E9BR.1	Y82E9BR.1	7.12159	0.0254436	0.847103	1
T04F8.2	T04F8.2	T04F8.2.1	2.80758	0.190101	0.589483	0.996954
E01G4.3	E01G4.3	E01G4.3a.1	4.90413	-0.389315	0.0449858	0.50903
K07A1.3	K07A1.3	K07A1.3	7.69673	-0.106336	0.396611	0.941407
rnh-1.3	C04F12.9	C04F12.9	10.5937	-0.0794255	0.504192	0.979413
ced-8	F08F1.5	F08F1.5	2.67252	0.224188	0.618922	1
F52F10.1	F52F10.1	F52F10.1	4.97303	0.018986	0.87567	1
ahr-1	C41G7.5	C41G7.5a	1.62706	0.187365	0.760813	1
haf-4	W04C9.1	W04C9.1	7.67433	0.516985	0.000181388	0.0130738
F10E9.2	F10E9.2	F10E9.2	6.57513	0.090348	0.714246	1
oac-59	C42C1.7	C42C1.7b.1	6.34344	-0.0644613	0.608338	1
zip-2	K02F3.4	K02F3.4.1	8.99423	-0.255826	0.0412306	0.491353
C53H9.3	C53H9.3	C53H9.3	4.30658	0.282875	0.279206	0.876921
Y54E10BR.2	Y54E10BR.2	Y54E10BR.2.1	3.24102	0.573498	0.0889797	0.657439
F30A10.1	F30A10.1	F30A10.1	3.54855	0.267344	0.356707	0.925678
C36C9.1	C36C9.1	C36C9.1	5.73158	-0.141205	0.44204	0.951619
W03C9.6	W03C9.6	W03C9.6.3	5.12833	0.518064	0.0141767	0.303254
btb-13	ZC204.11	ZC204.11	2.51361	0.284623	0.663058	1
C03D6.1	C03D6.1	C03D6.1	5.19903	-0.543179	0.00217216	0.0912968
F08B6.1	F08B6.1	F08B6.1	3.48645	0.322977	0.338754	0.916406
pek-1	F46C3.1	F46C3.1	5.29195	-0.116022	0.628615	1
W10D9.2	W10D9.2	W10D9.2	2.14518	1.28186	0.00919239	0.235344
glrx-22	C07G1.8	C07G1.8	5.20021	0.381567	0.0722593	0.611558
abt-1	C24F3.5	C24F3.5	2.91962	-0.165488	0.723206	1
C41A3.1	C41A3.1	C41A3.1	9.69983	-0.0148049	0.956759	1
klp-12	T01G1.1	T01G1.1d.1	7.21352	0.234606	0.0893517	0.657617
hum-4	F46C3.3	F46C3.3c	2.38306	0.648876	0.136867	0.740848
Y73C8C.3	Y73C8C.3	Y73C8C.3	4.66774	0.298758	0.167201	0.783258
his-24	M163.3	M163.3	10.3678	0.0326545	0.848045	1
Y54E5A.8	Y54E5A.8	Y54E5A.8b	3.02089	-0.268196	0.557243	0.989686
F20D1.1	F20D1.1	F20D1.1.1	2.0992	-1.16965	0.0167416	0.334964
Y48G1C.6	Y48G1C.6	Y48G1C.6	8.87661	0.275297	0.0328834	0.462465
Y76B12C.8	Y76B12C.8	Y76B12C.8	9.04781	0.0227348	0.921956	1
T04G9.1	T04G9.1	T04G9.1	4.06487	0.163446	0.486544	0.972873
C32D5.12	C32D5.12	C32D5.12	5.75118	0.263574	0.0919698	0.663252
F23F12.3	F23F12.3	F23F12.3	5.21428	1.33124	7.92704e-13	4.18431e-10
W02D9.10	W02D9.10	W02D9.10	3.71135	-0.344988	0.256853	0.865278
apb-3	R11A5.1	R11A5.1a	5.47687	0.485595	0.00341911	0.129457
F33D11.8	F33D11.8	F33D11.8	4.54122	-0.764938	0.000818979	0.042612
acr-9	C40C9.2	C40C9.2	2.04434	-0.14553	0.84739	1
tag-294	C54H2.3	C54H2.3	4.73399	-0.0318421	0.950138	1
F08G5.3	F08G5.3	F08G5.3a.1	4.10665	-0.499236	0.14422	0.75162
H37N21.1	H37N21.1	H37N21.1	4.52115	0.34043	0.142175	0.749508
C07G3.8	C07G3.8	C07G3.8	5.93039	1.79884	7.48155e-31	1.11893e-27
F35F10.11	F35F10.11	F35F10.11	2.64404	0.0466355	1	1
fbxb-95	C52E2.1	C52E2.1	3.428	0.0201127	0.971873	1
nhx-2	B0495.4	B0495.4	1.30599	0.216793	0.795023	1
cyn-17	ZC250.1	ZC250.1a	0.80162	-1.94545	0.00718529	0.207441
C54G6.2	C54G6.2	C54G6.2	3.61993	0.59135	0.059562	0.572861
Y39H10A.6	Y39H10A.6	Y39H10A.6	3.99037	0.713173	0.0148294	0.312541
Y54G2A.44	Y54G2A.44	Y54G2A.44	3.6266	-1.645	1.87161e-07	3.7322e-05
nlp-12	M01D7.5	M01D7.5	4.5322	0.272115	0.239972	0.855706
T07F10.3	T07F10.3	T07F10.3	6.74851	-0.212842	0.13919	0.744614
F44E5.1	F44E5.1	F44E5.1	4.52039	-0.407105	0.0831615	0.644899
rcn-1	F54E7.7	F54E7.7	7.76695	0.131094	0.331815	0.912657
F38C2.7	F38C2.7	F38C2.7	2.45741	0.225007	0.643537	1
bath-5	F59H6.11	F59H6.11	5.51311	0.357136	0.0339688	0.463741
F58D12.1	F58D12.1	F58D12.1	4.14147	-0.00403377	0.933736	1
Y73B3A.5	Y73B3A.5	Y73B3A.5	5.93981	0.162513	0.322757	0.904941
F27B3.6	F27B3.6	F27B3.6	3.11988	0.49289	0.189231	0.806818
fbxb-25	F58E1.2	F58E1.2	2.83263	-0.266229	0.495078	0.975131
ceh-20	F31E3.1	F31E3.1	9.03283	0.120424	0.306335	0.899068
E_BE45912.2	E_BE45912.2	E_BE45912.2	3.13493	0.410116	0.241797	0.857065
Y48A6B.8	Y48A6B.8	Y48A6B.8	6.76859	0.283364	0.114961	0.706782
T19C3.2	T19C3.2	T19C3.2	2.58094	-0.0784521	0.875269	1
lact-9	Y45F10D.11	Y45F10D.11a	6.03142	0.173695	0.240365	0.856189
C16C4.18	C16C4.18	C16C4.18	3.89602	-0.420972	0.112258	0.701982
T05E11.6	T05E11.6	T05E11.6	4.72689	-0.0837509	0.785976	1
ndx-8	Y87G2A.14	Y87G2A.14	5.83766	0.433261	0.00497696	0.162403
fbxa-178	F17A9.1	F17A9.1	6.06278	0.00298105	0.886895	1
Y47A7.2	Y47A7.2	Y47A7.2	3.77775	0.761292	0.00759299	0.209162
sre-44	W07G1.2	W07G1.2	0.853872	-0.0699739	0.911946	1
lact-3	M28.6	M28.6	4.06604	0.3293	0.212818	0.827795
plc-2	Y75B12B.6	Y75B12B.6	3.3314	0.63465	0.0823378	0.643045
ZK678.3	ZK678.3	ZK678.3	6.17317	0.135697	0.320679	0.903856
Y37B11A.3	Y37B11A.3	Y37B11A.3	7.14522	-0.177758	0.157277	0.773921
mod-5	Y54E10BR.7	Y54E10BR.7	4.64592	0.0122375	1	1
fbxb-99	Y8A9A.5	Y8A9A.5	3.08696	-0.0927276	0.935537	1
tsp-13	Y39B6A.6	Y39B6A.6	0.605436	0.813505	0.211313	0.827077
R07B7.9	R07B7.9	R07B7.9a	2.24503	-0.167014	0.722789	1
hst-2	C34F6.4	C34F6.4	1.98556	-0.974852	0.0569299	0.560958
fbxb-78	E04A4.1	E04A4.1	1.98381	-0.567554	0.225315	0.83961
F55A3.5	F55A3.5	F55A3.5	7.95712	0.276301	0.0438486	0.502233
K02E7.7	K02E7.7	K02E7.7	3.00872	0.160382	0.704842	1
bath-34	W02A11.5	W02A11.5	4.93851	-0.32339	0.196167	0.81571
Y56A3A.7	Y56A3A.7	Y56A3A.7b	5.58688	-0.15802	0.314899	0.901228
W04A8.2	W04A8.2	W04A8.2	6.45411	-0.722123	2.34221e-07	4.4248e-05
daf-6	F31F6.5	F31F6.5	2.79426	-0.420475	0.271506	0.873915
nkat-3	R03A10.4	R03A10.4a	2.8982	-1.12066	0.00393683	0.141026
Y53C10A.5	Y53C10A.5	Y53C10A.5	0.893209	0.132271	1	1
bam-2	Y71F9AR.1	Y71F9AR.1	3.90933	-0.174757	0.490216	0.974613
col-155	F55C10.3	F55C10.3	6.88498	0.1228	0.433738	0.950322
nas-28	F42A10.8	F42A10.8	3.73288	1.00111	0.000647234	0.0350934
asb-2	F02E8.1	F02E8.1.2	4.77513	-1.07968	3.73222e-07	6.50312e-05
R02D3.1	R02D3.1	R02D3.1	2.71162	-0.358359	0.422032	0.946109
tsp-20	B0198.1	B0198.1	3.50916	0.0557024	0.913085	1
F12E12.11	F12E12.11	F12E12.11	2.89592	0.285638	0.559094	0.989686
nhr-131	T01G6.2	T01G6.2	3.02361	0.914497	0.0127676	0.284292
F20D6.10	F20D6.10	F20D6.10	5.14641	0.282888	0.158476	0.776371
kel-1	C47D12.7	C47D12.7a	7.37073	0.0614156	0.751273	1
R05D3.3	R05D3.3	R05D3.3.1	2.94813	0.0988396	0.89584	1
C01G12.1	C01G12.1	C01G12.1	7.15201	-0.295273	0.0353166	0.467079
T13H5.6	T13H5.6	T13H5.6	1.82438	-0.21439	0.680978	1
cpi-1	K08B4.6	K08B4.6	2.75595	-0.320543	0.420217	0.945445
F53H10.2	F53H10.2	F53H10.2b	5.51776	0.69624	0.000544764	0.0308419
bath-13	F40B1.1	F40B1.1	8.89496	0.0777193	0.573515	0.992659
nhr-179	F16B4.11	F16B4.11	1.41626	-0.591341	0.356819	0.925678
fbxb-52	K05F6.6	K05F6.6	4.29784	-0.333251	0.178629	0.797278
C39B10.3	C39B10.3	C39B10.3	0.804551	0.643384	0.309861	0.899413
clec-157	F26A1.12	F26A1.12	2.56809	1.03166	0.0178229	0.345429
T11G6.2	T11G6.2	T11G6.2a	1.77158	0.102572	0.895619	1
F58A4.14	F58A4.14	F58A4.14	4.26814	0.234829	0.364488	0.927736
ina-1	F54G8.3	F54G8.3	3.51872	0.0880647	0.800184	1
taf-11.1	F48D6.1	F48D6.1.2	4.32531	-0.18928	0.490415	0.974613
trxr-2	ZK637.10	ZK637.10.1	2.75569	0.103359	0.746733	1
mlp-1	T04C9.4	T04C9.4b	2.00604	-0.682873	0.14409	0.75162
Y106G6D.1	Y106G6D.1	Y106G6D.1	8.32761	0.4817	0.00024064	0.016547
F42G4.7	F42G4.7	F42G4.7	4.67082	0.194634	0.387027	0.939496
nhr-28	C11G6.4	C11G6.4b.2	4.99198	-0.145286	0.44324	0.951619
K05C4.3	K05C4.3	K05C4.3	2.42408	-0.593795	0.218374	0.832343
F38B2.4	F38B2.4	F38B2.4a	1.96107	0.257903	0.768518	1
sdz-10	F08D12.9	F08D12.9	4.65995	-0.255013	0.247931	0.859663
C25A8.5	C25A8.5	C25A8.5	3.29558	0.462181	0.21007	0.826061
C09G9.1	C09G9.1	C09G9.1.1	4.47528	-0.197173	0.395115	0.940594
B0284.3	B0284.3	B0284.3	8.69545	0.122624	0.38128	0.938297
dph-3	K01H12.1	K01H12.1a	3.36433	0.187607	0.622397	1
nhr-221	T24A6.8	T24A6.8	2.69246	0.553548	0.198904	0.820401
C35E7.2	C35E7.2	C35E7.2a	0.73299	0.138915	0.907376	1
F11C1.7	F11C1.7	F11C1.7	2.49134	0.441553	0.441769	0.951619
F40F4.7	F40F4.7	F40F4.7	4.49493	-0.401301	0.112153	0.701814
Y2H9A.6	Y2H9A.6	Y2H9A.6	3.01192	-0.851037	0.0204737	0.370779
eat-16	C16C2.2	C16C2.2a.1	5.5279	0.29569	0.0739467	0.615263
Y71H2AL.2	Y71H2AL.2	Y71H2AL.2	2.63201	0.0265263	0.919025	1
Y60A3A.25	Y60A3A.25	Y60A3A.25	1.7896	0.42657	0.350502	0.922492
Y22D7AL.9	Y22D7AL.9	Y22D7AL.9	3.30583	0.0665511	0.969815	1
shl-1	Y73B6BL.19	Y73B6BL.19	2.91008	-0.0499734	0.890719	1
sod-4	F55H2.1	F55H2.1a	5.02222	0.108777	0.600671	0.997714
K09F6.9	K09F6.9	K09F6.9	2.1446	0.998246	0.0362945	0.471913
F58A4.1	F58A4.1	F58A4.1	5.1783	0.536998	0.0300474	0.446039
cya-2	F59H6.7	F59H6.7	5.44622	-0.0867635	0.624394	1
duox-2	F53G12.3	F53G12.3	4.24839	0.0862268	0.760018	1
nhr-236	Y38F2AL.5	Y38F2AL.5	5.59809	0.652433	0.000284133	0.0186107
Y39A3CR.8	Y39A3CR.8	Y39A3CR.8a	5.81808	-0.446902	0.00386077	0.139135
W03G1.4	W03G1.4	W03G1.4	7.34981	1.37497	1.4546e-23	1.45032e-20
fbxb-53	F36H5.5	F36H5.5	2.55128	-1.04199	0.0124425	0.281951
Y74C9A.1	Y74C9A.1	Y74C9A.1	6.93594	0.0208884	0.938775	1
F54B11.8	F54B11.8	F54B11.8	1.68555	0.944417	0.115103	0.706782
C47C12.4	C47C12.4	C47C12.4	6.17932	0.0358791	0.781475	1
Y20F4.2	Y20F4.2	Y20F4.2	3.13213	-0.0880638	0.83429	1
Y54F10BM.6	Y54F10BM.6	Y54F10BM.6	3.00513	0.0203477	1	1
sor-3	C04E7.2	C04E7.2	2.86841	-0.0527297	1	1
fbxa-179	T14C1.3	T14C1.3	2.42049	0.466137	0.299421	0.892198
C26B9.1	C26B9.1	C26B9.1b	2.46616	-0.386338	0.32535	0.90673
F59A7.9	F59A7.9	F59A7.9	3.17422	0.0388574	1	1
Y54F10BM.13	Y54F10BM.13	Y54F10BM.13	3.37565	-0.0915402	0.834145	1
ech-3	F43H9.1	F43H9.1	3.03662	0.292994	0.548754	0.989371
rrf-2	M01G12.12	M01G12.12	7.14873	-0.0501814	0.657012	1
T15H9.6	T15H9.6	T15H9.6	5.59903	0.157066	0.405085	0.943096
Y95B8A.4	Y95B8A.4	Y95B8A.4	7.27751	0.164151	0.292999	0.886148
Y45F10B.9	Y45F10B.9	Y45F10B.9	3.28103	0.6825	0.0535954	0.549644
K05C4.9	K05C4.9	K05C4.9	8.29129	-0.0290009	0.827628	1
M117.6	M117.6	M117.6	4.22994	0.0267722	0.916041	1
Y37D8A.12	Y37D8A.12	Y37D8A.12b	6.54822	-0.216732	0.118428	0.70997
R07E5.4	R07E5.4	R07E5.4	2.72119	0.602323	0.147229	0.755012
C45G3.4	C45G3.4	C45G3.4	0.322651	0.360001	0.779362	1
gst-38	F35E8.8	F35E8.8	1.44647	0.251078	0.68407	1
cutl-7	F53B6.6	F53B6.6	2.73056	-0.944065	0.0158491	0.323231
zig-8	Y39E4B.8	Y39E4B.8	7.01022	0.120025	0.371887	0.932917
K03E5.1	K03E5.1	K03E5.1	6.31255	-0.501177	0.000277803	0.0183299
R144.3	R144.3	R144.3	4.94613	-0.166127	0.437158	0.950322
tag-68	F37D6.6	F37D6.6	4.19308	0.249096	0.319339	0.903021
Y116A8A.4	Y116A8A.4	Y116A8A.4	4.18156	-0.587081	0.04177	0.494163
ifc-2	M6.1	M6.1b	3.06714	-0.0976815	0.769373	1
ZC317.6	ZC317.6	ZC317.6	4.69483	-0.620181	0.00393287	0.141026
Y105C5A.1	Y105C5A.1	Y105C5A.1	4.52275	-0.199129	0.359334	0.925723
K06C4.1	K06C4.1	K06C4.1	2.30784	0.98607	0.0424173	0.498063
lsd-1	T08D10.2	T08D10.2	2.23162	-0.570455	0.293223	0.886328
Y105E8A.11	Y105E8A.11	Y105E8A.11.2	2.27459	-0.265544	0.641041	1
F58E2.3	F58E2.3	F58E2.3.1	1.7007	-0.758056	0.269549	0.871962
cdc-25.2	F16B4.8	F16B4.8	4.72061	0.14714	0.555111	0.989686
fbxb-91	F12E12.8	F12E12.8	5.60022	0.166689	0.364786	0.927828
mpk-2	C04G6.1	C04G6.1b	5.04989	-0.00497898	0.967153	1
Y17G9B.1	Y17G9B.1	Y17G9B.1	2.63896	0.768421	0.0717471	0.611558
gsa-1	R06A10.2	R06A10.2.1	7.98799	0.394801	0.0216416	0.377704
F55A11.6	F55A11.6	F55A11.6a	1.65177	0.548239	0.369811	0.931769
bath-35	W02A11.8	W02A11.8	3.86702	-0.0445991	1	1
maa-1	C18D11.2	C18D11.2	7.47979	0.131122	0.35737	0.925716
fbxa-170	C36C9.3	C36C9.3	5.18062	0.0255559	0.862929	1
Y9D1A.2	Y9D1A.2	Y9D1A.2	7.47254	-0.341487	0.104871	0.687406
W06A11.2	W06A11.2	W06A11.2	5.15524	0.457	0.0330754	0.462465
fbxa-149	Y38H6C.10	Y38H6C.10	9.13683	0.105036	0.451945	0.954558
B0001.6	B0001.6	B0001.6.1	7.10207	-0.685226	4.30732e-07	7.30926e-05
acs-5	Y76A2B.3	Y76A2B.3	8.14465	0.0812691	0.553926	0.989686
sms-2	F53H8.4	F53H8.4	3.78217	-0.0246056	0.901765	1
egl-2	F16B3.1	F16B3.1	2.31923	-0.20923	0.734131	1
Y58A7A.4	Y58A7A.4	Y58A7A.4	4.81469	-4.60443102862287e-06	0.982869	1
W06A11.4	W06A11.4	W06A11.4	7.31872	-1.56532	2.60915e-30	3.60203e-27
agr-1	F41G3.12	F41G3.12	5.75369	-0.234865	0.171623	0.791196
Y48G9A.6	Y48G9A.6	Y48G9A.6	8.56996	-0.10732	0.442824	0.951619
T10B5.4	T10B5.4	T10B5.4	4.41233	-0.967225	5.22971e-05	0.00489946
F09E8.2	F09E8.2	F09E8.2a	5.19117	0.14184	0.447745	0.953363
T03D8.6	T03D8.6	T03D8.6b	6.22473	-0.196892	0.145267	0.752527
Y57A10C.10	Y57A10C.10	Y57A10C.10	4.41454	-0.0562286	0.758708	1
R05G9.1	R05G9.1	R05G9.1	2.84676	-0.768368	0.0752078	0.618593
Y55B1BR.6	Y55B1BR.6	Y55B1BR.6	6.43728	0.621353	0.000301669	0.0194052
F27B3.5	F27B3.5	F27B3.5	6.64729	0.159771	0.229789	0.847001
F59A7.7	F59A7.7	F59A7.7	3.97735	0.0745419	0.884995	1
F39F10.2	F39F10.2	F39F10.2	9.00174	0.242195	0.0560587	0.559558
skr-9	C52D10.7	C52D10.7	3.00525	0.727632	0.0598391	0.573286
jip-1	F56D12.4	F56D12.4c	5.63667	0.167025	0.315718	0.901228
eak-6	F10G8.4	F10G8.4b	0.756164	-0.759541	0.275148	0.876139
his-37	C50F4.7	C50F4.7	5.68455	-0.159004	0.329605	0.910635
lev-10	Y105E8A.7	Y105E8A.7a	7.28477	0.455775	0.000657346	0.0354022
ZC15.10	ZC15.10	ZC15.10	7.91183	0.0326606	0.871964	1
F45C12.2	F45C12.2	F45C12.2	6.30401	0.387102	0.0081451	0.216392
F35H12.5	F35H12.5	F35H12.5b.2	1.27477	0.688376	0.324915	0.90673
F15G9.1	F15G9.1	F15G9.1b	4.04832	0.657084	0.0101096	0.24957
nhr-48	ZK662.3	ZK662.3a	5.60769	0.301999	0.0552043	0.557025
Y47G6A.30	Y47G6A.30	Y47G6A.30	6.31378	0.739395	1.6339e-05	0.00184426
T09F3.4	T09F3.4	T09F3.4	5.70263	-0.193178	0.269902	0.872376
F59D6.1	F59D6.1	F59D6.1	1.70066	0.568062	0.372492	0.932917
Y81G3A.4	Y81G3A.4	Y81G3A.4a	1.60187	-0.514497	0.366559	0.929317
ZK1320.11	ZK1320.11	ZK1320.11b	3.15295	-0.260982	0.475656	0.968636
K07D4.2	K07D4.2	K07D4.2	2.21826	1.18597	0.0205197	0.370879
T14G10.8	T14G10.8	T14G10.8.2	4.20058	-0.131276	0.559039	0.989686
F18A11.5	F18A11.5	F18A11.5a	6.3521	-0.056959	0.636929	1
srh-240	F37B4.13	F37B4.13	2.56135	-0.359387	0.366877	0.929482
T17H7.7	T17H7.7	T17H7.7	3.7203	0.881926	0.00271141	0.107829
Y37D8A.16	Y37D8A.16	Y37D8A.16	6.51172	-0.207837	0.149215	0.759058
ZK1236.9	ZK1236.9	ZK1236.9	2.88692	-0.538004	0.168807	0.784867
Y106G6D.6	Y106G6D.6	Y106G6D.6	4.15453	-0.21544	0.424954	0.948078
F33D11.12	F33D11.12	F33D11.12	5.22561	-0.139674	0.47959	0.969382
ubc-19	Y69H2.6	Y69H2.6	8.76322	-0.122601	0.360774	0.925723
fmo-3	Y39A1A.19	Y39A1A.19	2.2038	1.10273	0.0280456	0.430937
ZK337.1	ZK337.1	ZK337.1b.1	2.3985	0.113536	0.881571	1
F08A8.8	F08A8.8	F08A8.8	3.74151	0.673989	0.0158469	0.323231
hil-8	T05E8.2	T05E8.2	9.61312	-0.169044	0.183019	0.804097
tap-1	C44H4.5	C44H4.5	3.42379	0.25111	0.486488	0.972873
math-31	F52C6.6	F52C6.6	4.75881	0.330311	0.0907243	0.659603
T08H10.4	T08H10.4	T08H10.4	3.9829	0.0901598	0.807702	1
F45F2.9	F45F2.9	F45F2.9a	3.4636	0.402942	0.264936	0.868957
col-97	ZK1010.7	ZK1010.7.1	3.39475	-0.146248	0.575137	0.993068
C09E7.5	C09E7.5	C09E7.5	7.01328	0.380528	0.00343101	0.129556
Y73F8A.26	Y73F8A.26	Y73F8A.26	7.58385	-0.0977961	0.437507	0.950322
F40F12.9	F40F12.9	F40F12.9b	2.28505	-0.526522	0.299495	0.892217
Y38C1AA.13	Y38C1AA.13	Y38C1AA.13	2.51802	1.38265	0.00181528	0.0802821
C27D8.3	C27D8.3	C27D8.3b.2	7.64048	-0.340992	0.00796192	0.212955
nas-12	C24F3.3	C24F3.3	0.438175	0.717659	0.357874	0.925716
F14F9.4	F14F9.4	F14F9.4	2.30548	-0.339455	0.538695	0.987332
C16C8.4	C16C8.4	C16C8.4	4.71674	0.264807	0.22658	0.840865
T26G10.4	T26G10.4	T26G10.4	6.82106	-0.0909888	0.525011	0.985708
R06C1.4	R06C1.4	R06C1.4	7.764	0.0268961	0.883546	1
H14E04.1	H14E04.1	H14E04.1	8.59406	0.0157178	0.929557	1
Y54F10BM.12	Y54F10BM.12	Y54F10BM.12	3.55096	-0.34147	0.275837	0.876139
fbxa-92	Y119D3B.20	Y119D3B.20	2.9886	0.585334	0.111247	0.701036
H01M10.1	H01M10.1	H01M10.1	2.75715	0.626513	0.118934	0.711264
tin-9.1	C06G3.11	C06G3.11a	2.51149	0.372455	0.519892	0.984637
C44B7.11	C44B7.11	C44B7.11	3.6646	0.939435	0.00470234	0.156856
F17C11.1	F17C11.1	F17C11.1	5.91641	-0.278787	0.0616227	0.581769
Y48G1BM.9	Y48G1BM.9	Y48G1BM.9	4.44014	0.286122	0.205706	0.825054
Y54E10A.16	Y54E10A.16	Y54E10A.16b.2	2.1521	0.718434	0.126265	0.725561
F31B9.1	F31B9.1	F31B9.1	2.01083	0.0354782	1	1
rbg-1	F20D1.6	F20D1.6.2	2.93913	-0.127761	0.717793	1
csp-2	Y73B6BL.7	Y73B6BL.7	7.28639	-0.375646	0.00429972	0.148398
tag-320	B0403.4	B0403.4	4.01038	0.151609	0.529226	0.985708
C46A5.4	C46A5.4	C46A5.4	2.70684	-0.143395	0.697176	1
Y27F2A.6	Y27F2A.6	Y27F2A.6	2.18557	-0.260122	0.618501	1
srh-1	T11F9.18	T11F9.18	10.6195	0.137657	0.293785	0.886889
fbxc-42	F45D11.9	F45D11.9	5.3366	-0.163293	0.509714	0.980332
lev-10	Y105E8A.7	Y105E8A.7a	7.28477	0.455775	0.000657346	0.0354022
scpl-3	Y47D9A.2	Y47D9A.2a	1.59535	-0.26262	0.59537	0.997555
AH10.4	AH10.4	AH10.4	4.02194	0.543542	0.064635	0.590496
C46G7.5	C46G7.5	C46G7.5	7.41278	0.794142	9.63024e-09	2.78764e-06
K09E3.6	K09E3.6	K09E3.6	4.6772	0.174554	0.401095	0.942197
R08D7.5	R08D7.5	R08D7.5	5.30665	0.0666594	0.74903	1
Y102A11A.6	Y102A11A.6	Y102A11A.6	5.23661	0.201572	0.376082	0.935419
ztf-13	F52E4.8	F52E4.8	4.64758	0.166432	0.568448	0.992363
Y41E3.22	Y41E3.22	Y41E3.22	0.634014	0.876947	0.261391	0.86681
F14D7.1	F14D7.1	F14D7.1	3.97265	0.050859	0.803117	1
gbh-2	M05D6.7	M05D6.7	6.5115	0.00774429	0.93413	1
Y54E2A.10	Y54E2A.10	Y54E2A.10	2.30414	-0.547505	0.266355	0.86935
F11D11.12	F11D11.12	F11D11.12	3.36731	0.0907527	0.762728	1
F01F1.3	F01F1.3	F01F1.3	4.41986	-0.382217	0.111893	0.701814
unc-10	T10A3.1	T10A3.1b	7.19493	0.313742	0.0267687	0.420681
Y75B8A.33	Y75B8A.33	Y75B8A.33	5.47297	0.238835	0.204916	0.825013
C27F2.1	C27F2.1	C27F2.1	6.48378	0.102845	0.527576	0.985708
nhr-10	B0280.8	B0280.8	2.9679	-0.187105	0.612939	1
srbc-58	R09E12.2	R09E12.2	1.49293	0.414991	0.513237	0.981675
K01C8.2	K01C8.2	K01C8.2	1.86136	-0.486733	0.360861	0.925723
F09C6.10	F09C6.10	F09C6.10	4.00098	0.419758	0.123756	0.721591
D2005.3	D2005.3	D2005.3	6.69027	0.246001	0.0789624	0.632655
hnd-1	C44C10.8	C44C10.8	1.79162	0.542364	0.32739	0.909278
hsp-16.1	T27E4.8	T27E4.8	2.77197	0.103359	0.814801	1
C53A5.13	C53A5.13	C53A5.13b	7.31046	0.584355	1.0667e-05	0.00127924
T05F1.13	T05F1.13	T05F1.13	6.18061	0.21827	0.224641	0.83961
K07G5.3	K07G5.3	K07G5.3	2.83807	0.118803	0.710051	1
F08A8.2	F08A8.2	F08A8.2	1.94622	-0.692202	0.144369	0.75162
F38E1.9	F38E1.9	F38E1.9	4.26843	-0.00463778	1	1
C08G9.2	C08G9.2	C08G9.2	2.0964	-0.25394	0.57702	0.99307
F53A2.9	F53A2.9	F53A2.9	1.93819	0.19682	0.735701	1
F36G3.2	F36G3.2	F36G3.2	3.59622	0.118199	0.75661	1
Y47H9B.2	Y47H9B.2	Y47H9B.2	4.21221	-0.013459	0.978766	1
W05G11.2	W05G11.2	W05G11.2	6.49822	0.165906	0.192683	0.810202
Y38F1A.8	Y38F1A.8	Y38F1A.8	4.36525	0.144873	0.591991	0.997281
F54D5.15	F54D5.15	F54D5.15c	1.57133	-0.833765	0.194442	0.812241
skr-21	K08H2.1	K08H2.1	7.63098	0.200212	0.140873	0.747396
cnb-1	F55C10.1	F55C10.1	6.70505	0.252707	0.071571	0.611558
Y73B3A.11	Y73B3A.11	Y73B3A.11	5.35568	0.0759132	0.721437	1
E02H9.9	E02H9.9	E02H9.9	6.5121	-0.0689796	0.696764	1
egl-10	F28C1.2	F28C1.2	4.06429	-0.119804	0.821613	1
bath-23	Y49F6C.5	Y49F6C.5	8.05857	0.225736	0.0991477	0.679611
ZK1010.4	ZK1010.4	ZK1010.4	6.89053	0.0993836	0.437811	0.950322
Y53F4B.12	Y53F4B.12	Y53F4B.12	7.31223	-0.166645	0.161864	0.779174
Y37D8A.6	Y37D8A.6	Y37D8A.6	7.86544	0.167587	0.207918	0.825914
K09E3.7	K09E3.7	K09E3.7	4.92557	0.40499	0.0503118	0.538733
fbxb-98	C16C4.6	C16C4.6	4.58937	0.20699	0.314908	0.901228
Y80D3A.9	Y80D3A.9	Y80D3A.9	3.8948	0.150378	0.608223	1
rpl-22	C27A2.2	C27A2.2b	3.8008	0.361956	0.234343	0.85143
C02D5.2	C02D5.2	C02D5.2a	0.175637	-0.599446	0.554835	0.989686
W03C9.1	W03C9.1	W03C9.1	6.68704	0.502936	0.000449463	0.0267537
fbxb-97	C52E2.6	C52E2.6	9.56605	0.010099	0.976885	1
fbxb-107	F29A7.2	F29A7.2	2.06643	-0.627387	0.174564	0.793543
Y46H3C.6	Y46H3C.6	Y46H3C.6	11.5472	-0.0429811	0.665991	1
Y7A9D.1	Y7A9D.1	Y7A9D.1	1.96777	-0.282237	0.550205	0.989432
F19C7.3	F19C7.3	F19C7.3	2.85909	0.117573	0.776276	1
H04D03.1	H04D03.1	H04D03.1	9.03517	-0.0991292	0.439032	0.951491
ZK652.8	ZK652.8	ZK652.8	2.16273	0.55877	0.30912	0.899413
Y48G1A.2	Y48G1A.2	Y48G1A.2	5.39894	0.0607883	0.76259	1
ZC116.1	ZC116.1	ZC116.1b	2.17893	0.568377	0.289873	0.883852
C36B1.14	C36B1.14	C36B1.14	4.5981	-0.140371	0.572524	0.992519
fbxa-24	F54D10.2	F54D10.2	7.26551	-0.0522744	0.677155	1
acdh-2	C17C3.12	C17C3.12b	3.14879	-0.260982	0.437292	0.950322
Y62H9A.9	Y62H9A.9	Y62H9A.9	0.3877	0.255076	0.795322	1
Y55F3BR.2	Y55F3BR.2	Y55F3BR.2	7.86311	0.220723	0.0872461	0.652206
C33D9.13	C33D9.13	C33D9.13	3.79347	0.11147	0.722856	1
grd-11	K02E2.2	K02E2.2	1.81998	-1.19806	0.0221169	0.382295
soc-1	F41F3.2	F41F3.2	1.09273	-1.38615	0.0385134	0.478698
pat-12	T17H7.4	T17H7.4l	5.30963	0.0729972	0.747733	1
C32B5.6	C32B5.6	C32B5.6	8.51873	0.321013	0.0184519	0.353045
nhr-12	R04B5.4	R04B5.4b	3.90201	-0.303952	0.289741	0.883852
Y60A3A.16	Y60A3A.16	Y60A3A.16	3.35609	0.605032	0.0958641	0.672972
fbxb-7	Y20C6A.2	Y20C6A.2	6.96838	-0.18847	0.177834	0.796357
ZK930.5	ZK930.5	ZK930.5	2.29217	0.479561	0.289124	0.882917
twk-2	T12C9.3	T12C9.3	1.72599	-0.787647	0.166541	0.783094
C49A9.4	C49A9.4	C49A9.4	6.6138	0.136559	0.346793	0.920421
T13C5.6	T13C5.6	T13C5.6	7.23601	-0.115731	0.447972	0.953363
fbxa-83	Y67A10A.4	Y67A10A.4	2.51118	0.492849	0.242743	0.857065
dhs-3	T02E1.5	T02E1.5a	1.49359	-0.628568	0.365551	0.928362
F36F12.1	F36F12.1	F36F12.1	2.56484	0.5106	0.194062	0.811926
srh-33	M02H5.9	M02H5.9	1.28174	0.0661057	1	1
fbxb-14	W08F4.9	W08F4.9	10.127	0.0634619	0.615192	1
Y23H5A.8	Y23H5A.8	Y23H5A.8	7.85631	-0.00188916	0.910329	1
T01C8.5	T01C8.5	T01C8.5	11.1445	0.142047	0.301947	0.89387
F13A2.4	F13A2.4	F13A2.4	4.53231	0.332394	0.137715	0.741431
F43C1.1	F43C1.1	F43C1.1	2.58545	0.0241717	0.890188	1
nas-1	F45G2.1	F45G2.1	1.73777	-0.499348	0.419466	0.945445
fbxa-208	Y119D3B.4	Y119D3B.4	3.5331	0.132034	0.774291	1
mrp-5	F14F4.3	F14F4.3a	3.60883	0.168758	0.604068	0.998524
F28E10.1	F28E10.1	F28E10.1e	5.69339	0.417552	0.0259435	0.417841
prx-11	C47B2.8	C47B2.8	6.3601	-1.01561	2.08368e-12	1.06845e-09
prk-1	C06E8.3	C06E8.3a	4.84373	0.018805	0.937835	1
W02H5.11	W02H5.11	W02H5.11	2.46329	-0.0683887	0.799821	1
F41G4.5	F41G4.5	F41G4.5	5.92563	0.157743	0.390843	0.940339
F40F9.5	F40F9.5	F40F9.5	1.37532	-0.513874	0.452738	0.954558
W09C5.12	W09C5.12	W09C5.12	11.0273	0.0196915	0.956632	1
Y71A12B.15	Y71A12B.15	Y71A12B.15	6.35246	0.585391	6.42324e-05	0.00576389
T02G6.5	T02G6.5	T02G6.5	3.76866	0.0574446	0.869941	1
unc-119	M142.1	M142.1c	2.27757	-0.0876351	0.859342	1
C15C8.7	C15C8.7	C15C8.7	5.15699	0.248432	0.269648	0.871962
C44B12.6	C44B12.6	C44B12.6	4.61537	0.193382	0.530453	0.985708
C14C10.6	C14C10.6	C14C10.6	2.42869	0.066428	0.873192	1
B0041.3	B0041.3	B0041.3	0.277127	-1.76689	0.0261524	0.417841
rgs-9	ZC53.7	ZC53.7	5.98194	0.0706135	0.663813	1
nekl-1	Y39G10AR.3	Y39G10AR.3	4.59284	-0.0879482	0.702531	1
F52C9.1	F52C9.1	F52C9.1.2	3.93726	0.299867	0.29676	0.89084
B0511.14	B0511.14	B0511.14a	3.58298	-0.150625	0.569351	0.992503
F21D5.4	F21D5.4	F21D5.4	4.88432	-0.166038	0.496228	0.975979
C03A7.2	C03A7.2	C03A7.2	10.1016	-0.127559	0.280601	0.876921
fbxa-61	Y119D3B.8	Y119D3B.8	6.08838	0.0221853	0.868191	1
F18A12.7	F18A12.7	F18A12.7	6.33475	0.103741	0.469286	0.964855
C35E7.3	C35E7.3	C35E7.3	2.8634	-0.387798	0.323122	0.905625
Y60A9.3	Y60A9.3	Y60A9.3	4.58329	0.051053	0.787008	1
C24A1.2	C24A1.2	C24A1.2b.2	5.28648	0.140618	0.486764	0.972873
skr-19	R12H7.3	R12H7.3	1.73329	-0.546278	0.315492	0.901228
col-111	F29B9.9	F29B9.9	7.62642	-0.355674	0.00523932	0.167911
Y38H8A.7	Y38H8A.7	Y38H8A.7	4.74341	-0.110857	0.591088	0.997281
Y43B11AL.1	Y43B11AL.1	Y43B11AL.1	5.49562	0.578616	0.00130437	0.0626445
fbxb-21	ZC204.8	ZC204.8	2.30762	-0.0344364	1	1
T08B2.4	T08B2.4	T08B2.4	5.77358	-0.160237	0.349546	0.921503
cyp-25A4	C36A4.6	C36A4.6	2.21899	0.495002	0.335401	0.914026
mef-2	W10D5.1	W10D5.1	7.06664	0.278795	0.0459178	0.514732
pik-1	K09B11.1	K09B11.1	4.2524	-0.0382303	0.902149	1
nlp-40	Y74C9A.2	Y74C9A.2.2	0.696521	0.772021	0.291172	0.884358
fbxb-83	T17A3.6	T17A3.6	2.42526	0.376329	0.394164	0.940522
F07A11.1	F07A11.1	F07A11.1	2.55868	1.56243	0.000623936	0.0341067
F07G6.3	F07G6.3	F07G6.3	3.7604	-0.0072931	0.949994	1
F40C5.2	F40C5.2	F40C5.2	5.24623	0.0369953	0.941505	1
fbxa-10	T12B5.3	T12B5.3	7.539	-0.437316	0.000453343	0.0267537
tag-304	F53E2.1	F53E2.1	3.76513	0.112612	0.73079	1
ZK930.6	ZK930.6	ZK930.6	6.65045	-0.267666	0.139079	0.744614
T22B7.8	T22B7.8	T22B7.8	1.69435	-0.0484582	1	1
F15B9.10	F15B9.10	F15B9.10	3.59772	-0.138041	0.729782	1
F59C12.4	F59C12.4	F59C12.4	10.6641	0.137928	0.255087	0.864782
Y55F3BR.10	Y55F3BR.10	Y55F3BR.10	4.84823	-0.0363706	0.882653	1
unc-31	ZK897.1	ZK897.1d	2.24122	-0.0381005	0.903904	1
lim-9	F25H5.1	F25H5.1b	0.868152	0.955296	0.186358	0.806647
fbxa-63	Y119D3B.7	Y119D3B.7	5.49725	0.229354	0.298701	0.891761
fbxb-59	Y113G7B.8	Y113G7B.8	1.4824	-0.628568	0.373111	0.933643
R05C11.4	R05C11.4	R05C11.4	3.60966	0.12787	0.70647	1
ZK418.7	ZK418.7	ZK418.7	4.84176	-0.26191	0.211267	0.827077
C03E10.3	C03E10.3	C03E10.3	4.45294	0.2431	0.419181	0.945445
Y73C8C.8	Y73C8C.8	Y73C8C.8	1.94651	0.647954	0.250342	0.860675
C31G12.1	C31G12.1	C31G12.1	4.27834	-0.0492425	0.817752	1
T20H4.2	T20H4.2	T20H4.2	3.35316	0.273442	0.422685	0.946202
C06A8.3	C06A8.3	C06A8.3	4.15178	-0.0318292	0.84679	1
F32B6.9	F32B6.9	F32B6.9	7.05991	-0.32459	0.01709	0.33805
B0035.16	B0035.16	B0035.16	4.4298	0.482938	0.0375197	0.476213
T17A3.2	T17A3.2	T17A3.2	6.12232	0.160103	0.34294	0.918753
fbxc-14	C32B5.5	C32B5.5	0.898725	-0.67994	0.404509	0.943096
C30G12.1	C30G12.1	C30G12.1	7.51959	-0.17327	0.160582	0.777367
fbxb-17	F58E1.5	F58E1.5	3.2463	-0.278435	0.433057	0.950322
T24A6.16	T24A6.16	T24A6.16	4.15201	0.601102	0.0265005	0.418669
T22F7.1	T22F7.1	T22F7.1	3.61296	-0.332889	0.293562	0.886732
W03G9.3	W03G9.3	W03G9.3	10.1996	-0.00527918	0.940281	1
F10G2.4	F10G2.4	F10G2.4	1.33211	-0.677338	0.243393	0.857065
pup-3	F59A3.9	F59A3.9	5.59641	0.213968	0.245231	0.857627
F26E4.2	F26E4.2	F26E4.2	2.35252	-0.346866	0.399763	0.942197
T27A1.2	T27A1.2	T27A1.2	4.23313	-0.0130898	0.900985	1
fbxc-45	Y54G2A.22	Y54G2A.22	5.09325	0.0703083	0.732761	1
pdfr-1	C13B9.4	C13B9.4b.2	6.22496	-0.0392108	0.754841	1
B0238.12	B0238.12	B0238.12	1.83505	0.734528	0.171405	0.790796
T05A7.1	T05A7.1	T05A7.1	3.27307	-0.485464	0.150241	0.760828
fbxb-93	Y63D3A.9	Y63D3A.9	4.86361	0.0922382	0.645617	1
nhr-11	ZC410.1	ZC410.1b	0.988682	0.440362	0.622021	1
Y43F8C.5	Y43F8C.5	Y43F8C.5	4.16209	-0.0386102	0.934545	1
egl-21	F01D4.4	F01D4.4.2	3.09126	1.61755	2.16049e-05	0.00229434
Y39G10AR.11	Y39G10AR.11	Y39G10AR.11.3	5.28996	0.441264	0.026384	0.417841
F40A3.7	F40A3.7	F40A3.7	3.14259	-0.273665	0.494239	0.975131
T27F6.10	T27F6.10	T27F6.10	0.702958	-0.0111559	1	1
rsks-1	Y47D3A.16	Y47D3A.16	5.06506	0.0295875	0.867591	1
Y55F3AM.11	Y55F3AM.11	Y55F3AM.11	3.02766	-0.099402	0.729759	1
F55F8.9	F55F8.9	F55F8.9b	4.84993	-0.163633	0.474903	0.968312
clec-266	C25B8.4	C25B8.4c	2.05466	0.461569	0.445036	0.952429
inft-1	F58B6.2	F58B6.2	4.0205	-0.0253886	0.957145	1
fbxb-26	F58E1.3	F58E1.3	4.5228	0.131912	0.570751	0.992519
F41H10.12	F41H10.12	F41H10.12	7.50748	-0.118505	0.526431	0.985708
F32E10.9	F32E10.9	F32E10.9	4.77399	0.0347591	0.843111	1
W02H5.12	W02H5.12	W02H5.12	5.30493	0.244348	0.166232	0.783094
otpl-6	F45F2.6	F45F2.6	3.24988	-0.210355	0.558382	0.989686
F31D4.2	F31D4.2	F31D4.2	4.8761	0.0120807	0.950324	1
bath-19	F59H6.1	F59H6.1	4.48409	0.0109758	1	1
T05D4.3	T05D4.3	T05D4.3	1.81519	0.826874	0.11482	0.706782
mmcm-1	ZK1058.1	ZK1058.1.2	5.10251	0.287786	0.143706	0.75162
str-227	C07G3.3	C07G3.3	1.36663	1.90021	0.00380231	0.138151
Y57G11C.33	Y57G11C.33	Y57G11C.33	6.34065	0.0421275	0.825931	1
F13A7.11	F13A7.11	F13A7.11	5.66242	-0.527274	0.00250885	0.101411
lgc-10	Y73B6BL.26	Y73B6BL.26	1.09798	-0.278419	0.696892	1
T20D4.6	T20D4.6	T20D4.6	5.20236	0.387638	0.0698597	0.609515
C14B1.6	C14B1.6	C14B1.6	6.24057	0.114729	0.353071	0.92437
Y73B3A.9	Y73B3A.9	Y73B3A.9	6.55938	-0.039326	0.763176	1
M02F4.1	M02F4.1	M02F4.1	9.49488	0.428129	0.00112348	0.0558537
C56C10.12	C56C10.12	C56C10.12	3.26246	0.431584	0.212322	0.827297
elo-9	Y53F4B.2	Y53F4B.2	5.21493	0.428585	0.0637472	0.589072
R119.5	R119.5	R119.5	3.75498	1.04391	0.00175361	0.0792747
C04E7.3	C04E7.3	C04E7.3	6.75254	0.273342	0.0625779	0.583848
asah-1	K11D2.2	K11D2.2	6.32095	0.888902	1.10898e-09	3.82748e-07
C33D9.6	C33D9.6	C33D9.6	6.47645	0.3135	0.0303602	0.446985
xpg-1	F57B10.6	F57B10.6	6.33834	0.122337	0.369919	0.931912
haf-9	ZK484.2	ZK484.2a.2	3.09814	0.286092	0.418331	0.945445
F44F4.3	F44F4.3	F44F4.3	6.1334	-0.144938	0.314988	0.901228
Y102A5C.36	Y102A5C.36	Y102A5C.36	6.89544	0.0614365	0.622524	1
K07F5.12	K07F5.12	K07F5.12	1.9682	0.0347958	1	1
Y22D7AR.7	Y22D7AR.7	Y22D7AR.7	2.394	-0.147705	0.676977	1
T20D3.2	T20D3.2	T20D3.2.3	1.44269	-1.24397	0.0430287	0.499592
C06A5.4	C06A5.4	C06A5.4	8.86482	-0.20421	0.112076	0.701814
ZK262.8	ZK262.8	ZK262.8	9.73164	-0.942699	7.10653e-14	4.11422e-11
C30F12.5	C30F12.5	C30F12.5a.2	4.7756	0.883101	4.35999e-05	0.00420692
H12D21.10	H12D21.10	H12D21.10b	1.72121	1.41831	0.0140045	0.301005
mdl-1	R03E9.1	R03E9.1	2.26143	-0.167014	0.721008	1
vab-10	ZK1151.1	ZK1151.1i	4.40242	-0.139191	0.525805	0.985708
Y47G6A.27	Y47G6A.27	Y47G6A.27	6.35836	0.0832656	0.568894	0.992503
Y73B6BL.16	Y73B6BL.16	Y73B6BL.16	8.94311	0.218447	0.0929363	0.667141
unc-40	T19B4.7	T19B4.7	7.10541	-0.0626856	0.640815	1
C42C1.11	C42C1.11	C42C1.11c.2	5.92944	-0.233495	0.116079	0.706782
fbxc-8	F58H7.7	F58H7.7a	5.82435	0.386978	0.00889332	0.230648
K07A12.5	K07A12.5	K07A12.5	3.1388	0.352438	0.369449	0.931756
K08E7.5	K08E7.5	K08E7.5a	1.10829	-1.38615	0.0337828	0.463532
skr-15	F54D10.1	F54D10.1	1.56204	0.441965	0.470678	0.965159
lin-31	K10G6.1	K10G6.1	2.8612	0.237938	0.645332	1
fbxa-115	Y113G7B.3	Y113G7B.3	7.15221	0.111261	0.441061	0.951619
srp-2	C05E4.1	C05E4.1.1	2.49201	-1.36772	0.00363047	0.13517
fbxc-33	R07C3.8	R07C3.8	1.87069	0.378505	0.509312	0.980017
H42K12.3	H42K12.3	H42K12.3.1	2.16631	0.979192	0.0354804	0.467456
C18G1.3	C18G1.3	C18G1.3a	4.32059	-0.543568	0.0282278	0.431888
C50F7.6	C50F7.6	C50F7.6	5.56367	0.135473	0.447996	0.953363
nhr-104	R11E3.5	R11E3.5b	2.39689	0.113536	0.820317	1
fbxc-30	R07C3.15	R07C3.15	4.04412	-0.0239432	0.867395	1
C24H10.1	C24H10.1	C24H10.1	4.34678	0.630579	0.0162673	0.329023
K04G7.1	K04G7.1	K04G7.1	5.24696	0.172047	0.339813	0.917116
rac-2	K03D3.10	K03D3.10	3.03619	-0.298938	0.391188	0.940522
unc-44	B0350.2	B0350.2f.2	4.82078	0.577119	0.0149563	0.313211
Y17D7C.2	Y17D7C.2	Y17D7C.2	0.821578	-0.717677	0.370858	0.932835
lgc-30	F58H7.3	F58H7.3	3.57	-0.275694	0.328552	0.909677
C36A4.11	C36A4.11	C36A4.11.1	10.2934	0.295499	0.0262921	0.417841
zoo-1	Y105E8A.26	Y105E8A.26a	2.98132	-0.0600512	0.864544	1
C15C6.1	C15C6.1	C15C6.1	5.84285	0.174667	0.308058	0.899413
syx-3	F35C8.4	F35C8.4	2.24427	0.198235	0.681158	1
selb-1	C47B2.7	C47B2.7b	5.3717	0.360852	0.0555019	0.557337
R13H4.5	R13H4.5	R13H4.5	1.19382	0.667881	0.344261	0.918753
dyf-3	C04C3.5	C04C3.5a	3.94075	0.336745	0.23619	0.85241
spe-15	F47G6.4	F47G6.4	4.07418	0.214519	0.493043	0.974613
AC8.7	AC8.7	AC8.7	8.99431	-0.134853	0.258352	0.866154
Y54F10BM.9	Y54F10BM.9	Y54F10BM.9	8.32423	-0.219125	0.0597645	0.573286
coel-1	C52B9.3	C52B9.3a	2.8174	-0.301615	0.478687	0.968909
aagr-1	D2096.3	D2096.3.1	7.7398	0.024181	0.909344	1
clp-3	Y47H10A.1	Y47H10A.1	3.4688	1.67037	6.64444e-07	0.000108407
F09C8.2	F09C8.2	F09C8.2.1	8.82622	0.26121	0.047173	0.52222
C30A5.10	C30A5.10	C30A5.10a	5.90507	-0.252374	0.141317	0.747925
F14D2.5	F14D2.5	F14D2.5	3.72257	0.189443	0.541157	0.988433
F11C3.1	F11C3.1	F11C3.1	6.19988	0.15473	0.340725	0.917508
gpa-9	F56H9.4	F56H9.4	7.23864	-0.350212	0.0122192	0.279718
T27F6.1	T27F6.1	T27F6.1	2.44098	-1.26547	0.00445654	0.151768
Y43F4A.3	Y43F4A.3	Y43F4A.3	8.32688	-0.0622464	0.548869	0.989371
Y53F4B.1	Y53F4B.1	Y53F4B.1	2.0942	0.181266	0.7569	1
fbxc-26	F58E1.12	F58E1.12	3.11392	0.355308	0.390292	0.940339
K09A11.1	K09A11.1	K09A11.1	5.97578	-0.0584689	0.74356	1
wts-1	T20F10.1	T20F10.1	5.09104	-0.0280429	0.856253	1
fbxa-216	Y47H9C.10	Y47H9C.10	5.97219	-4.11239	1.16443e-106	1.0449e-102
R08B4.3	R08B4.3	R08B4.3	4.66791	0.00799502	0.962669	1
Y54E5A.2	Y54E5A.2	Y54E5A.2	5.57154	0.169806	0.304264	0.897231
exc-9	F20D12.5	F20D12.5	5.27103	1.63109	9.15789e-15	6.08728e-12
F25G6.1	F25G6.1	F25G6.1	8.62369	0.726942	2.02475e-08	5.4236e-06
F31D5.1	F31D5.1	F31D5.1	2.94868	0.25862	0.524079	0.985708
ubc-8	Y94H6A.6	Y94H6A.6	1.19128	-1.26072	0.065731	0.594426
F10A3.17	F10A3.17	F10A3.17	2.41949	0.277069	0.519786	0.984637
F49B2.7	F49B2.7	F49B2.7	6.31931	0.271838	0.0744839	0.616949
ifta-1	C54G7.4	C54G7.4	5.14961	-0.883293	1.09407e-06	0.000159637
B0348.5	B0348.5	B0348.5	4.01091	2.14655	3.34083e-13	1.81691e-10
Y48G8AR.2	Y48G8AR.2	Y48G8AR.2.1	1.35963	-0.513874	0.48704	0.972873
F22H10.1	F22H10.1	F22H10.1	7.54407	-0.0493667	0.738113	1
lir-2	F18A1.4	F18A1.4a	6.37846	0.391896	0.00591441	0.183643
ZC15.3	ZC15.3	ZC15.3	9.34843	0.162215	0.232	0.848912
T05G5.1	T05G5.1	T05G5.1	5.86081	0.0989353	0.530186	0.985708
C44B9.1	C44B9.1	C44B9.1	3.84158	0.354782	0.232635	0.849288
C52A10.3	C52A10.3	C52A10.3	3.83331	-0.083317	0.796054	1
mltn-7	Y39D8B.1	Y39D8B.1	2.96922	0.610411	0.09727	0.677944
H24K24.2	H24K24.2	H24K24.2	1.89385	0.167589	0.856694	1
try-6	F48A9.3	F48A9.3	1.03414	1.59062	0.0183338	0.352629
his-4	T10C6.11	T10C6.11	5.3312	0.389114	0.0358887	0.468773
B0513.6	B0513.6	B0513.6	4.11288	-0.248496	0.321267	0.903972
Y54G2A.12	Y54G2A.12	Y54G2A.12	5.61706	-0.0625597	0.802519	1
C02B8.6	C02B8.6	C02B8.6	3.62146	-0.166375	0.517628	0.984637
Y105E8A.13	Y105E8A.13	Y105E8A.13	8.67906	-0.105157	0.355519	0.925678
Y7A5A.6	Y7A5A.6	Y7A5A.6	5.44531	0.334301	0.0647755	0.590601
R04B3.2	R04B3.2	R04B3.2	1.50724	-0.5505	0.325279	0.90673
F22E5.1	F22E5.1	F22E5.1	1.60904	0.513677	0.445411	0.952652
unc-41	C27H6.1	C27H6.1	3.69925	0.405321	0.160726	0.777367
Y66D12A.3	Y66D12A.3	Y66D12A.3	4.24558	0.550357	0.0273734	0.425342
F56D1.1	F56D1.1	F56D1.1	6.8491	0.0266584	0.873874	1
Y43F8C.9	Y43F8C.9	Y43F8C.9	5.32652	-0.24385	0.217718	0.832343
nhr-84	T06C12.7	T06C12.7	5.91542	-0.192478	0.246112	0.858164
tag-168	Y39A3CL.2	Y39A3CL.2	6.87851	0.746181	9.74211e-08	2.05696e-05
F45G2.10	F45G2.10	F45G2.10	4.21761	0.26896	0.338829	0.916406
F48G7.2	F48G7.2	F48G7.2	2.2651	-0.0362359	0.952216	1
T24E12.11	T24E12.11	T24E12.11	7.33268	0.101541	0.490184	0.974613
aph-1	VF36H2L.1	VF36H2L.1	4.49957	-0.169098	0.428798	0.949141
K04C2.3	K04C2.3	K04C2.3b	5.91804	0.083225	0.553637	0.989686
lam-2	C54D1.5	C54D1.5.1	2.78444	0.64957	0.0990946	0.679611
F36D1.1	F36D1.1	F36D1.1	2.96803	-0.172496	0.594384	0.997555
K02D10.2	K02D10.2	K02D10.2	7.1084	0.145707	0.298549	0.891761
bbs-5	R01H10.6	R01H10.6	3.48508	-2.37247	7.89176e-09	2.4848e-06
F54H12.5	F54H12.5	F54H12.5	3.96756	-0.0366315	0.902261	1
Y55F3AM.14	Y55F3AM.14	Y55F3AM.14	7.91272	-0.145813	0.217872	0.832343
add-2	F57F5.4	F57F5.4a.1	2.5649	0.235752	0.527163	0.985708
T19B10.3	T19B10.3	T19B10.3	2.85311	0.48532	0.21638	0.832343
ads-1	Y50D7A.7	Y50D7A.7.1	8.33421	0.440422	0.000707549	0.0375692
F56H9.2	F56H9.2	F56H9.2	0.941026	1.00549	0.135648	0.73839
T01B6.3	T01B6.3	T01B6.3b	2.41739	0.445451	0.322562	0.904817
K10F12.6	K10F12.6	K10F12.6	8.57925	0.0112252	0.952425	1
fbxa-192	F57G4.8	F57G4.8	5.41761	-0.338046	0.0577332	0.562812
ZK402.5	ZK402.5	ZK402.5	9.28308	0.0582745	0.659145	1
dnj-27	Y47H9C.5	Y47H9C.5a	2.14963	0.265675	0.559225	0.989686
D1022.4	D1022.4	D1022.4	3.22098	-0.269707	0.380723	0.938128
T20G5.10	T20G5.10	T20G5.10	3.50297	0.487216	0.121022	0.715171
pha-1	Y48A6C.5	Y48A6C.5b	4.20626	-0.0552299	0.80993	1
Y18H1A.14	Y18H1A.14	Y18H1A.14	4.27985	-0.400629	0.164914	0.781543
F22D6.9	F22D6.9	F22D6.9	5.14862	0.17897	0.368657	0.931347
C53D6.6	C53D6.6	C53D6.6	4.07185	0.133293	0.543568	0.988737
mps-1	C29F5.4	C29F5.4a	1.74153	-0.577135	0.348816	0.920643
F42G2.6	F42G2.6	F42G2.6	3.33226	0.215608	0.492943	0.974613
clp-4	Y39A3CL.5	Y39A3CL.5a	6.25887	0.35577	0.0156646	0.320365
csp-1	Y48E1B.13	Y48E1B.13b	8.1483	0.631755	2.17765e-06	0.000300633
T07F10.6	T07F10.6	T07F10.6	5.90726	-0.406889	0.00589792	0.183449
unc-93	C46F11.1	C46F11.1b	2.49708	0.176205	0.78873	1
F28H6.6	F28H6.6	F28H6.6	4.50166	0.243566	0.314482	0.901228
inx-19	T16H5.1	T16H5.1b.2	0.778437	-0.220044	0.819383	1
osm-3	M02B7.3	M02B7.3b	9.39483	0.10802	0.401853	0.942666
set-29	Y92H12BR.6	Y92H12BR.6	5.30189	-0.00924799	0.915146	1
Y20F4.5	Y20F4.5	Y20F4.5	7.94485	0.126447	0.337958	0.915655
scrm-3	C04E12.7	C04E12.7	1.26996	1.01842	0.124898	0.723386
T09A5.7	T09A5.7	T09A5.7	6.30501	0.124976	0.383707	0.938884
mpz-1	C52A11.4	C52A11.4g	2.57116	-0.334827	0.460468	0.958797
C17E4.10	C17E4.10	C17E4.10a.2	4.20537	0.532837	0.0336368	0.463276
ZK1193.2	ZK1193.2	ZK1193.2	2.09663	0.00893562	0.949695	1
arl-13	Y37E3.5	Y37E3.5b	5.02216	-3.08856	4.70165e-39	1.05476e-35
Y59A8B.21	Y59A8B.21	Y59A8B.21	2.84446	-0.352338	0.364894	0.927828
bre-1	C53B4.7	C53B4.7a.1	2.61049	0.230928	0.606846	1
K08F11.1	K08F11.1	K08F11.1	10.231	0.0531561	0.777395	1
T14B4.5	T14B4.5	T14B4.5	1.93567	0.939703	0.104648	0.686696
scl-27	ZK6.3	ZK6.3	2.7469	0.0481639	0.961844	1
C11H1.8	C11H1.8	C11H1.8	1.98044	0.00393863	1	1
ZC204.2	ZC204.2	ZC204.2	5.03023	1.62738	9.91349e-15	6.35419e-12
Y106G6A.5	Y106G6A.5	Y106G6A.5a	5.68351	-0.0398436	0.921266	1
R08F11.1	R08F11.1	R08F11.1	2.33669	0.261504	0.604954	0.998919
F43G6.5	F43G6.5	F43G6.5	4.7095	-0.173363	0.437645	0.950322
bbs-1	Y105E8A.5	Y105E8A.5	1.41094	1.02303	0.0813981	0.639395
tbx-31	C36C9.2	C36C9.2	1.81568	1.6863	0.00181615	0.0802821
ZK836.3	ZK836.3	ZK836.3	3.41516	0.0548068	0.915181	1
F56A4.12	F56A4.12	F56A4.12	1.7788	-0.820939	0.137572	0.741426
scav-1	C03F11.3	C03F11.3	1.85056	0.633045	0.247173	0.858164
CC8.1	CC8.1	CC8.1	4.73353	-1.14907	8.9778e-08	1.91815e-05
F52C6.14	F52C6.14	F52C6.14	3.34246	-0.794872	0.0205206	0.370879
asna-2	F47G3.2	F47G3.2	7.80061	0.09984	0.393649	0.940522
F18A11.2	F18A11.2	F18A11.2	7.50312	0.510408	0.000137949	0.0105802
K02E7.12	K02E7.12	K02E7.12.2	5.45756	0.264894	0.158321	0.776121
K07G5.6	K07G5.6	K07G5.6.2	4.39943	0.219717	0.415809	0.944512
fbxb-30	F45D11.13	F45D11.13	3.07472	-0.0207147	0.843622	1
Y19D10A.4	Y19D10A.4	Y19D10A.4	6.68369	-0.101496	0.482091	0.971599
math-43	Y108F1.4	Y108F1.4	5.48133	0.0360704	0.835485	1
R10E4.11	R10E4.11	R10E4.11b	4.85304	0.239501	0.323696	0.906084
T28D6.4	T28D6.4	T28D6.4	5.25633	-1.34896	1.4649e-06	0.000210325
ZK1307.9	ZK1307.9	ZK1307.9	5.19547	0.262401	0.193418	0.811
daf-3	F25E2.5	F25E2.5b	5.1326	-0.304713	0.106572	0.693235
src-2	F49B2.5	F49B2.5	3.27004	0.373436	0.294906	0.888333
C27A2.7	C27A2.7	C27A2.7	4.81731	-0.0487439	0.948772	1
R08E3.3	R08E3.3	R08E3.3a	5.3638	-0.460154	0.0152893	0.318326
wht-6	T26A5.1	T26A5.1	3.63447	-0.30683	0.270009	0.872376
alh-11	F42G9.5	F42G9.5a	3.95908	0.242907	0.387309	0.939496
nhr-190	F48G7.11	F48G7.11	3.85681	-0.266332	0.348898	0.920643
ndx-1	T26E3.2	T26E3.2	1.19391	-0.649399	0.337703	0.915655
K01B6.3	K01B6.3	K01B6.3.2	2.82287	0.0314106	0.888606	1
C18G1.9	C18G1.9	C18G1.9	3.30327	-0.517114	0.132744	0.735975
Y48D7A.1	Y48D7A.1	Y48D7A.1	4.62189	0.000991678	0.933626	1
col-60	F22D6.10	F22D6.10	4.75521	0.743408	0.00179447	0.0801128
W03H9.1	W03H9.1	W03H9.1	6.83385	0.41436	0.0121385	0.278438
EEED8.13	EEED8.13	EEED8.13	2.68169	0.203506	0.708289	1
CD4.8	CD4.8	CD4.8	9.80369	0.0078076	0.985327	1
eri-7	C41D11.7	C41D11.7	5.12079	0.0594991	0.721953	1
F46B6.4	F46B6.4	F46B6.4	5.22196	0.0799772	0.709354	1
fbxb-56	Y63D3A.10	Y63D3A.10	5.71466	0.0216361	0.988948	1
F16B12.4	F16B12.4	F16B12.4	3.86949	0.468627	0.114834	0.706782
ZK892.6	ZK892.6	ZK892.6	9.23611	0.178836	0.192856	0.810202
bca-2	Y116A8C.28	Y116A8C.28e.2	1.99315	-1.46609	0.0125929	0.283014
C35A5.7	C35A5.7	C35A5.7	2.76266	-0.516611	0.246763	0.858164
D1025.1	D1025.1	D1025.1	6.4429	0.274735	0.0472417	0.52222
F26D11.1	F26D11.1	F26D11.1	3.91706	0.215763	0.509319	0.980017
mai-1	K10B3.9	K10B3.9.1	5.03594	0.823482	1.24158e-05	0.00141927
ZK185.2	ZK185.2	ZK185.2	6.18407	-0.554515	0.000117027	0.00937624
kin-1	ZK909.2	ZK909.2d	1.16354	-1.50085	0.0253899	0.41312
scrt-1	C55C2.1	C55C2.1	2.36412	0.679087	0.202137	0.823109
F28A12.4	F28A12.4	F28A12.4.1	1.15452	-0.559917	0.348754	0.920643
R04A9.7	R04A9.7	R04A9.7	6.94771	0.195031	0.146207	0.754104
C48D1.1	C48D1.1	C48D1.1b.1	4.3083	0.116973	0.650397	1
Y38H6C.9	Y38H6C.9	Y38H6C.9a	1.55146	0.933856	0.0982048	0.679611
C50D2.10	C50D2.10	C50D2.10	4.36216	0.384107	0.0964548	0.675673
ZC247.1	ZC247.1	ZC247.1	11.4365	0.124686	0.363199	0.926419
ZK792.4	ZK792.4	ZK792.4b	0.904082	0.399045	0.592551	0.997281
M02E1.3	M02E1.3	M02E1.3	4.78712	-0.247881	0.249736	0.860675
F31D5.6	F31D5.6	F31D5.6	5.73688	0.064341	0.774002	1
Y54G2A.16	Y54G2A.16	Y54G2A.16	2.31091	-0.568188	0.208605	0.826061
Y56A3A.30	Y56A3A.30	Y56A3A.30	2.7369	0.896943	0.0248002	0.410489
Y105C5A.1268	Y105C5A.1268	Y105C5A.1268	2.02893	-0.0848601	0.847712	1
F49E11.2	F49E11.2	F49E11.2	3.36907	-1.60407	4.69896e-06	0.000598101
K08A2.4	K08A2.4	K08A2.4	5.10555	-0.202193	0.247133	0.858164
cor-1	R01H10.3	R01H10.3d	2.24753	-0.90923	0.0500256	0.536647
sdc-1	F52E10.1	F52E10.1	5.89892	-0.0642417	0.719684	1
Y105C5B.14	Y105C5B.14	Y105C5B.14	2.55954	-0.187868	0.796185	1
fkb-8	Y18D10A.25	Y18D10A.25	11.717	-0.0176841	0.836065	1
B0250.4	B0250.4	B0250.4	1.74682	0.252677	0.663332	1
Y73B6A.3	Y73B6A.3	Y73B6A.3	1.3894	-0.263701	0.668651	1
Y37E3.13	Y37E3.13	Y37E3.13	3.74185	0.385884	0.206101	0.825754
ZK105.3	ZK105.3	ZK105.3	2.99761	-0.0121265	0.90663	1
W01A11.1	W01A11.1	W01A11.1	3.23285	0.0263706	0.970643	1
tag-273	Y57G11A.1	Y57G11A.1a	3.38383	0.247506	0.469488	0.964855
T04B8.2	T04B8.2	T04B8.2	3.87653	-0.152861	0.580152	0.993727
bath-31	F12E12.4	F12E12.4	6.68421	0.37244	0.0127138	0.2838
Y87G2A.19	Y87G2A.19	Y87G2A.19	3.1964	1.18735	0.000825095	0.0427976
taf-3	C11G6.1	C11G6.1	4.95178	0.212152	0.311739	0.901228
Y65B4BL.7	Y65B4BL.7	Y65B4BL.7	5.72867	-1.81077	3.2772e-24	3.45976e-21
F42F12.3	F42F12.3	F42F12.3	5.00906	-0.0803546	0.673519	1
F14B4.1	F14B4.1	F14B4.1	3.15828	0.456374	0.186634	0.806818
Y94H6A.2	Y94H6A.2	Y94H6A.2	3.61968	0.821081	0.00792894	0.212707
Y39B6A.9	Y39B6A.9	Y39B6A.9	2.85599	2.41968	1.41185e-08	3.95914e-06
M01E5.1	M01E5.1	M01E5.1	1.9084	-0.0672142	0.895421	1
srh-213	T22F3.5	T22F3.5	1.78059	1.11353	0.0422267	0.497338
C18B2.4	C18B2.4	C18B2.4.1	5.21555	-0.30719	0.0845637	0.647568
C06G3.8	C06G3.8	C06G3.8	2.43208	-0.140847	0.828829	1
tag-196	F41E6.6	F41E6.6.1	5.61908	0.500096	0.0055371	0.174036
Y87G2A.16	Y87G2A.16	Y87G2A.16	2.96836	-0.374789	0.436247	0.950322
F09E5.14	F09E5.14	F09E5.14	4.59491	-0.181961	0.408362	0.943096
plx-2	K04B12.1	K04B12.1	2.56436	0.0247858	1	1
C10C6.7	C10C6.7	C10C6.7a	1.34451	-0.473523	0.427774	0.948714
cdk-8	F39H11.3	F39H11.3	5.58082	0.0692757	0.740966	1
F26A3.4	F26A3.4	F26A3.4.1	5.27032	0.294377	0.139764	0.74546
Y38E10A.3	Y38E10A.3	Y38E10A.3	0.121404	-0.275667	0.881951	1
D1069.4	D1069.4	D1069.4	2.4194	0.688273	0.15634	0.772189
F53G12.8	F53G12.8	F53G12.8	6.46765	0.669711	4.46283e-06	0.000572103
Y20F4.8	Y20F4.8	Y20F4.8	8.64807	0.240539	0.0619234	0.582463
F54D7.2	F54D7.2	F54D7.2	3.56521	0.045704	0.943932	1
[truncated: 674 more rows]
