# Supplementary material for: Staufen Negatively Modulates MicroRNA Activity in Caenorhabditis elegans
Source: G3 (Bethesda). 2016 Feb 23;6(5):1227–37. doi: 10.1534/g3.116.027300 (PMC4856075; doi:10.1534/g3.116.027300)
Supplement: Supplemental Material [file supp_g3.116.027300_TableS7.xlsx]

## Sheet: Table S7
Table S7: Results of differential expression analysis of endo-siRNA counts on genes in ALG-3/4 pathway using edgeR
Gene name	Sequence name	Transcript	logCPM	logFC	PValue	FDR
pabp-2	C17E4.5	C17E4.5	6.67212	-0.0598822	0.714539	1
F44E7.3	F44E7.3	F44E7.3	1.91019	-0.59722	0.273288	0.875213
F10D11.5	F10D11.5	F10D11.5	1.09642	-0.278419	0.693189	1
F57F4.1	F57F4.1	F57F4.1	1.53945	-0.894534	0.111462	0.701134
K02D7.1	K02D7.1	K02D7.1	0.617857	-0.510782	0.556649	0.989686
Y37D8A.10	Y37D8A.10	Y37D8A.10	5.1596	-0.229337	0.28518	0.880476
C30H6.8	C30H6.8	C30H6.8.2	3.66847	-0.287905	0.427413	0.948714
K01C8.7	K01C8.7	K01C8.7a	4.42848	0.299592	0.210885	0.827077
fer-1	F43G9.6	F43G9.6b	5.37311	-0.26111	0.212055	0.827077
Y37E3.4	Y37E3.4	Y37E3.4.1	3.13606	0.0807109	0.867624	1
C02F5.5	C02F5.5	C02F5.5	1.32366	-0.743698	0.236642	0.85241
cogc-2	C06G3.10	C06G3.10	5.89563	0.0311638	0.852488	1
F41F3.1	F41F3.1	F41F3.1	2.20323	-0.402661	0.545412	0.988874
cpt-1	Y46G5A.17	Y46G5A.17.1	4.55705	-0.145715	0.532861	0.985708
W10C8.5	W10C8.5	W10C8.5.3	3.11018	-0.85592	0.0319965	0.457704
F56C9.6	F56C9.6	F56C9.6b	6.53785	0.0626719	0.623306	1
pup-2	K10D2.2	K10D2.2.1	4.85426	0.113917	0.542796	0.988737
C01H6.6	C01H6.6	C01H6.6	3.70349	0.297523	0.330067	0.911067
dnj-29	Y63D3A.6	Y63D3A.6a.1	6.13431	0.202788	0.146458	0.75423
eif-1.A	H06H21.3	H06H21.3	6.776	0.028095	0.779749	1
eif-3.D	R08D7.3	R08D7.3	6.20382	-0.043604	0.803094	1
isp-1	F42G8.12	F42G8.12.1	3.34359	0.445333	0.220107	0.832909
msp-49	C34F11.6	C34F11.6	3.75021	0.205639	0.448766	0.953363
C42C1.9	C42C1.9	C42C1.9a	0.0397604	0.786532	0.327604	0.909278
R09A1.2	R09A1.2	R09A1.2	1.75869	-1.246	0.0305277	0.447615
C01G10.1	C01G10.1	C01G10.1	5.599	0.0871939	0.56578	0.990543
cpna-3	C01F6.1	C01F6.1	4.52126	0.0232813	0.98113	1
sel-9	W02D7.7	W02D7.7.2	4.38902	0.0429031	0.877989	1
spe-11	F48C1.7	F48C1.7	1.46008	0.111614	0.867287	1
ssq-4	T28H11.1	T28H11.1	2.69626	-0.0870473	0.961998	1
let-711	F57B9.2	F57B9.2	7.39463	0.0821943	0.536326	0.986828
C01F6.2	C01F6.2	C01F6.2	2.47123	0.31212	0.511694	0.981306
C16A11.7	C16A11.7	C16A11.7	0.899466	-0.0638229	1	1
F49C12.11	F49C12.11	F49C12.11.1	2.17643	-0.297972	0.595179	0.997555
msp-19	F36H12.7	F36H12.7	4.9688	-0.175188	0.491926	0.974613
C32E8.4	C32E8.4	C32E8.4.1	1.33307	0.836592	0.195826	0.815048
C50F4.10	C50F4.10	C50F4.10	0.550846	-0.615796	0.379228	0.936563
pas-2	D1054.2	D1054.2.2	5.61163	-0.0150296	0.894346	1
sca-1	K11D9.2	K11D9.2a.2	6.4179	-0.125724	0.343493	0.918753
ril-1	C53A5.1	C53A5.1.3	2.44864	-0.228791	0.678873	1
pqe-1	F52C9.8	F52C9.8b	7.35614	-0.23684	0.0695737	0.609164
C09H10.9	C09H10.9	C09H10.9	2.56121	0.0451549	0.960696	1
btb-2	T25D10.5	T25D10.5	1.45064	-0.476982	0.445019	0.952429
T12A2.8	T12A2.8	T12A2.8.2	4.38678	-0.280451	0.259549	0.866202
T21G5.1	T21G5.1	T21G5.1	1.72784	-0.378303	0.515695	0.983519
F46E10.10	F46E10.10	F46E10.10c.2	5.12972	0.0879626	0.735126	1
msp-53	R13H9.4	R13H9.4	4.84691	-0.183573	0.435016	0.950322
F21H7.2	F21H7.2	F21H7.2.2	3.05016	-0.786181	0.0394902	0.483321
nhr-23	C01H6.5	C01H6.5a	5.98064	0.257129	0.0970827	0.677326
Y46G5A.22	Y46G5A.22	Y46G5A.22a	0.959995	-0.56441	0.420983	0.945445
R11F4.1	R11F4.1	R11F4.1.2	1.50869	-0.194856	0.833568	1
msp-142	K05F1.2	K05F1.2	3.72551	0.16076	0.607915	1
F32D1.2	F32D1.2	F32D1.2.1	0.934706	-0.512427	0.469009	0.964855
F57B10.14	F57B10.14	F57B10.14.1	1.64646	-0.209396	0.710939	1
Y37E3.11	Y37E3.11	Y37E3.11b	4.04317	0.376268	0.153557	0.766243
C50F4.14	C50F4.14	C50F4.14a	4.75641	-0.247775	0.238147	0.853269
ZK354.9	ZK354.9	ZK354.9	0.776397	0.138915	0.916527	1
cco-1	F26E4.9	F26E4.9.1	4.4732	0.17386	0.451417	0.954558
cyn-2	ZK520.5	ZK520.5	1.27058	-1.00154	0.124898	0.723386
C25H3.7	C25H3.7	C25H3.7	3.48983	0.412909	0.244413	0.857627
C33F10.11	C33F10.11	C33F10.11b.1	0.671353	-0.0111559	1	1
mspn-1	K04D7.2	K04D7.2b	5.71113	-0.0707786	0.620662	1
T08B2.7	T08B2.7	T08B2.7a	5.38578	0.129171	0.456913	0.955737
klp-19	Y43F4B.6	Y43F4B.6	9.87658	-0.0228111	0.856381	1
mel-32	C05D11.11	C05D11.11b.2	8.62771	-0.249347	0.0469044	0.521235
msp-113	ZK354.4	ZK354.4.2	4.84282	-0.154242	0.512069	0.981306
stam-1	C34G6.7	C34G6.7b.2	3.71002	0.285668	0.293559	0.886732
C27F2.6	C27F2.6	C27F2.6	3.62955	-0.621593	0.0571089	0.560958
T25D3.4	T25D3.4	T25D3.4	5.07616	0.269017	0.155773	0.770791
set-2	C26E6.9	C26E6.9c	8.22437	-0.0370179	0.808018	1
W07G4.3	W07G4.3	W07G4.3.1	5.96517	0.092623	0.518945	0.984637
cts-1	T20G5.2	T20G5.2.2	4.95164	-0.0746078	0.706505	1
mca-3	Y67D8C.10	Y67D8C.10b.1	5.64146	-0.125561	0.454534	0.954919
Y106G6H.13	Y106G6H.13	Y106G6H.13	1.65327	0.581993	0.35475	0.925678
Y1A5A.1	Y1A5A.1	Y1A5A.1	1.7946	-1.19806	0.0289933	0.438368
F33D11.12	F33D11.12	F33D11.12	5.22561	-0.139674	0.47959	0.969382
T16A1.2	T16A1.2	T16A1.2	2.48546	0.0441569	0.878005	1
K02F6.7	K02F6.7	K02F6.7	6.17263	0.0649433	0.637006	1
arf-3	F57H12.1	F57H12.1	5.45961	-0.142113	0.437207	0.950322
Y54G2A.13	Y54G2A.13	Y54G2A.13	2.28993	-0.633414	0.203798	0.824392
cee-1	F26F4.1	F26F4.1.1	5.15921	0.129505	0.462537	0.96056
K10B2.4	K10B2.4	K10B2.4	3.99562	0.105652	0.717478	1
msp-152	ZK546.6	ZK546.6	4.60755	-0.162642	0.485314	0.972873
msp-50	C34F11.4	C34F11.4	3.96582	0.162155	0.578855	0.993413
K07A1.5	K07A1.5	K07A1.5	2.92301	0.601678	0.120552	0.714068
rer-1	F46C5.8	F46C5.8.2	3.90943	-0.493469	0.0593535	0.571469
T16A9.5	T16A9.5	T16A9.5.2	3.13077	-0.417689	0.257187	0.865637
Y69E1A.1	Y69E1A.1	Y69E1A.1.1	2.17474	-0.435643	0.401313	0.942197
msp-57	R13H9.2	R13H9.2	4.87311	-0.200064	0.371521	0.932917
F01D5.8	F01D5.8	F01D5.8	1.49137	-0.892766	0.172455	0.791773
his-74	W05B10.1	W05B10.1	6.16944	-0.112642	0.489424	0.974613
C03C10.4	C03C10.4	C03C10.4	5.16433	-0.233208	0.210039	0.826061
rps-29	B0412.4	B0412.4.2	2.93877	0.32879	0.406105	0.943096
ZK666.8	ZK666.8	ZK666.8	1.28412	-0.0845646	1	1
T14B4.3	T14B4.3	T14B4.3	5.37813	-0.280597	0.125565	0.725189
C53D6.10	C53D6.10	C53D6.10	1.14369	-0.559917	0.454476	0.954919
Y69E1A.8	Y69E1A.8	Y69E1A.8	0.625276	-0.251711	0.800589	1
F32B5.1	F32B5.1	F32B5.1	3.21446	-0.831712	0.0258796	0.417841
W03D8.9	W03D8.9	W03D8.9.2	2.45295	-0.183124	0.628641	1
F55A11.11	F55A11.11	F55A11.11	2.96	0.0988396	0.863312	1
F55A11.6	F55A11.6	F55A11.6a	1.65177	0.548239	0.369811	0.931769
C56G2.7	C56G2.7	C56G2.7	7.09584	-0.267681	0.0457555	0.513555
Y75B8A.23	Y75B8A.23	Y75B8A.23	0.872669	0.61557	0.327783	0.909278
F35G12.2	F35G12.2	F35G12.2.2	4.67312	0.125483	0.619632	1
Y43C5B.3	Y43C5B.3	Y43C5B.3	2.2307	0.659653	0.144183	0.75162
R05D11.5	R05D11.5	R05D11.5	5.48509	0.00836506	0.911263	1
ccr-4	ZC518.3	ZC518.3c.1	5.65887	-0.073355	0.621431	1
C14B1.8	C14B1.8	C14B1.8	5.15939	-0.20002	0.318019	0.902981
T19A6.1	T19A6.1	T19A6.1b	3.14106	0.394042	0.242457	0.857065
wht-3	C16C10.12	C16C10.12	0.760959	-0.15372	0.90979	1
lmn-1	DY3.2	DY3.2.2	7.55192	-0.0990301	0.485846	0.972873
cul-3	Y108G3AL.1	Y108G3AL.1.1	5.29616	0.139006	0.532205	0.985708
lpd-9	T21C9.5	T21C9.5a	2.9466	-0.0460695	0.89584	1
aqp-4	F40F9.9	F40F9.9	1.8002	0.903246	0.0954482	0.671242
T20H4.2	T20H4.2	T20H4.2	3.35316	0.273442	0.422685	0.946202
knl-2	K06A5.4	K06A5.4	7.46894	-0.00773616	0.978898	1
K04C2.8	K04C2.8	K04C2.8	1.93299	0.131537	0.895499	1
C09B9.4	C09B9.4	C09B9.4	1.86749	0.170007	0.795559	1
elo-8	Y47D3A.30	Y47D3A.30	0.504317	-0.729058	0.298417	0.891761
ant-1.4	T01B11.4	T01B11.4	1.99917	0.0978669	0.907398	1
R11A8.7	R11A8.7	R11A8.7d	7.54079	-0.122374	0.390013	0.940339
snf-5	Y46G5A.30	Y46G5A.30	1.3405	-0.274909	0.728767	1
sel-10	F55B12.3	F55B12.3b.2	5.02809	-0.331634	0.106392	0.693073
Y73B6A.1	Y73B6A.1	Y73B6A.1	1.3309	-1.19179	0.0669422	0.599384
C14B9.10	C14B9.10	C14B9.10.2	3.62287	-0.330054	0.44323	0.951619
sqv-1	D2096.4	D2096.4.1	5.57277	-0.0535742	0.77405	1
kbp-1	R13F6.1	R13F6.1.1	2.08168	-0.168509	0.747538	1
nduf-6	F22D6.4	F22D6.4.1	2.67756	-0.0705675	0.809602	1
msp-81	K07F5.1	K07F5.1	4.42775	-0.0949602	0.67053	1
nspa-8	W06A7.5	W06A7.5	1.45264	-0.0702497	1	1
Y38H8A.3	Y38H8A.3	Y38H8A.3	1.69627	-0.594786	0.262415	0.867803
C05C12.1	C05C12.1	C05C12.1	2.09889	0.0373608	1	1
Y51B9A.3	Y51B9A.3	Y51B9A.3	0.912863	-0.458499	0.59702	0.997555
nmy-2	F20G4.3	F20G4.3	7.78316	-0.0403408	0.717141	1
tag-296	F49D11.9	F49D11.9	4.82598	0.0447025	0.814227	1
R12C12.1	R12C12.1	R12C12.1b	0.886095	-0.823588	0.213801	0.829444
C34F11.3	C34F11.3	C34F11.3b	2.53418	-0.435678	0.318953	0.903021
F46B6.5	F46B6.5	F46B6.5a	6.53702	0.19183	0.135333	0.73839
cco-2	Y37D8A.14	Y37D8A.14.1	3.33241	-0.326269	0.32929	0.910195
agef-1	Y6B3A.1	Y6B3A.1b	5.52675	-0.156872	0.465298	0.96295
Y37F4.5	Y37F4.5	Y37F4.5.2	0.888218	-0.402478	0.59697	0.997555
C18E9.2	C18E9.2	C18E9.2a	4.73416	0.0248556	0.933457	1
try-7	ZC581.6	ZC581.6	1.8654	-0.657202	0.23907	0.85436
K07H8.3	K07H8.3	K07H8.3	5.24555	-0.294875	0.113303	0.704105
F39E9.4	F39E9.4	F39E9.4	4.59201	-0.180184	0.53969	0.987897
M02G9.4	M02G9.4	M02G9.4b	0.169662	0.504293	0.643791	1
W03D8.3	W03D8.3	W03D8.3	4.52325	-0.13808	0.554161	0.989686
F42A9.3	F42A9.3	F42A9.3	0.176983	-0.83376	0.378299	0.93599
F38E11.5	F38E11.5	F38E11.5	7.75726	-0.163155	0.232724	0.84934
C14A4.8	C14A4.8	C14A4.8	0.658935	0.142768	0.904671	1
T05H10.7	T05H10.7	T05H10.7b.2	5.88372	0.0391604	0.817748	1
lst-1	T22A3.3	T22A3.3b.3	4.83671	-0.237518	0.288125	0.882242
C44B7.10	C44B7.10	C44B7.10.1	4.91419	0.0543087	0.887248	1
cyk-4	K08E3.6	K08E3.6.1	7.44915	-0.05371	0.668295	1
gly-3	ZK688.8	ZK688.8.1	6.10963	-0.118388	0.421017	0.945445
C02F5.2	C02F5.2	C02F5.2	1.56732	0.441965	0.46364	0.961493
msp-51	ZK354.5	ZK354.5	5.03523	-0.202446	0.395658	0.940786
Y69E1A.2	Y69E1A.2	Y69E1A.2	3.03949	-0.612176	0.0941508	0.668966
C55A6.3	C55A6.3	C55A6.3	2.90332	-0.0833058	0.930763	1
cdc-25.4	R05H5.2	R05H5.2	1.60703	0.0662229	0.938683	1
C06G4.4	C06G4.4	C06G4.4.1	1.66123	0.944417	0.101765	0.684746
msp-33	R05F9.8	R05F9.8	4.47706	-0.0834663	0.789424	1
tbb-1	K01G5.7	K01G5.7.1	8.69517	-0.0496698	0.709233	1
K02B7.3	K02B7.3	K02B7.3a.2	6.13014	0.463388	0.00928514	0.236369
enol-1	T21B10.2	T21B10.2a.1	5.91997	-0.0543495	0.766998	1
B0244.9	B0244.9	B0244.9	0.245198	0.268337	0.776283	1
msp-40	C33F10.9	C33F10.9	3.94186	-0.350213	0.23619	0.85241
C04G2.9	C04G2.9	C04G2.9	2.82623	-0.387798	0.31371	0.901228
Y40H4A.2	Y40H4A.2	Y40H4A.2	0.861757	-0.626012	0.453052	0.954558
Y51B9A.5	Y51B9A.5	Y51B9A.5	1.06919	-0.709987	0.267152	0.870161
atp-2	C34E10.6	C34E10.6.1	6.00108	-0.14124	0.360627	0.925723
scc-1	F10G7.4	F10G7.4	9.86508	-0.0641405	0.638429	1
F11A10.2	F11A10.2	F11A10.2	6.06882	0.0278178	0.897405	1
K11H3.2	K11H3.2	K11H3.2	3.78996	0.0938551	0.882791	1
C16C10.3	C16C10.3	C16C10.3	9.7334	-0.0886305	0.514429	0.983111
H32C10.1	H32C10.1	H32C10.1.1	0.595102	-0.682121	0.479718	0.969382
R02D3.1	R02D3.1	R02D3.1	2.71162	-0.358359	0.422032	0.946109
rsp-2	W02B12.2	W02B12.2	6.78623	-0.178151	0.210297	0.826061
Y69E1A.3	Y69E1A.3	Y69E1A.3	2.1521	-0.241452	0.710429	1
C01G12.13	C01G12.13	C01G12.13	0.886383	0.132271	0.759377	1
clpp-1	ZK970.2	ZK970.2b.2	1.37886	0.449921	0.492048	0.974613
E03H12.5	E03H12.5	E03H12.5	3.73158	-0.787223	0.00716632	0.207441
F30A10.12	F30A10.12	F30A10.12	1.04216	-0.8775	0.199399	0.820401
pab-1	Y106G6H.2	Y106G6H.2c	7.2165	-0.0540804	0.675638	1
W07G4.4	W07G4.4	W07G4.4	5.02213	-0.201818	0.324844	0.90673
pbs-6	C02F5.9	C02F5.9.2	4.73048	-0.199595	0.330814	0.91144
W09C3.2	W09C3.2	W09C3.2	1.83998	-0.557915	0.263581	0.867886
msp-45	F58A6.8	F58A6.8	4.40778	-0.45024	0.0532547	0.547697
C24D10.1	C24D10.1	C24D10.1	4.16862	-0.486025	0.0790801	0.632747
T23B7.2	T23B7.2	T23B7.2	2.48336	-0.0234105	1	1
ssq-2	T28H11.5	T28H11.5	3.62757	-0.116221	0.838575	1
ZK858.8	ZK858.8	ZK858.8	3.43278	0.00826238	1	1
mnk-1	R166.5	R166.5a	5.79656	-0.364471	0.0291187	0.438837
F29B9.11	F29B9.11	F29B9.11.3	2.4084	0.232841	0.576931	0.99307
gld-2	ZC308.1	ZC308.1d	5.5905	0.0873779	0.643167	1
F21D5.7	F21D5.7	F21D5.7.2	5.80033	-0.0491193	0.671455	1
bath-42	C50C3.8	C50C3.8.1	5.5736	-0.14436	0.432239	0.950322
C33C12.4	C33C12.4	C33C12.4	0.565608	0.233183	0.898522	1
kcc-1	R13A1.2	R13A1.2	2.82888	-0.560889	0.156529	0.772189
F02E9.3	F02E9.3	F02E9.3	0.950742	-0.381514	0.681397	1
dnj-5	C04A2.7	C04A2.7d	6.58283	-0.256936	0.0567936	0.560958
rpn-9	T06D8.8	T06D8.8.2	7.61594	-0.165172	0.244477	0.857627
C27F2.7	C27F2.7	C27F2.7	5.03114	-0.285055	0.107902	0.69534
Y57G7A.10	Y57G7A.10	Y57G7A.10a	4.54678	-0.109425	0.674666	1
ent-3	K02E11.1	K02E11.1	2.59732	0.108124	0.828668	1
rps-8	F42C5.8	F42C5.8.2	4.73108	0.113601	0.707072	1
snf-10	Y32F6A.2	Y32F6A.2	0.449016	-0.473232	0.599729	0.997555
alh-11	F42G9.5	F42G9.5a	3.95908	0.242907	0.387309	0.939496
F36D3.8	F36D3.8	F36D3.8	2.77418	-0.943472	0.0411938	0.491353
pas-4	C36B1.4	C36B1.4.1	6.51423	-0.377574	0.00766863	0.209162
T09A12.1	T09A12.1	T09A12.1	1.02612	0.00523951	1	1
T20D3.5	T20D3.5	T20D3.5b	2.84228	0.0492703	0.826682	1
F36A2.14	F36A2.14	F36A2.14	2.6205	-0.258887	0.583059	0.99468
T28H11.7	T28H11.7	T28H11.7	1.62143	-0.719406	0.226897	0.841173
act-3	T04C12.4	T04C12.4.4	6.0483	-0.193176	0.158145	0.775684
C29E4.14	C29E4.14	C29E4.14	0.941157	0.256482	0.751373	1
msp-36	C04G2.4	C04G2.4	4.56434	-0.487162	0.0229992	0.392121
Y57E12AL.6	Y57E12AL.6	Y57E12AL.6.2	3.25771	-0.0768656	0.876538	1
C28C12.1	C28C12.1	C28C12.1	5.21015	1.12196	1.01604e-09	3.57546e-07
W09C3.8	W09C3.8	W09C3.8	2.81968	-0.107011	0.893343	1
pyk-1	F25H5.3	F25H5.3e	8.7067	0.471316	0.000207609	0.0147086
pas-3	Y110A7A.14	Y110A7A.14.1	5.61637	-0.287693	0.114852	0.706782
T28B8.6	T28B8.6	T28B8.6	1.20305	0.445766	0.509366	0.980017
T14G10.8	T14G10.8	T14G10.8.2	4.20058	-0.131276	0.559039	0.989686
F37C12.18	F37C12.18	F37C12.18	1.69582	-0.675839	0.225237	0.83961
F55C5.1	F55C5.1	F55C5.1	2.20383	-0.828222	0.0758988	0.620038
memb-2	M03E7.5	M03E7.5.1	4.49679	0.607932	0.023551	0.397245
T22B11.5	T22B11.5	T22B11.5	5.88223	0.10249	0.516039	0.983785
acs-6	ZK1127.2	ZK1127.2	1.23013	-0.360555	0.526372	0.985708
C54G4.3	C54G4.3	C54G4.3	1.73378	0.0290326	0.888377	1
obr-4	C32F10.1	C32F10.1a	6.16917	-0.150813	0.296597	0.890586
F32D8.14	F32D8.14	F32D8.14	5.0517	-0.0824996	0.681205	1
R10F2.6	R10F2.6	R10F2.6	4.45232	-0.0190153	1	1
F35C11.5	F35C11.5	F35C11.5	4.55381	-0.139249	0.514997	0.98338
R07G3.7	R07G3.7	R07G3.7b.1	6.10826	-0.37853	0.00821935	0.217014
fce-1	C04F12.10	C04F12.10.1	3.91965	0.107648	0.774982	1
F53F4.10	F53F4.10	F53F4.10.1	4.54386	-0.0717578	0.761428	1
snap-29	K02D10.5	K02D10.5	4.95211	-0.166778	0.463217	0.961303
sax-7	C18F3.2	C18F3.2b	5.80947	0.177659	0.258485	0.866202
C37C3.2	C37C3.2	C37C3.2b.1	8.06826	0.258698	0.0429426	0.499592
T24B1.1	T24B1.1	T24B1.1	5.86522	0.115853	0.448619	0.953363
bre-1	C53B4.7	C53B4.7a.1	2.61049	0.230928	0.606846	1
bre-3	B0464.4	B0464.4.2	3.00238	0.623678	0.0732302	0.614458
H08M01.1	H08M01.1	H08M01.1	1.15802	-0.377084	0.560343	0.990005
vha-8	C17H12.14	C17H12.14	3.89288	-0.0258327	0.879418	1
F11G11.9	F11G11.9	F11G11.9	2.58886	-0.406747	0.427043	0.948533
W03G1.2	W03G1.2	W03G1.2	2.24197	0.0405181	0.907829	1
B0361.11	B0361.11	B0361.11	1.0501	0.596514	0.425483	0.948078
F56D5.2	F56D5.2	F56D5.2	1.31503	-0.743698	0.243393	0.857065
csr-1	F20D12.1	F20D12.1a	9.53793	-0.121337	0.34281	0.918753
Y69F12A.1	Y69F12A.1	Y69F12A.1	1.45381	-0.112992	1	1
nkb-2	C43F9.6	C43F9.6	2.36465	0.306421	0.638925	1
atp-3	F27C1.7	F27C1.7a.4	3.19937	0.161176	0.785407	1
C09B9.2	C09B9.2	C09B9.2	0.819388	1.10602	0.14245	0.750159
pbs-5	K05C4.1	K05C4.1.2	7.25266	-0.305654	0.0245837	0.409166
E04A4.5	E04A4.5	E04A4.5	5.66835	-0.1765	0.258888	0.866202
Y57G11C.5	Y57G11C.5	Y57G11C.5b	2.51563	0.284623	0.641558	1
W02D9.2	W02D9.2	W02D9.2a	2.69362	0.238086	0.669059	1
Y24D9B.1	Y24D9B.1	Y24D9B.1	3.23167	-0.224966	0.618473	1
arl-1	F54C9.10	F54C9.10	4.4198	0.258303	0.357953	0.925716
K04H4.5	K04H4.5	K04H4.5	2.04779	-0.503225	0.298476	0.891761
cth-2	ZK1127.10	ZK1127.10.2	1.96592	-0.290113	0.611761	1
sqd-1	Y73B6BL.6	Y73B6BL.6a.2	7.67958	-0.366172	0.00647238	0.193923
F33D11.2	F33D11.2	F33D11.2	1.51229	0.152999	0.81176	1
R08A2.1	R08A2.1	R08A2.1	0.674607	0.297127	0.810324	1
C08H9.2	C08H9.2	C08H9.2a	6.49433	-0.154379	0.281699	0.876921
F23C8.5	F23C8.5	F23C8.5.1	3.89839	-0.0922368	0.784779	1
R10E9.2	R10E9.2	R10E9.2	1.67503	-0.644982	0.250928	0.860907
tomm-40	C18E9.6	C18E9.6	5.73622	-0.0326673	0.837266	1
Y39A1A.8	Y39A1A.8	Y39A1A.8	1.89669	0.099292	0.887645	1
F18A12.1	F18A12.1	F18A12.1	2.66134	0.0276084	0.92193	1
F25B5.3	F25B5.3	F25B5.3b	4.60675	0.245448	0.250526	0.860675
F26D2.10	F26D2.10	F26D2.10	2.94468	-0.32381	0.512227	0.981312
F54H12.7	F54H12.7	F54H12.7	0.999311	-0.116487	0.919688	1
C36E8.1	C36E8.1	C36E8.1.2	6.22645	-0.0450288	0.769594	1
Y54E10A.3	Y54E10A.3	Y54E10A.3	4.80615	-0.053743	0.85754	1
ceh-48	C17H12.9	C17H12.9.1	0.984815	-0.830588	0.229903	0.847001
T07F10.1	T07F10.1	T07F10.1a	1.35182	0.114634	0.860455	1
mlc-4	C56G7.1	C56G7.1.1	3.1576	0.0526295	0.868679	1
F28B3.6	F28B3.6	F28B3.6.2	5.06641	0.0740468	0.809692	1
T28D9.3	T28D9.3	T28D9.3d	0.224113	0.816372	0.369637	0.931756
C18E9.8	C18E9.8	C18E9.8	2.41956	-0.810286	0.0649773	0.591653
ZK546.4	ZK546.4	ZK546.4	1.61932	-0.0549078	1	1
msp-56	K07F5.3	K07F5.3	4.74936	-0.473483	0.0280073	0.430717
C25D7.16	C25D7.16	C25D7.16	1.58736	-0.600247	0.265433	0.868957
vha-1	R10E11.8	R10E11.8.2	3.4421	0.272604	0.424866	0.948078
C56G2.5	C56G2.5	C56G2.5	3.79147	-0.163665	0.678836	1
C39H7.1	C39H7.1	C39H7.1.1	2.05857	0.155163	0.75294	1
rpn-8	R12E2.3	R12E2.3.1	4.80665	-0.292243	0.147326	0.755012
R10E11.6	R10E11.6	R10E11.6b	4.08527	0.168534	0.5272	0.985708
C30B5.5	C30B5.5	C30B5.5	2.50224	0.0664403	0.83518	1
R06A10.1	R06A10.1	R06A10.1	4.89225	0.275342	0.217299	0.832343
lab-1	C03D6.6	C03D6.6	5.31233	-0.0332531	0.818258	1
eif-1	T27F7.3	T27F7.3.1	5.00693	-0.291737	0.198312	0.819503
C32E12.1	C32E12.1	C32E12.1.2	2.13769	-0.363198	0.5323	0.985708
tkt-1	F01G10.1	F01G10.1.2	8.16266	-0.0571344	0.629459	1
rpt-5	F56H1.4	F56H1.4.2	6.13542	-0.525459	0.000439216	0.0264517
let-92	F38H4.9	F38H4.9.1	5.49992	0.105341	0.507492	0.980017
F07E5.8	F07E5.8	F07E5.8	1.6051	-0.345841	0.652798	1
ZK616.6	ZK616.6	ZK616.6	3.72116	0.0104628	1	1
W04E12.4	W04E12.4	W04E12.4	1.67307	0.0280348	1	1
F54H5.2	F54H5.2	F54H5.2	3.17916	0.38459	0.255907	0.865278
F25H5.2	F25H5.2	F25H5.2	2.00145	0.372819	0.56439	0.990333
ZK512.10	ZK512.10	ZK512.10	1.15329	-0.154209	0.925943	1
T19B10.8	T19B10.8	T19B10.8	5.64481	-0.133841	0.434226	0.950322
F32A11.1	F32A11.1	F32A11.1	5.20959	0.0801637	0.773048	1
C55C3.6	C55C3.6	C55C3.6	0.962241	1.054	0.0904985	0.659603
rmd-4	F36H12.11	F36H12.11	1.20521	-0.204385	0.85271	1
marc-6	F55A3.1	F55A3.1	5.95588	0.0964919	0.566245	0.990971
F23H11.5	F23H11.5	F23H11.5.2	2.37142	-0.807313	0.0951116	0.670769
abt-5	Y53C10A.9	Y53C10A.9	2.4058	-1.27386	0.00544603	0.17215
ubc-20	F40G9.3	F40G9.3.1	3.82751	0.292681	0.341539	0.918154
gdi-1	Y57G11C.10	Y57G11C.10a.1	6.75419	-0.246444	0.0872156	0.652206
Y116A8C.4	Y116A8C.4	Y116A8C.4.1	0.591215	1.97544	0.0116278	0.270668
T27F7.4	T27F7.4	T27F7.4	4.91721	-0.260618	0.232597	0.849288
C13C4.5	C13C4.5	C13C4.5	0.659261	-0.321233	0.719142	1
F23H11.3	F23H11.3	F23H11.3.2	4.60649	-0.250422	0.23372	0.850825
vha-9	ZK970.4	ZK970.4.2	2.52139	0.152284	0.710934	1
rpt-1	C52E4.4	C52E4.4.1	5.90135	-0.114226	0.502399	0.979103
let-767	C56G2.6	C56G2.6a.1	3.8678	0.221089	0.440971	0.951619
C29E4.12	C29E4.12	C29E4.12	4.67246	0.257809	0.299073	0.89205
rpn-5	F10G7.8	F10G7.8.1	6.69826	-0.123682	0.371658	0.932917
frk-1	T04B2.2	T04B2.2a	2.31198	-1.78727	0.000246371	0.0168123
Y69E1A.4	Y69E1A.4	Y69E1A.4	1.55619	-0.102474	0.936289	1
F27E5.3	F27E5.3	F27E5.3	0.669295	-0.977817	0.177178	0.796357
hecd-1	C34D4.14	C34D4.14	8.18257	-0.153575	0.241151	0.856839
R11E3.1	R11E3.1	R11E3.1	2.49674	0.328478	0.431382	0.950322
ZC434.8	ZC434.8	ZC434.8.2	5.36544	0.0968913	0.61991	1
ubc-7	F58A4.10	F58A4.10.2	5.67412	-0.316216	0.0903244	0.659603
msp-38	K08F4.8	K08F4.8	4.58335	-0.659955	0.00208581	0.0887063
C04G2.5	C04G2.5	C04G2.5	1.74703	-1.7854	0.0036782	0.13639
xbx-6	F40F9.1	F40F9.1b	4.25163	0.397063	0.118242	0.70997
C56G2.1	C56G2.1	C56G2.1b	5.31047	-0.226457	0.291576	0.884835
spd-2	F32H2.3	F32H2.3.1	6.46836	-0.195005	0.172722	0.792119
Y65B4A.7	Y65B4A.7	Y65B4A.7	4.38438	-0.48299	0.0447356	0.507824
T03F6.6	T03F6.6	T03F6.6.2	0.836379	0.84934	0.20119	0.821202
dnj-28	Y54E10BL.4	Y54E10BL.4	3.74018	0.318943	0.309459	0.899413
cchl-1	T06D8.6	T06D8.6.1	5.1928	0.353925	0.0576682	0.562484
ZK484.1	ZK484.1	ZK484.1b.2	5.22458	-0.103958	0.590589	0.997281
C32E8.11	C32E8.11	C32E8.11	7.42565	-0.0655604	0.624649	1
R148.3	R148.3	R148.3b	6.79228	-0.0105779	0.90968	1
D2092.1	D2092.1	D2092.1a	1.09644	0.410472	0.553492	0.989686
Y47G6A.18	Y47G6A.18	Y47G6A.18.2	5.75023	0.175603	0.241932	0.857065
scl-23	B0545.3	B0545.3	1.18412	-1.0054	0.131987	0.735279
F43E2.7	F43E2.7	F43E2.7a.1	4.6654	0.0617277	0.778208	1
W03D8.2	W03D8.2	W03D8.2	1.95394	-0.856671	0.0777926	0.628045
msp-76	ZK1251.6	ZK1251.6	4.59886	-0.385701	0.108068	0.695926
F49F1.12	F49F1.12	F49F1.12	1.69445	-0.758056	0.214005	0.829495
Y38F1A.1	Y38F1A.1	Y38F1A.1	2.36499	-0.029397	1	1
lbp-9	Y40B10A.1	Y40B10A.1b	5.79941	-0.549635	0.000338241	0.0212997
F18C5.4	F18C5.4	F18C5.4	1.84182	-1.00478	0.0800143	0.635405
F17C11.9	F17C11.9	F17C11.9b.2	6.8276	-0.270905	0.0432588	0.499592
M04F3.3	M04F3.3	M04F3.3	3.1073	-0.251354	0.445207	0.952652
Y57G7A.5	Y57G7A.5	Y57G7A.5	4.59576	0.273643	0.222217	0.835386
F53B2.5	F53B2.5	F53B2.5	1.45368	0.43752	0.408692	0.943096
T28F4.3	T28F4.3	T28F4.3	2.35192	-0.276079	0.625089	1
F36D3.4	F36D3.4	F36D3.4	1.17654	-0.154209	0.923961	1
tag-353	F25D7.2	F25D7.2	5.75017	-0.0493192	0.755314	1
pbs-1	K08D12.1	K08D12.1.2	5.87776	-0.499702	0.000733423	0.038714
F35H10.2	F35H10.2	F35H10.2	0.960228	0.513404	0.522271	0.98467
F55D12.6	F55D12.6	F55D12.6	1.37263	-0.819139	0.220212	0.832909
C17G10.3	C17G10.3	C17G10.3	1.5415	-0.358058	0.642518	1
Y71F9AL.2	Y71F9AL.2	Y71F9AL.2	2.95119	0.22653	0.57016	0.992503
pph-2	C29E6.3	C29E6.3	2.93879	-0.395136	0.36013	0.925723
Y59E9AL.6	Y59E9AL.6	Y59E9AL.6	3.42012	0.136242	0.71345	1
Y57G7A.6	Y57G7A.6	Y57G7A.6	3.57642	0.0248306	0.88881	1
C30H7.2	C30H7.2	C30H7.2a.1	3.69362	-0.194243	0.5572	0.989686
C16D9.5	C16D9.5	C16D9.5	0.53342	-0.270333	0.798458	1
ZK507.1	ZK507.1	ZK507.1	1.89426	-0.404843	0.464355	0.96233
hil-4	C18G1.5	C18G1.5	8.13221	0.0414243	0.703496	1
R05D3.2	R05D3.2	R05D3.2	7.72019	0.0413339	0.805755	1
ZK809.1	ZK809.1	ZK809.1	3.27156	-0.538715	0.120962	0.715052
ZC21.8	ZC21.8	ZC21.8	2.95221	-0.766685	0.0466249	0.519737
Y67D8B.5	Y67D8B.5	Y67D8B.5	1.07414	-0.58609	0.359071	0.925723
unc-108	F53F10.4	F53F10.4	4.99547	-0.330835	0.130453	0.73416
ZK353.4	ZK353.4	ZK353.4	1.78965	-0.954242	0.118189	0.70997
D2030.1	D2030.1	D2030.1.2	4.54852	0.0720019	0.727684	1
H28O16.1	H28O16.1	H28O16.1c	6.71648	-0.025644	0.779172	1
ZK637.15	ZK637.15	ZK637.15	2.11289	-1.30829	0.007533	0.208634
R04B5.1	R04B5.1	R04B5.1	0.0447164	-1.48106	0.097106	0.677326
R102.3	R102.3	R102.3	1.75557	-0.409834	0.39028	0.940339
F59E10.3	F59E10.3	F59E10.3	2.81983	-0.321724	0.438986	0.951491
R01H2.2	R01H2.2	R01H2.2	2.85816	-0.362206	0.34245	0.918458
kin-14	F22D6.1	F22D6.1	2.52541	0.748895	0.0815534	0.639422
msp-10	K07F5.2	K07F5.2	4.63508	-0.440774	0.0372434	0.475261
B0205.10	B0205.10	B0205.10.2	2.58252	-0.438645	0.318652	0.903021
T28C6.5	T28C6.5	T28C6.5	1.34115	0.257191	0.803045	1
F13E9.5	F13E9.5	F13E9.5	1.02174	0.494313	0.431112	0.950322
M04G7.2	M04G7.2	M04G7.2	2.62903	0.186342	0.705247	1
F36A2.7	F36A2.7	F36A2.7.2	2.52596	0.284623	0.527388	0.985708
F35C11.2	F35C11.2	F35C11.2	2.55148	-0.89805	0.034057	0.463741
C48B6.10	C48B6.10	C48B6.10	2.62327	-0.254343	0.573509	0.992659
ced-4	C35D10.9	C35D10.9b	5.99885	0.027902	0.882277	1
M05D6.3	M05D6.3	M05D6.3	2.70353	-0.693406	0.0820387	0.641267
T05A7.6	T05A7.6	T05A7.6	3.25259	0.171276	0.586364	0.995598
T20F5.6	T20F5.6	T20F5.6.1	5.88917	-0.0611862	0.645687	1
Y71H2AM.1	Y71H2AM.1	Y71H2AM.1.2	2.6742	0.105334	0.735831	1
msp-78	T13F2.11	T13F2.11	4.64657	-0.410685	0.0602254	0.575541
nspd-6	C24D10.8	C24D10.8	3.25994	-0.260515	0.483992	0.97259
C38H2.2	C38H2.2	C38H2.2	1.71408	0.217267	0.831483	1
pas-7	ZK945.2	ZK945.2.1	5.96131	-0.152261	0.341851	0.918443
F42A10.5	F42A10.5	F42A10.5.1	6.12432	0.125697	0.318644	0.903021
R07E5.6	R07E5.6	R07E5.6	2.6744	-0.500427	0.405156	0.943096
F55H12.5	F55H12.5	F55H12.5	1.00589	0.546318	0.394963	0.940528
rpn-1	T22D1.9	T22D1.9.2	8.43332	-0.241905	0.0678808	0.602799
chc-1	T20G5.1	T20G5.1	7.50916	-0.208522	0.128745	0.730893
Y53C10A.10	Y53C10A.10	Y53C10A.10	0.896195	-0.593753	0.39355	0.940522
Y47H9B.2	Y47H9B.2	Y47H9B.2	4.21221	-0.013459	0.978766	1
Y106G6D.3	Y106G6D.3	Y106G6D.3	1.93486	0.688306	0.196385	0.815831
D1081.5	D1081.5	D1081.5	1.55761	-0.620453	0.31798	0.902981
T23G11.1	T23G11.1	T23G11.1	2.88332	0.387481	0.281572	0.876921
T01D3.5	T01D3.5	T01D3.5	4.81571	-0.31352	0.110755	0.700886
nspd-10	T27C10.7	T27C10.7	1.49961	-0.641947	0.243042	0.857065
C12D8.9	C12D8.9	C12D8.9	2.57541	-1.1709	0.00765684	0.209162
Y38F2AR.9	Y38F2AR.9	Y38F2AR.9.1	3.34771	0.445333	0.166644	0.783094
msp-59	ZK354.11	ZK354.11	4.87138	-0.132077	0.602638	0.998387
F47B3.4	F47B3.4	F47B3.4	2.47572	-0.432482	0.341505	0.918154
tram-1	C24F3.1	C24F3.1b.1	4.92089	0.157818	0.480325	0.969755
hel-1	C26D10.2	C26D10.2a	7.78318	0.0525437	0.711826	1
vha-18	F52E1.10	F52E1.10.1	5.42396	0.30069	0.0767709	0.623033
msp-79	T13F2.10	T13F2.10	4.72466	-0.432101	0.0429338	0.499592
C47A4.5	C47A4.5	C47A4.5	2.25567	-0.701729	0.102202	0.684746
T27C10.8	T27C10.8	T27C10.8	3.14562	-0.941392	0.0100386	0.248368
pbs-3	Y38A8.2	Y38A8.2.2	5.10797	-0.23322	0.247133	0.858164
K11H12.8	K11H12.8	K11H12.8b	3.41214	-0.574801	0.0907469	0.659603
rsp-8	C18D11.4	C18D11.4.2	4.9357	-0.176908	0.356397	0.925678
syx-5	F55A11.2	F55A11.2	6.00404	-0.0242808	0.872185	1
catp-4	C01G12.8	C01G12.8	2.90891	-0.0971472	0.799661	1
htas-1	ZK1251.1	ZK1251.1	1.03855	-0.116487	1	1
alh-8	F13D12.4	F13D12.4a.2	4.58685	-0.0687571	0.701639	1
aman-2	F58H1.1	F58H1.1b	6.19865	0.0362046	0.820786	1
Y57G11C.23	Y57G11C.23	Y57G11C.23	1.66741	-0.0515951	1	1
eif-3.G	F22B5.2	F22B5.2	6.15423	0.0248681	0.892779	1
C48B6.3	C48B6.3	C48B6.3.1	4.76428	-0.220342	0.257663	0.865808
Y57G11C.36	Y57G11C.36	Y57G11C.36.1	1.77086	-0.22881	0.67484	1
ZK858.6	ZK858.6	ZK858.6b.2	4.05083	0.240775	0.335247	0.914026
C49A1.2	C49A1.2	C49A1.2	1.40358	0.0661447	0.938047	1
F44D12.6	F44D12.6	F44D12.6	1.71486	0.47858	0.433745	0.950322
W01B6.6	W01B6.6	W01B6.6	0.877196	0.265234	0.833829	1
tat-3	W09D10.2	W09D10.2	8.69783	-0.271419	0.046702	0.520274
T08G11.2	T08G11.2	T08G11.2	2.07225	-0.84127	0.0735659	0.614458
rmd-6	R13H9.1	R13H9.1	1.32658	-0.131477	0.929045	1
F07H5.10	F07H5.10	F07H5.10	3.52455	-0.0615143	0.889875	1
clic-1	T05B11.3	T05B11.3	4.76043	0.122093	0.520144	0.984637
tsp-18	F59G1.2	F59G1.2	1.07497	0.358466	0.607019	1
T08B2.11	T08B2.11	T08B2.11	4.60037	-0.000178891	0.98058	1
nspd-9	F26A1.10	F26A1.10	1.24581	-0.469431	0.486586	0.972873
Y82E9BR.3	Y82E9BR.3	Y82E9BR.3.4	5.36531	-0.740844	4.64245e-05	0.00443181
spe-41	K01A11.4	K01A11.4	6.30307	0.0243692	0.874371	1
F47G6.3	F47G6.3	F47G6.3	1.6379	-0.253459	0.702119	1
W09C3.1	W09C3.1	W09C3.1	2.7789	-0.426703	0.266553	0.86935
oma-1	C09G9.6	C09G9.6.1	3.86725	0.125751	0.733504	1
capg-1	F29D11.2	F29D11.2	6.78214	-0.0384514	0.786879	1
F59A3.8	F59A3.8	F59A3.8	2.93896	-0.389874	0.392931	0.940522
C41G7.9	C41G7.9	C41G7.9a.2	4.9732	-0.0515889	0.768965	1
R09E10.1	R09E10.1	R09E10.1.2	1.32904	0.263723	0.655802	1
Y38H6C.15	Y38H6C.15	Y38H6C.15	0.956662	0.129388	0.915943	1
C30G7.3	C30G7.3	C30G7.3	3.82712	0.0754579	0.809944	1
atp-4	T05H4.12	T05H4.12.1	4.2088	-0.0759032	0.748914	1
F13D12.9	F13D12.9	F13D12.9.3	2.26334	-1.0064	0.0403279	0.487384
ned-8	F45H11.2	F45H11.2	3.39418	0.363846	0.24438	0.857627
F32H2.7	F32H2.7	F32H2.7	2.22373	0.200686	0.676659	1
ssp-31	ZK1225.6	ZK1225.6	1.77743	-0.00725826	1	1
F23B2.7	F23B2.7	F23B2.7b	2.1161	0.783805	0.102346	0.684746
R05H5.5	R05H5.5	R05H5.5	2.5091	0.153577	0.83518	1
cash-1	K07C5.8	K07C5.8	6.35696	0.0515754	0.691554	1
F53F4.18	F53F4.18	F53F4.18	1.18295	0.397258	0.462158	0.960327
F44D12.8	F44D12.8	F44D12.8b	1.87054	-0.457737	0.477467	0.968892
Y39E4B.11	Y39E4B.11	Y39E4B.11	0.112414	-0.998928	0.207965	0.825914
F54B3.2	F54B3.2	F54B3.2	0.187251	-0.15275	1	1
H05L14.1	H05L14.1	H05L14.1	1.74039	-0.335546	0.561328	0.990333
AC7.3	AC7.3	AC7.3	0.644141	-0.251711	0.719142	1
tba-2	C47B2.3	C47B2.3.1	7.68734	-0.127063	0.354954	0.925678
F36H12.9	F36H12.9	F36H12.9	4.15273	0.0596029	0.784428	1
C31H1.1	C31H1.1	C31H1.1	2.31097	-0.836325	0.0675727	0.601915
hmg-12	Y17G7A.1	Y17G7A.1.1	9.82046	-0.0474384	0.675673	1
pgl-1	ZK381.4	ZK381.4a.2	9.07458	-0.0375229	0.82402	1
C17E4.1	C17E4.1	C17E4.1a	1.36821	-0.998075	0.10833	0.696147
F58B4.7	F58B4.7	F58B4.7	0.0491176	-0.656036	0.433625	0.950322
pas-6	CD4.6	CD4.6.2	4.9146	0.156782	0.465119	0.962824
C01G12.9	C01G12.9	C01G12.9	0.970224	-0.252407	0.833537	1
scrm-8	K08D10.7	K08D10.7.2	1.5528	-0.989507	0.0932175	0.667141
ZK418.2	ZK418.2	ZK418.2a	1.35735	-0.0292755	1	1
K10C9.7	K10C9.7	K10C9.7	1.45362	0.702563	0.245421	0.857627
pptr-2	C13G3.3	C13G3.3a.1	5.91294	-0.20155	0.16052	0.777367
ZK354.7	ZK354.7	ZK354.7	2.65957	0.6248	0.217462	0.832343
rme-1	W06H8.1	W06H8.1f.4	5.63342	0.119294	0.52153	0.984637
trap-4	Y56A3A.21	Y56A3A.21.2	4.3161	-0.588381	0.0283588	0.432417
T22C1.8	T22C1.8	T22C1.8	2.28309	-0.67391	0.134393	0.737972
nspd-4	T23B7.1	T23B7.1	3.35584	-0.376103	0.339824	0.917116
F27D4.1	F27D4.1	F27D4.1	3.19905	-0.375527	0.272806	0.875213
let-607	F57B10.1	F57B10.1.1	4.39496	0.278781	0.261212	0.86681
H23L24.2	H23L24.2	H23L24.2	1.4203	-1.35682	0.0373713	0.475676
try-6	F48A9.3	F48A9.3	1.03414	1.59062	0.0183338	0.352629
Y54G2A.15	Y54G2A.15	Y54G2A.15	0.0502367	-1.80979	0.0347561	0.464459
Y62F5A.10	Y62F5A.10	Y62F5A.10	2.51987	-0.215424	0.56004	0.989861
tag-256	ZK637.3	ZK637.3	5.79255	-0.128602	0.483482	0.972344
F55C5.8	F55C5.8	F55C5.8	5.54546	0.151671	0.372549	0.932917
M176.4	M176.4	M176.4.2	2.2479	-0.831069	0.0640145	0.590053
T23F11.2	T23F11.2	T23F11.2	2.52094	-0.788199	0.0775363	0.626822
nspd-5	F11G11.8	F11G11.8	3.47009	-0.204205	0.528106	0.985708
ZC262.1	ZC262.1	ZC262.1	1.30176	0.116302	1	1
R05D3.5	R05D3.5	R05D3.5	1.30176	0.116302	1	1
Y60A3A.9	Y60A3A.9	Y60A3A.9	4.709	0.156913	0.409833	0.943096
tag-164	Y76A2A.1	Y76A2A.1	1.51582	-0.194856	0.81176	1
C47A4.3	C47A4.3	C47A4.3	0.617148	-0.0155443	1	1
tag-277	ZK652.3	ZK652.3.2	4.4322	-0.199313	0.439219	0.951553
F54C9.14	F54C9.14	F54C9.14	1.60628	-0.719406	0.237694	0.852892
R02D5.10	R02D5.10	R02D5.10	1.47274	-0.384818	0.568534	0.992363
T25B9.6	T25B9.6	T25B9.6	1.58158	-0.141728	0.872396	1
msp-65	ZK354.1	ZK354.1	4.69311	-0.139296	0.62268	1
Y51H4A.13	Y51H4A.13	Y51H4A.13	3.05196	-0.278074	0.521933	0.984667
C50F7.3	C50F7.3	C50F7.3	1.20358	-0.204385	0.854629	1
R04F11.2	R04F11.2	R04F11.2.1	4.3331	0.357689	0.138061	0.742739
glct-6	W07G9.2	W07G9.2.1	1.10326	-1.32039	0.0598936	0.573286
Y45F3A.1	Y45F3A.1	Y45F3A.1	1.64017	-0.173106	0.821402	1
F37A4.5	F37A4.5	F37A4.5.2	1.95286	-0.742602	0.185304	0.806647
C43G2.3	C43G2.3	C43G2.3	0.890225	-0.458499	0.609196	1
rad-23	ZK20.3	ZK20.3.1	6.93432	-0.211529	0.131804	0.735279
C10G11.10	C10G11.10	C10G11.10	1.35732	0.407164	0.542827	0.988737
trap-3	Y38F2AR.2	Y38F2AR.2.2	4.04588	0.179524	0.480823	0.970227
F44F4.3	F44F4.3	F44F4.3	6.1334	-0.144938	0.314988	0.901228
ech-4	R06F6.9	R06F6.9	5.248	-0.324356	0.0715595	0.611558
F45G2.4	F45G2.4	F45G2.4.2	3.91904	0.339854	0.219066	0.832343
sfxn-1.2	F37H8.4	F37H8.4	0.488046	-0.020457	1	1
C01F6.9	C01F6.9	C01F6.9	2.20943	0.749894	0.107738	0.695332
C09B9.3	C09B9.3	C09B9.3a	2.45843	-0.432482	0.324057	0.906084
C18H7.4	C18H7.4	C18H7.4.1	3.21557	-0.583985	0.0882263	0.655423
rab-6.1	F59B2.7	F59B2.7	3.85577	0.372375	0.235183	0.852011
M117.4	M117.4	M117.4	3.36037	0.445333	0.146978	0.75476
ZC168.6	ZC168.6	ZC168.6	2.07719	0.155163	0.855405	1
Y48B6A.5	Y48B6A.5	Y48B6A.5	1.61225	-0.806985	0.139072	0.744614
D2062.13	D2062.13	D2062.13	2.43126	-0.373792	0.468461	0.964713
cey-4	Y39A1C.3	Y39A1C.3.1	3.74175	0.150516	0.64211	1
C17H12.5	C17H12.5	C17H12.5	2.21917	0.0131954	1	1
nra-2	T05F1.1	T05F1.1a	5.98171	0.0528719	0.713658	1
ubq-1	F25B5.4	F25B5.4a.3	8.19391	-0.139592	0.326668	0.908526
W03C9.1	W03C9.1	W03C9.1	6.68704	0.502936	0.000449463	0.0267537
Y56A3A.19	Y56A3A.19	Y56A3A.19	3.45673	-0.115075	0.718888	1
kin-5	T13H10.1	T13H10.1	0.802789	0.496488	0.43617	0.950322
unc-50	T07A5.2	T07A5.2	4.47189	-0.16515	0.559342	0.989691
F59B2.5	F59B2.5	F59B2.5b	5.438	0.000518458	0.921734	1
cdc-37	W08F4.8	W08F4.8b	7.01043	-0.0759436	0.711098	1
ZK616.8	ZK616.8	ZK616.8	1.9205	0.066319	0.945201	1
T21C12.4	T21C12.4	T21C12.4a	0.470029	0.422589	0.516932	0.984426
B0379.7	B0379.7	B0379.7.1	0.88407	-0.267207	0.754097	1
smo-1	K12C11.2	K12C11.2	4.96498	0.226116	0.225242	0.83961
F44F4.10	F44F4.10	F44F4.10	1.12233	-0.755422	0.219738	0.83284
Y38C1AA.7	Y38C1AA.7	Y38C1AA.7	1.16106	-0.605352	0.448678	0.953363
R13H9.6	R13H9.6	R13H9.6	4.2652	-0.0497624	0.941655	1
C17H12.3	C17H12.3	C17H12.3.1	2.64733	-0.21397	0.614978	1
R05G6.7	R05G6.7	R05G6.7.1	5.15377	0.165159	0.409449	0.943096
ZK973.8	ZK973.8	ZK973.8	7.27432	-0.320391	0.0143241	0.30459
ZK892.5	ZK892.5	ZK892.5	1.67572	0.143727	0.830488	1
ssq-1	K07F5.11	K07F5.11	2.20836	-0.171302	0.689977	1
C18A3.7	C18A3.7	C18A3.7	2.26854	-0.0362359	1	1
ndx-2	W02G9.1	W02G9.1	7.53475	0.653548	1.7144e-06	0.000241933
rsp-6	C33H5.12	C33H5.12a.1	6.85738	0.306022	0.0202244	0.369245
Y54G2A.23	Y54G2A.23	Y54G2A.23.2	5.12864	-0.430002	0.0534127	0.548083
F17C8.7	F17C8.7	F17C8.7	2.48463	-0.507195	0.265282	0.868957
ZK1098.6	ZK1098.6	ZK1098.6	2.16069	-0.0731265	0.90538	1
ssp-16	T27A3.3	T27A3.3	3.79058	-0.487588	0.112733	0.70286
wee-1.3	Y53C12A.1	Y53C12A.1.2	6.22642	-0.276148	0.0557474	0.558314
T04A8.13	T04A8.13	T04A8.13	2.36274	-0.667373	0.13117	0.734898
BE10.1	BE10.1	BE10.1	1.38349	-0.752779	0.255937	0.865278
C33H5.16	C33H5.16	C33H5.16	2.11919	-0.503958	0.359324	0.925723
vha-2	R10E11.2	R10E11.2.1	2.89276	-0.118823	0.817173	1
K01D12.15	K01D12.15	K01D12.15	3.03888	-0.863787	0.0190556	0.35999
ufd-1	F19B6.2	F19B6.2a	5.65086	0.0839379	0.665504	1
K07H8.9	K07H8.9	K07H8.9	1.73338	-0.120149	0.823185	1
R06C7.1	R06C7.1	R06C7.1	8.11486	-0.130556	0.350529	0.922492
ZK484.7	ZK484.7	ZK484.7	2.65153	0.222063	0.596397	0.997555
C30C11.4	C30C11.4	C30C11.4.2	7.3597	-0.158359	0.274863	0.876139
C31H1.5	C31H1.5	C31H1.5	0.431734	-0.396294	0.795322	1
F19B6.1	F19B6.1	F19B6.1a	5.79099	-0.205304	0.156041	0.771694
F56A8.3	F56A8.3	F56A8.3a.1	5.29264	0.181055	0.380818	0.938128
F44G4.5	F44G4.5	F44G4.5	1.07388	-0.966983	0.162481	0.779174
C52E4.7	C52E4.7	C52E4.7	0.763513	-0.36478	0.65119	1
pbs-2	C47B2.4	C47B2.4	6.15043	-0.158344	0.279344	0.876921
ZC412.5	ZC412.5	ZC412.5	2.22369	0.279521	0.50284	0.979266
tag-300	Y110A7A.12	Y110A7A.12	2.68983	-0.319252	0.574394	0.992739
nspd-1	ZK484.8	ZK484.8	3.01782	-0.930648	0.0119693	0.276109
msp-55	C09B9.6	C09B9.6	4.71247	-0.241228	0.31497	0.901228
ZK622.1	ZK622.1	ZK622.1	0.637928	-0.74553	0.384021	0.938884
rpn-10	B0205.3	B0205.3.2	6.37583	-0.363844	0.00967452	0.241972
T05C12.9	T05C12.9	T05C12.9	1.6938	-0.125113	0.880367	1
klp-7	K11D9.1	K11D9.1b.2	10.7376	-0.0575206	0.629199	1
F10G7.12	F10G7.12	F10G7.12	1.57699	-0.30955	0.769292	1
fut-1	K08F8.3	K08F8.3.1	1.26241	-0.345221	0.668807	1
act-1	T04C12.6	T04C12.6.1	5.80388	-0.161804	0.249987	0.860675
ostb-1	T09A5.11	T09A5.11.2	8.63756	-0.0677479	0.577868	0.993413
Y37F4.1	Y37F4.1	Y37F4.1	1.64045	-0.415793	0.544497	0.988874
R09B3.3	R09B3.3	R09B3.3	6.02648	0.017003	0.968343	1
F57B10.3	F57B10.3	F57B10.3b.1	5.78389	-0.102656	0.481768	0.971166
ZK84.2	ZK84.2	ZK84.2	1.14773	-0.965051	0.150159	0.760629
F36F12.7	F36F12.7	F36F12.7	1.01046	0.827768	0.217874	0.832343
D1081.7	D1081.7	D1081.7b	7.69927	-0.165382	0.243551	0.857396
T05F1.8	T05F1.8	T05F1.8	2.44718	0.179644	0.70689	1
msd-2	F44D12.5	F44D12.5	3.60449	-0.291471	0.317121	0.902819
emo-1	F32D8.6	F32D8.6	3.34563	-0.557424	0.109187	0.69756
C33F10.8	C33F10.8	C33F10.8	2.69461	-0.167203	0.708289	1
F32B4.2	F32B4.2	F32B4.2	1.74246	-0.735641	0.168659	0.784553
F42G8.8	F42G8.8	F42G8.8	0.572579	-0.343375	0.707651	1
acdh-8	K05F1.3	K05F1.3	2.45228	-0.478879	0.380959	0.938128
F54C8.7	F54C8.7	F54C8.7c	5.06024	0.103814	0.565882	0.990625
W02B12.15	W02B12.15	W02B12.15a.1	1.28609	-0.664093	0.282372	0.876921
gpd-4	F33H1.2	F33H1.2.2	7.98856	-0.0895883	0.49844	0.976139
cdc-48.1	C06A1.1	C06A1.1	8.37769	-0.20178	0.139239	0.744614
Y113G7C.1	Y113G7C.1	Y113G7C.1	3.84573	-0.218134	0.401793	0.942666
rpn-12	ZK20.5	ZK20.5.1	6.22375	-0.322601	0.0261455	0.417841
ran-1	K01G5.4	K01G5.4.1	6.639	-0.0754297	0.611825	1
sod-1	C15F1.7	C15F1.7b.1	4.17508	0.0527602	0.78553	1
pas-5	F25H2.9	F25H2.9.2	6.13802	-0.102161	0.442656	0.951619
F25B3.4	F25B3.4	F25B3.4	1.92274	-0.165013	0.799343	1
Y105C5B.18	Y105C5B.18	Y105C5B.18	0.372503	-0.12388	1	1
cpb-2	C30B5.3	C30B5.3	2.66159	-0.364168	0.340946	0.917522
T04B2.7	T04B2.7	T04B2.7	0.814914	-0.42552	0.57892	0.993413
R07E5.15	R07E5.15	R07E5.15	2.52488	-0.409797	0.420655	0.945445
ncr-2	F09G8.4	F09G8.4	3.5972	-0.576125	0.111302	0.701036
C14A4.11	C14A4.11	C14A4.11.1	4.13052	0.458443	0.0978926	0.679367
Y75B7B.1	Y75B7B.1	Y75B7B.1	1.65136	0.145853	0.772847	1
F53B6.7	F53B6.7	F53B6.7	6.03604	-0.579402	7.92599e-05	0.00680612
C34B2.10	C34B2.10	C34B2.10	4.8234	-0.211529	0.452478	0.954558
R53.4	R53.4	R53.4.1	4.40087	-0.734106	0.00343616	0.129556
F26E4.12	F26E4.12	F26E4.12	1.82034	-0.573553	0.28184	0.876921
spe-4	ZK524.1	ZK524.1	0.765139	-1.26267	0.0896784	0.658453
Y95B8A.4	Y95B8A.4	Y95B8A.4	7.27751	0.164151	0.292999	0.886148
rab-11.1	F53G12.1	F53G12.1	6.19553	-0.155913	0.276673	0.876139
F16C3.4	F16C3.4	F16C3.4	1.15866	-0.102225	0.926895	1
C10G11.1	C10G11.1	C10G11.1	1.60507	0.31238	0.647734	1
Y57G11B.3	Y57G11B.3	Y57G11B.3	0.633257	-1.29113	0.0706263	0.610089
F10C5.2	F10C5.2	F10C5.2.1	4.82807	0.145536	0.417285	0.945445
Y105C5A.26	Y105C5A.26	Y105C5A.26	1.00536	-0.969165	0.1592	0.776967
Y41E3.10	Y41E3.10	Y41E3.10b	5.65172	0.0542674	0.676243	1
F36D4.1	F36D4.1	F36D4.1	0.524177	-0.9183	0.322637	0.904885
C01G12.3	C01G12.3	C01G12.3	2.12437	-0.971152	0.0504596	0.539368
ptc-1	ZK675.1	ZK675.1.1	6.76755	-0.194	0.204639	0.825013
Y105E8A.27	Y105E8A.27	Y105E8A.27	0.770285	-0.00721232	1	1
T24H7.2	T24H7.2	T24H7.2	5.70285	0.396555	0.00762156	0.209162
let-70	M7.1	M7.1	5.16846	-0.309787	0.101613	0.684746
cyc-2.2	ZC116.2	ZC116.2	1.48531	-0.570256	0.346505	0.920202
W06D4.2	W06D4.2	W06D4.2	1.68045	-0.435581	0.408952	0.943096
Y25C1A.13	Y25C1A.13	Y25C1A.13	2.45218	-0.553989	0.187381	0.806818
F47G9.1	F47G9.1	F47G9.1.2	4.03066	-0.215605	0.431294	0.950322
fbxa-202	T28C12.3	T28C12.3	0.668815	-0.321233	0.713283	1
F34D10.8	F34D10.8	F34D10.8	1.89438	-0.375846	0.549763	0.989432
K12H4.4	K12H4.4	K12H4.4.1	4.03299	-0.299334	0.300321	0.893402
T05G5.4	T05G5.4	T05G5.4	5.49638	-3.07641	2.4459e-50	8.77931e-47
ZK593.9	ZK593.9	ZK593.9	3.61014	0.531817	0.0917618	0.662751
F57A8.6	F57A8.6	F57A8.6	0.369508	-0.12388	0.893352	1
F11G11.4	F11G11.4	F11G11.4	2.88495	0.372253	0.305471	0.89814
F58A6.5	F58A6.5	F58A6.5	2.93901	-0.754221	0.0511815	0.540644
T15B12.2	T15B12.2	T15B12.2	1.69312	-0.758056	0.171623	0.791196
R09B3.2	R09B3.2	R09B3.2	6.75716	0.184448	0.185887	0.806647
Y73F8A.12	Y73F8A.12	Y73F8A.12	0.825548	-0.143059	0.827831	1
C56C10.6	C56C10.6	C56C10.6	3.50465	0.329103	0.290363	0.884358
ZK688.10	ZK688.10	ZK688.10	1.34233	0.363102	0.612683	1
D1086.17	D1086.17	D1086.17	1.03627	-0.238869	0.769556	1
F54D1.1	F54D1.1	F54D1.1	0.637347	-1.29113	0.082805	0.644575
msd-1	F44D12.3	F44D12.3	2.92812	-0.564594	0.120552	0.714068
acs-4	F37C12.7	F37C12.7	6.05094	0.0723041	0.629605	1
K06A1.2	K06A1.2	K06A1.2	1.46907	0.555376	0.408552	0.943096
rab-1	C39F7.4	C39F7.4.2	5.25331	-0.187876	0.280107	0.876921
Y73F8A.14	Y73F8A.14	Y73F8A.14	0.938565	-0.645737	0.252457	0.862161
F26F4.2	F26F4.2	F26F4.2	1.95968	0.488407	0.456708	0.955619
rsp-3	Y111B2A.18	Y111B2A.18.1	7.48153	0.293143	0.0211012	0.374723
Y53F4B.24	Y53F4B.24	Y53F4B.24	1.53304	0.23996	0.763888	1
F27C8.5	F27C8.5	F27C8.5	2.50169	0.110664	0.760262	1
C03C11.1	C03C11.1	C03C11.1	2.22581	-0.769014	0.140219	0.746297
F36A2.11	F36A2.11	F36A2.11	1.75947	-1.70407	0.00235174	0.0963624
K09B11.5	K09B11.5	K09B11.5a	3.64671	-0.152354	0.591388	0.997281
C24H11.1	C24H11.1	C24H11.1	1.6463	-0.868053	0.114646	0.706782
pas-1	C15H11.7	C15H11.7.2	4.41555	-0.383574	0.123377	0.721254
C55A6.11	C55A6.11	C55A6.11	1.07271	-1.24079	0.0809374	0.639395
F26A1.3	F26A1.3	F26A1.3	2.56393	0.297777	0.411308	0.943096
nspa-4	H12D21.13	H12D21.13	1.80614	0.172545	0.773097	1
B0218.7	B0218.7	B0218.7	1.15617	-0.154209	1	1
R03D7.5	R03D7.5	R03D7.5	1.61851	0.513677	0.445411	0.952652
acs-19	C36A4.9	C36A4.9a.2	3.99741	0.34939	0.164357	0.781543
acs-10	AH10.1	AH10.1	2.1941	-0.538376	0.31699	0.902819
F56C9.11	F56C9.11	F56C9.11	5.30923	0.126032	0.467649	0.963684
kin-31	B0523.1	B0523.1	2.43343	-1.19423	0.0142393	0.303867
W03C9.8	W03C9.8	W03C9.8	1.16418	-0.265154	0.771535	1
deps-1	Y65B4BL.2	Y65B4BL.2	6.89866	-0.143515	0.298948	0.891973
clec-123	Y25C1A.1	Y25C1A.1	2.25064	-0.493921	0.345829	0.919768
W01B6.2	W01B6.2	W01B6.2	2.85118	-0.853972	0.0351061	0.466013
C34D4.2	C34D4.2	C34D4.2	2.29237	-1.14396	0.0155351	0.320166
sod-2	F10D11.1	F10D11.1.2	4.45747	0.338734	0.139583	0.74546
C30B5.2	C30B5.2	C30B5.2b	2.15934	-0.0994751	0.901554	1
ZK892.3	ZK892.3	ZK892.3	1.35121	-0.513874	0.427774	0.948714
W08F4.3	W08F4.3	W08F4.3.1	3.25859	0.131107	0.687239	1
ife-1	F53A2.6	F53A2.6a	5.76416	-0.27464	0.0507561	0.539793
K05F1.1	K05F1.1	K05F1.1	2.77294	-0.957051	0.0194656	0.364285
C09G5.7	C09G5.7	C09G5.7	6.3327	-0.49048	0.000278836	0.0183307
F36A2.10	F36A2.10	F36A2.10.2	0.761215	1.39399	0.0555257	0.557337
syp-2	C24G6.1	C24G6.1	5.29632	0.0226763	0.914667	1
F25H5.7	F25H5.7	F25H5.7	1.8344	0.619306	0.237908	0.852892
C25G4.6	C25G4.6	C25G4.6.2	2.76652	-0.653632	0.0946487	0.66926
nspa-5	ZC412.6	ZC412.6	1.72047	0.06626	0.884727	1
R10E4.3	R10E4.3	R10E4.3	3.50675	0.650371	0.0415162	0.492785
F25B3.5	F25B3.5	F25B3.5.1	1.71586	0.104473	0.9468	1
mboa-4	C08F8.4	C08F8.4	1.55495	0.0234521	1	1
C25G4.8	C25G4.8	C25G4.8	3.52493	0.12051	0.627789	1
ZK970.8	ZK970.8	ZK970.8	1.36108	-0.317652	0.742799	1
T25B9.4	T25B9.4	T25B9.4	3.41551	0.241647	0.466152	0.963297
ssp-9	E03H12.10	E03H12.10	3.24882	-0.522554	0.170997	0.789769
Y57G11C.8	Y57G11C.8	Y57G11C.8	1.64582	-0.498045	0.362166	0.925723
B0379.2	B0379.2	B0379.2	0.829477	0.415215	0.584053	0.994874
pfn-1	Y18D10A.20	Y18D10A.20	5.35236	0.17716	0.262471	0.867828
Y43C5A.4	Y43C5A.4	Y43C5A.4	3.58743	2.40741	3.81224e-12	1.90051e-09
F11A10.6	F11A10.6	F11A10.6	5.11859	-0.169413	0.341372	0.918118
spe-38	Y52B11A.1	Y52B11A.1	0.754274	0.433047	0.643804	1
F52F12.5	F52F12.5	F52F12.5	1.0516	0.18506	0.769556	1
Y54G2A.4	Y54G2A.4	Y54G2A.4	2.11027	-0.0206627	0.951456	1
let-754	C29E4.8	C29E4.8.1	6.85511	-0.220512	0.116471	0.708098
msp-3	F26G1.7	F26G1.7	4.36434	-0.0361435	0.876278	1
gska-3	C36B1.10	C36B1.10	2.90479	0.18298	0.720671	1
puf-6	F18A11.1	F18A11.1.1	7.62851	-0.154314	0.281128	0.876921
F07F6.1	F07F6.1	F07F6.1	2.32765	-0.485101	0.293697	0.886775
msp-77	F32B6.6	F32B6.6	4.64906	-0.530183	0.0122779	0.280703
K01D12.7	K01D12.7	K01D12.7.2	2.98551	-1.17076	0.00127642	0.0615806
T01H3.5	T01H3.5	T01H3.5	1.00427	0.827768	0.229299	0.846389
ppfr-1	F16A11.3	F16A11.3b	6.23774	0.0947472	0.463528	0.961493
fkb-2	Y18D10A.19	Y18D10A.19.1	7.73349	0.0438142	0.749751	1
Y39G10AR.15	Y39G10AR.15	Y39G10AR.15	3.96186	0.090418	0.704187	1
cyn-5	F31C3.1	F31C3.1.1	3.20138	-0.123834	0.785407	1
F07A5.2	F07A5.2	F07A5.2	2.10966	-0.63627	0.197715	0.818168
C50F2.5	C50F2.5	C50F2.5	2.9083	-0.0674092	0.893872	1
air-1	K07C11.2	K07C11.2.1	4.95525	0.243568	0.259262	0.866202
Y43F8C.5	Y43F8C.5	Y43F8C.5	4.16209	-0.0386102	0.934545	1
gpd-1	T09F3.3	T09F3.3.2	8.04667	-0.0905122	0.498431	0.976139
C09D4.3	C09D4.3	C09D4.3	1.35748	-0.715551	0.256669	0.865278
ZK637.12	ZK637.12	ZK637.12	2.3493	-0.94734	0.0293156	0.439723
C06A1.3	C06A1.3	C06A1.3	4.67135	0.760038	0.00057305	0.0320593
T23B3.5	T23B3.5	T23B3.5	3.70551	-0.715077	0.0183798	0.352726
T05E11.3	T05E11.3	T05E11.3.2	5.08466	0.251275	0.234206	0.85143
T05C12.1	T05C12.1	T05C12.1	1.57325	0.274155	0.629558	1
F26B1.8	F26B1.8	F26B1.8	2.34912	-0.181876	0.790432	1
C48E7.7	C48E7.7	C48E7.7	2.84569	0.258555	0.558454	0.989686
wht-5	F19B6.4	F19B6.4	2.25918	-0.537473	0.292435	0.88585
act-2	T04C12.5	T04C12.5	6.49779	-0.0651585	0.609521	1
sfxn-1.4	C47D12.3	C47D12.3a	1.91997	0.565874	0.273288	0.875213
C34C12.4	C34C12.4	C34C12.4.1	4.23225	0.133345	0.672201	1
F54H12.8	F54H12.8	F54H12.8	1.41512	0.113075	0.936334	1
T06E4.5	T06E4.5	T06E4.5	1.24204	-1.26072	0.0787958	0.632446
M01H9.4	M01H9.4	M01H9.4b	0.322582	1.19578	0.162452	0.779174
mps-3	T06A4.2	T06A4.2	1.45519	1.54348	0.0429906	0.499592
ssp-11	T28H11.6	T28H11.6	3.29208	-0.517088	0.156424	0.772189
F36A2.12	F36A2.12	F36A2.12	2.50962	-0.453997	0.306934	0.899122
K08E4.7	K08E4.7	K08E4.7	4.60531	0.778347	0.000573413	0.0320593
R102.10	R102.10	R102.10	0.860267	-0.0699739	1	1
ile-1	K07A1.8	K07A1.8.2	4.5671	-0.180764	0.460992	0.959231
unc-60	C38C3.5	C38C3.5b.1	4.18021	-0.361941	0.192278	0.80999
spe-17	ZK617.3	ZK617.3	1.04118	-0.116487	0.92225	1
ZK596.2	ZK596.2	ZK596.2	1.45381	-1.16698	0.0430287	0.499592
C14A4.13	C14A4.13	C14A4.13	1.42118	-0.253208	0.617039	1
B0252.5	B0252.5	B0252.5	2.20701	-0.0933361	0.910024	1
plk-1	C14B9.4	C14B9.4b	9.1072	-0.0976614	0.457578	0.956346
F36A4.4	F36A4.4	F36A4.4	1.52036	-0.234109	0.695555	1
C38C10.3	C38C10.3	C38C10.3	0.875248	-1.07666	0.131153	0.734898
Y73F8A.15	Y73F8A.15	Y73F8A.15	0.788421	0.433047	0.587319	0.996372
Y47D3A.13	Y47D3A.13	Y47D3A.13	2.56694	0.108731	0.798553	1
tag-344	B0511.4	B0511.4	2.47219	-1.42432	0.00103768	0.0521659
C55C3.3	C55C3.3	C55C3.3	6.19233	0.480091	0.00740182	0.208228
ZK1248.5	ZK1248.5	ZK1248.5	1.65027	-0.48251	0.42754	0.948714
C24D10.2	C24D10.2	C24D10.2.2	2.11554	0.0373608	0.954068	1
R05D7.2	R05D7.2	R05D7.2	1.10643	-1.28114	0.0385134	0.478698
F25F2.1	F25F2.1	F25F2.1a	2.74208	-0.401473	0.30051	0.893402
ani-2	K10B2.5	K10B2.5	7.31615	-0.162067	0.257428	0.865637
T16G12.7	T16G12.7	T16G12.7	2.05866	0.487923	0.380672	0.938128
C17F3.1	C17F3.1	C17F3.1	1.84467	0.202989	0.721081	1
Y116A8A.6	Y116A8A.6	Y116A8A.6	3.96382	-0.191638	0.617081	1
T27A3.4	T27A3.4	T27A3.4	4.71284	-0.257155	0.234835	0.852011
pdi-3	H06O01.1	H06O01.1.3	6.2053	-0.0493057	0.739406	1
F14H8.8	F14H8.8	F14H8.8	0.732599	-0.759541	0.438146	0.950322
W02D7.4	W02D7.4	W02D7.4	0.996048	-1.11248	0.119687	0.712402
F28H7.6	F28H7.6	F28H7.6	1.02275	-0.791314	0.352221	0.923798
T22D1.4	T22D1.4	T22D1.4	6.00407	-0.26127	0.0742949	0.616767
scrm-7	Y50E8A.9	Y50E8A.9	1.04067	-1.05865	0.156473	0.772189
C04G2.8	C04G2.8	C04G2.8.2	4.51093	-0.570179	0.0154889	0.319883
sulp-6	W01B11.2	W01B11.2	2.92878	-0.14762	0.757763	1
K11C4.1	K11C4.1	K11C4.1	1.44069	-1.38768	0.02019	0.368992
ZK686.3	ZK686.3	ZK686.3	5.02433	0.0857478	0.645451	1
dlc-6	Y106G6G.3	Y106G6G.3	2.57916	0.255585	0.560582	0.99033
hsp-1	F26D10.3	F26D10.3.1	7.7607	0.0926713	0.415993	0.944803
cpn-1	F43G9.9	F43G9.9.2	4.86991	-0.202441	0.27907	0.876921
puf-7	B0273.2	B0273.2.3	7.78167	-0.141207	0.295303	0.889017
K03H1.12	K03H1.12	K03H1.12	1.27003	-1.50208	0.0198613	0.366332
C24H11.2	C24H11.2	C24H11.2	1.44788	-0.570256	0.320467	0.903856
C15A11.2	C15A11.2	C15A11.2	1.81096	-0.573553	0.32739	0.909278
syx-7	F36F2.4	F36F2.4.1	4.56292	-0.148269	0.562913	0.990333
K05F1.8	K05F1.8	K05F1.8	1.05382	-0.5376	0.365201	0.928113
ZK507.3	ZK507.3	ZK507.3	2.49462	-0.443478	0.306934	0.899122
Y65B4A.9	Y65B4A.9	Y65B4A.9	1.81041	-0.470902	0.385566	0.939359
W02F12.5	W02F12.5	W02F12.5.1	5.1914	-0.252009	0.242759	0.857065
W08E3.4	W08E3.4	W08E3.4	2.06582	-0.381113	0.470873	0.965159
nra-4	C02E11.1	C02E11.1a.2	3.5278	0.0450785	0.857422	1
ima-3	F32E10.4	F32E10.4.2	6.36204	0.0727512	0.534382	0.986828
F58A6.9	F58A6.9	F58A6.9	3.72219	-0.587674	0.0514742	0.542141
C36F7.5	C36F7.5	C36F7.5	3.92777	1.14628	3.61555e-05	0.0036049
Y57G11C.15	Y57G11C.15	Y57G11C.15	5.58711	0.0303534	0.892855	1
Y43F8C.9	Y43F8C.9	Y43F8C.9	5.32652	-0.24385	0.217718	0.832343
F58H1.6	F58H1.6	F58H1.6	1.29237	-0.286909	0.642346	1
T08B2.12	T08B2.12	T08B2.12	2.86158	0.221682	0.624096	1
ZK484.5	ZK484.5	ZK484.5	3.10729	-0.164218	0.681672	1
T11F8.4	T11F8.4	T11F8.4	2.10635	-0.195347	0.8023	1
plp-1	F45E4.2	F45E4.2.1	4.3665	0.52361	0.0233851	0.396311
K08C9.2	K08C9.2	K08C9.2	1.92547	-1.28118	0.0101744	0.250138
C24A11.1	C24A11.1	C24A11.1	1.65856	-0.868053	0.189607	0.806818
C18H7.7	C18H7.7	C18H7.7	0.947456	1.62913	0.0234919	0.396622
ZK354.8	ZK354.8	ZK354.8	1.71435	-0.313093	0.607694	1
AH6.3	AH6.3	AH6.3	2.29483	-0.214123	0.683376	1
ZC412.9	ZC412.9	ZC412.9	1.72962	-0.00919258	1	1
H12D21.2	H12D21.2	H12D21.2	1.72962	-0.00919258	1	1
E04D5.1	E04D5.1	E04D5.1b	4.34622	-0.466776	0.0452233	0.509494
F40H6.1	F40H6.1	F40H6.1	0.613146	0.310169	0.71624	1
F11G11.14	F11G11.14	F11G11.14	2.8748	-0.0868522	0.859346	1
nspd-3	C24D10.7	C24D10.7.1	3.01719	-0.491394	0.139896	0.74568
T26A8.1	T26A8.1	T26A8.1.2	4.70575	0.176659	0.396272	0.941364
C47E8.11	C47E8.11	C47E8.11	2.43595	0.183307	0.69121	1
F59A6.2	F59A6.2	F59A6.2	3.16296	0.0526295	0.817498	1
Y18D10A.21	Y18D10A.21	Y18D10A.21	4.96621	0.773086	0.0001153	0.00932114
nspa-2	H12D21.12	H12D21.12	0.647148	0.544411	0.470056	0.965008
R13A5.11	R13A5.11	R13A5.11	2.5892	-0.0784521	1	1
Y38E10A.17	Y38E10A.17	Y38E10A.17	2.67306	0.378564	0.375667	0.935419
ttm-1	Y39E4A.2	Y39E4A.2a	3.21677	0.360759	0.280126	0.876921
B0432.11	B0432.11	B0432.11	1.23971	0.865749	0.159208	0.776967
nspa-3	ZC412.7	ZC412.7	1.54998	-0.0180603	1	1
nspa-1	H12D21.1	H12D21.1	1.54998	-0.0180603	1	1
ZK795.2	ZK795.2	ZK795.2	6.25134	0.290275	0.0551223	0.557025
F57B9.8	F57B9.8	F57B9.8	1.68635	0.143727	0.891079	1
let-721	C05D11.12	C05D11.12.2	5.13018	-0.117808	0.52863	0.985708
ttbk-2	F36H12.8	F36H12.8	2.25539	0.433934	0.38727	0.939496
B0034.4	B0034.4	B0034.4	1.33884	-0.574643	0.338266	0.915941
C55C3.4	C55C3.4	C55C3.4	1.82482	-0.470902	0.461898	0.959935
C34G6.3	C34G6.3	C34G6.3	2.15589	0.0942527	0.907164	1
C10C6.3	C10C6.3	C10C6.3	1.17579	0.120011	0.780262	1
C30A5.3	C30A5.3	C30A5.3.2	4.44864	-0.156426	0.570081	0.992503
F02C9.1	F02C9.1	F02C9.1	1.83027	0.206298	0.777308	1
ttr-9	C33A12.15	C33A12.15	1.30929	-0.704445	0.314777	0.901228
sams-4	C06E7.3	C06E7.3b.2	6.44663	-0.234	0.0847849	0.648056
Y43F8A.2	Y43F8A.2	Y43F8A.2	1.99244	-1.2154	0.0151137	0.31577
B0393.4	B0393.4	B0393.4	2.08217	-0.0508809	1	1
snf-7	ZK1010.9	ZK1010.9	2.37833	-0.195527	0.695587	1
W09D6.4	W09D6.4	W09D6.4	2.41729	0.13653	0.668123	1
F09C12.8	F09C12.8	F09C12.8	2.43094	-0.710547	0.118344	0.70997
ZK354.3	ZK354.3	ZK354.3	3.18383	-0.545613	0.154148	0.768043
cup-2	F25D7.1	F25D7.1.1	3.77733	-0.326604	0.237235	0.852892
ZK1053.2	ZK1053.2	ZK1053.2	1.89808	0.266773	0.585421	0.994874
cmd-1	T21H3.3	T21H3.3.2	4.41037	-0.325931	0.217461	0.832343
F36H12.4	F36H12.4	F36H12.4	2.021	-0.0881081	0.947992	1
T08H10.3	T08H10.3	T08H10.3	2.88422	-0.37174	0.309088	0.899413
C06A5.2	C06A5.2	C06A5.2	2.42291	-1.10668	0.0221321	0.382295
F36H12.5	F36H12.5	F36H12.5	3.46595	0.55683	0.0841927	0.64749
nspd-7	Y43C5A.1	Y43C5A.1.1	2.30422	-0.928909	0.0470558	0.521947
ZK673.6	ZK673.6	ZK673.6	1.70017	-0.435581	0.450508	0.954127
C05C12.5	C05C12.5	C05C12.5	1.23587	0.711944	0.268984	0.871855
C32D5.8	C32D5.8	C32D5.8a.2	3.29208	0.384909	0.284844	0.880476
W03F11.4	W03F11.4	W03F11.4	3.77839	-0.358269	0.248597	0.860001
klp-17	W02B12.7	W02B12.7	1.72434	-0.453897	0.547184	0.989245
C35E7.10	C35E7.10	C35E7.10a	2.3968	-0.96464	0.0441292	0.503887
F17E9.5	F17E9.5	F17E9.5	2.43313	-0.401146	0.385898	0.939359
F36G9.15	F36G9.15	F36G9.15.1	0.459075	0.6045	0.381334	0.938297
K08F4.5	K08F4.5	K08F4.5	1.95921	-0.154843	0.895499	1
C55B7.3	C55B7.3	C55B7.3	3.03841	-0.863787	0.0181672	0.350211
tbb-2	C36E8.5	C36E8.5.1	6.93397	0.147265	0.26277	0.867886
ZK512.8	ZK512.8	ZK512.8	1.60566	-0.0549078	0.940528	1
ZC155.2	ZC155.2	ZC155.2	1.68086	-0.563255	0.358499	0.925723
D2062.6	D2062.6	D2062.6	2.24596	0.0405181	1	1
D2062.7	D2062.7	D2062.7	2.42381	-0.582993	0.205392	0.825054
K09G1.2	K09G1.2	K09G1.2	1.98723	-0.476064	0.453583	0.954919
T13F3.8	T13F3.8	T13F3.8	3.00145	-0.167316	0.719053	1
Y49E10.10	Y49E10.10	Y49E10.10.2	0.643837	-0.251711	0.816317	1
ZC581.7	ZC581.7	ZC581.7	1.56181	-0.102474	1	1
eft-3	F31E3.5	F31E3.5.2	5.97126	0.0189925	0.858939	1
C10G11.9	C10G11.9	C10G11.9	4.60837	-0.112175	0.653181	1
F35E2.5	F35E2.5	F35E2.5	1.85562	-0.00200502	1	1
H20J04.1	H20J04.1	H20J04.1	2.03972	0.036132	1	1
M70.3	M70.3	M70.3b	3.13521	-0.600561	0.0878755	0.653586
F35E2.9	F35E2.9	F35E2.9	3.1946	0.161176	0.746732	1
T27F6.1	T27F6.1	T27F6.1	2.44098	-1.26547	0.00445654	0.151768
srw-145	R10D12.17	R10D12.17	1.33428	-1.22634	0.0331897	0.462465
rpt-4	F23F1.8	F23F1.8b.2	6.41495	-0.195756	0.133277	0.735975
B0303.3	B0303.3	B0303.3.3	5.96527	-0.0930695	0.536894	0.986828
C18E9.4	C18E9.4	C18E9.4	3.74847	-0.0803298	0.976765	1
glh-4	T12F5.3	T12F5.3.1	10.4845	-0.0924178	0.454659	0.955029
ZC190.8	ZC190.8	ZC190.8	3.21226	-0.188519	0.561157	0.990333
F32A11.3	F32A11.3	F32A11.3	2.38038	0.258261	0.594795	0.997555
F47D12.7	F47D12.7	F47D12.7	1.49738	-0.514209	0.498881	0.976702
sdhb-1	F42A8.2	F42A8.2.1	2.83031	0.454703	0.211864	0.827077
pdi-1	C14B1.1	C14B1.1.2	5.40747	0.484921	0.00737164	0.208228
C34B2.4	C34B2.4	C34B2.4	1.37646	0.547469	0.452738	0.954558
C18E3.1	C18E3.1	C18E3.1	1.25906	0.0141002	1	1
oac-50	T27E4.6	T27E4.6	0.997564	0.190157	0.916649	1
ZC410.3	ZC410.3	ZC410.3a	4.82024	-0.0434539	0.748004	1
C05D2.3	C05D2.3	C05D2.3	0.782358	-0.220044	0.817365	1
C35D10.8	C35D10.8	C35D10.8	2.67771	0.41794	0.330994	0.911796
Y66D12A.11	Y66D12A.11	Y66D12A.11	2.90642	-0.0338996	0.928796	1
D2030.4	D2030.4	D2030.4.2	4.08381	-0.0859661	0.687516	1
atp-5	C06H2.1	C06H2.1.2	3.82614	0.321202	0.253409	0.862161
F42G4.6	F42G4.6	F42G4.6	3.41047	-0.209078	0.57512	0.993068
Y51A2B.4	Y51A2B.4	Y51A2B.4	0.149648	0.0654376	1	1
ZK1225.5	ZK1225.5	ZK1225.5	2.23935	-0.118316	0.816853	1
Y51H4A.935	Y51H4A.935	Y51H4A.935	0.65233	-0.74553	0.35484	0.925678
C27D6.3	C27D6.3	C27D6.3	1.83027	-0.356408	0.541012	0.988433
K10H10.7	K10H10.7	K10H10.7	0.637038	-0.251711	0.909518	1
F53B6.4	F53B6.4	F53B6.4	2.46401	-0.649464	0.122002	0.717025
ufd-3	C05C10.6	C05C10.6b	6.61252	-0.147018	0.298402	0.891761
Y55B1AL.2	Y55B1AL.2	Y55B1AL.2	3.61169	-0.197851	0.607486	1
M01E5.4	M01E5.4	M01E5.4	6.10443	0.0378291	0.723714	1
pgk-1	T03F1.3	T03F1.3	5.58571	-0.0678159	0.730257	1
T07A5.5	T07A5.5	T07A5.5	0.667375	1.89137	0.013035	0.288103
F02A9.4	F02A9.4	F02A9.4a	4.35953	0.237089	0.420364	0.945445
gly-9	Y47D3A.23	Y47D3A.23a	7.23228	-0.139913	0.317048	0.902819
B0280.17	B0280.17	B0280.17	2.32321	-0.485101	0.245117	0.857627
C49C8.1	C49C8.1	C49C8.1	1.89044	-0.75584	0.152204	0.765307
F49C12.15	F49C12.15	F49C12.15	2.99639	0.722258	0.0603237	0.576173
F36H12.14	F36H12.14	F36H12.14	1.60123	0.0258716	1	1
F36D1.4	F36D1.4	F36D1.4	0.457522	-0.29128	0.897205	1
T09E8.3	T09E8.3	T09E8.3	5.12069	-0.368989	0.0431571	0.499592
daf-21	C47E8.5	C47E8.5.1	7.47744	-0.0983515	0.455498	0.955449
arf-1.2	B0336.2	B0336.2.1	6.16343	-0.179782	0.232228	0.849038
tbc-2	ZK1248.10	ZK1248.10	5.58084	0.126381	0.498485	0.976139
T05F1.5	T05F1.5	T05F1.5	3.27734	0.36453	0.263982	0.868123
crt-1	Y38A10A.5	Y38A10A.5.1	5.02054	0.00479804	0.847394	1
K06H7.8	K06H7.8	K06H7.8	1.11203	-0.880796	0.219738	0.83284
Y69A2AR.18	Y69A2AR.18	Y69A2AR.18a.2	4.34268	-0.433131	0.0835395	0.644899
ucr-2.3	T24C4.1	T24C4.1.1	4.52689	-0.290134	0.24726	0.858164
M7.7	M7.7	M7.7	0.857773	-0.921473	0.171452	0.790814
Y50E8A.10	Y50E8A.10	Y50E8A.10	0.882185	0.132271	0.917826	1
C33F10.12	C33F10.12	C33F10.12	2.89017	-0.168192	0.710089	1
F14B4.2	F14B4.2	F14B4.2a.2	4.70663	-0.309013	0.161336	0.777962
obr-2	F14H8.1	F14H8.1b	2.96003	0.0825848	0.823734	1
K08F4.3	K08F4.3	K08F4.3	3.17777	0.107858	0.744798	1
R13A1.3	R13A1.3	R13A1.3	1.34096	-0.92499	0.224318	0.839199
K01H12.4	K01H12.4	K01H12.4	1.12917	-1.35861	0.0434786	0.500962
spe-6	Y66D12A.20	Y66D12A.20	2.76387	0.24877	0.637509	1
hke-4.1	T28F3.3	T28F3.3	4.61748	0.0108984	0.910981	1
clec-79	F47C12.4	F47C12.4	2.59647	-0.49095	0.295698	0.889522
top-2	K12D12.1	K12D12.1	10.5862	-0.00435693	0.987389	1
T01C3.5	T01C3.5	T01C3.5	2.17069	0.150031	0.68532	1
C17D12.5	C17D12.5	C17D12.5	1.23637	-0.469431	0.520831	0.984637
F31E8.5	F31E8.5	F31E8.5	1.92372	-0.639977	0.256951	0.865278
ZK849.1	ZK849.1	ZK849.1	1.95034	-0.0914985	0.948083	1
nsf-1	H15N14.2	H15N14.2a	6.18733	0.0461695	0.71875	1
toc-1	ZC395.3	ZC395.3a.2	6.22059	-0.414904	0.00476911	0.158502
M02B1.4	M02B1.4	M02B1.4	1.01799	-1.45906	0.0205737	0.371464
F38E1.3	F38E1.3	F38E1.3	0.636532	-0.919532	0.271704	0.873915
sec-24.1	F12F6.6	F12F6.6	7.68592	-0.210916	0.103604	0.684746
C54D10.4	C54D10.4	C54D10.4	0.862326	-0.921473	0.144896	0.752406
W03D8.5	W03D8.5	W03D8.5	2.96184	-0.989287	0.00969872	0.24209
hgrs-1	C07G1.5	C07G1.5.1	6.02809	-0.159163	0.417092	0.945445
Y6E2A.8	Y6E2A.8	Y6E2A.8	2.63887	-0.21397	0.640283	1
F45E4.6	F45E4.6	F45E4.6	1.64751	-0.130349	0.877827	1
C14B9.2	C14B9.2	C14B9.2	2.86369	-0.55962	0.153477	0.766243
K10H10.1	K10H10.1	K10H10.1	5.301	-0.207766	0.269579	0.871962
sgt-1	R05F9.10	R05F9.10	5.36678	-0.213888	0.272948	0.875213
ZK131.11	ZK131.11	ZK131.11a	1.82211	0.826874	0.114071	0.705387
tag-347	C25G4.4	C25G4.4	3.78742	-0.050876	0.948464	1
Y69A2AR.19	Y69A2AR.19	Y69A2AR.19	2.90561	-0.593363	0.150345	0.761141
T21C12.8	T21C12.8	T21C12.8	2.92419	-0.361656	0.437793	0.950322
T04A6.3	T04A6.3	T04A6.3b	0.554889	-0.441261	0.522529	0.98467
F59B2.15	F59B2.15	F59B2.15	0.947996	-0.922252	0.154448	0.768261
F42G9.1	F42G9.1	F42G9.1b	6.43949	-0.165857	0.216342	0.832343
Y53F4B.11	Y53F4B.11	Y53F4B.11	3.59978	-0.139505	0.704804	1
dnj-19	T05C3.5	T05C3.5.1	7.02571	-0.119575	0.453033	0.954558
T28F12.1	T28F12.1	T28F12.1	1.62726	0.0662359	1	1
M70.1	M70.1	M70.1	3.05634	-0.852315	0.0221777	0.382714
F57H12.5	F57H12.5	F57H12.5	2.83469	-0.144367	0.731328	1
bir-1	T27F2.3	T27F2.3.1	4.61777	0.153097	0.5317	0.985708
spd-5	F56A3.4	F56A3.4	9.10748	-0.176281	0.167418	0.783258
C47E12.10	C47E12.10	C47E12.10	2.48344	0.0887198	0.78873	1
F26F4.8	F26F4.8	F26F4.8	4.20669	0.00614709	0.978682	1
Y47G6A.3	Y47G6A.3	Y47G6A.3	0.807558	-0.00364903	1	1
clec-175	R08C7.6	R08C7.6	1.29887	1.6339	0.0163932	0.329692
F42C5.5	F42C5.5	F42C5.5	2.28318	-0.727493	0.153389	0.766243
trap-1	Y71F9AM.6	Y71F9AM.6.2	3.6055	0.282228	0.354635	0.925678
ebp-2	VW02B12L.3	VW02B12L.3.2	7.11871	0.223679	0.113246	0.704105
aagr-3	F40F9.6	F40F9.6a	6.87341	-0.10497	0.486892	0.972873
ZC376.8	ZC376.8	ZC376.8	1.9784	0.253757	0.605377	0.998919
spe-10	AC3.10	AC3.10	0.62557	-0.0155443	1	1
F20H11.4	F20H11.4	F20H11.4	3.06054	-0.0976815	0.744102	1
msd-3	F44D12.7	F44D12.7	2.62918	-0.56685	0.16239	0.779174
fars-3	F22B5.9	F22B5.9	6.03235	-0.0130481	0.915958	1
K02F6.3	K02F6.3	K02F6.3	2.31216	0.319045	0.486984	0.972873
F54C8.1	F54C8.1	F54C8.1	0.872948	-0.0699739	0.913993	1
F52A8.5	F52A8.5	F52A8.5.2	5.38855	0.244907	0.150604	0.761376
Y59E9AR.8	Y59E9AR.8	Y59E9AR.8	2.09397	0.036759	1	1
par-5	M117.2	M117.2.2	7.10145	0.0703142	0.578031	0.993413
F43G9.1	F43G9.1	F43G9.1.1	3.41584	-0.0728819	0.796491	1
Y38H8A.4	Y38H8A.4	Y38H8A.4	3.78109	-0.0689728	0.845442	1
lap-1	ZK353.6	ZK353.6.2	4.04117	-0.251502	0.344843	0.919184
dnj-2	B0035.2	B0035.2	5.15824	0.0214318	0.938269	1
mev-1	T07C4.7	T07C4.7.1	4.07943	0.325254	0.236989	0.852867
clec-153	F10F2.8	F10F2.8	2.00923	-0.592974	0.217491	0.832343
rps-0	B0393.1	B0393.1.1	4.09198	-0.130676	0.668492	1
immt-2	W06H3.1	W06H3.1	4.70068	0.253986	0.250811	0.860675
ZK616.61	ZK616.61	ZK616.61	1.89077	-0.034978	1	1
T10E9.4	T10E9.4	T10E9.4.2	2.38523	0.328365	0.455961	0.955619
T08B6.4	T08B6.4	T08B6.4	2.28417	0.169034	0.645854	1
F59C6.3	F59C6.3	F59C6.3	1.59902	-1.50564	0.0109309	0.261919
fkb-1	F36H1.1	F36H1.1.2	4.3217	0.1229	0.559586	0.989691
ZK1010.5	ZK1010.5	ZK1010.5	2.21966	-0.582596	0.265287	0.868957
T04F3.3	T04F3.3	T04F3.3	1.71875	-0.313093	0.595499	0.997555
Y22D7AL.10	Y22D7AL.10	Y22D7AL.10.2	5.01632	0.116438	0.528749	0.985708
rps-10	D1007.6	D1007.6.2	4.08885	-0.30947	0.228699	0.845427
ZK512.5	ZK512.5	ZK512.5	6.50248	0.00897816	0.905103	1
clec-151	F10F2.7	F10F2.7	1.88769	-0.501508	0.337949	0.915655
his-45	B0035.10	B0035.10	5.77122	0.162391	0.39889	0.942197
nspd-2	K07F5.5	K07F5.5	2.64438	-0.683751	0.0959535	0.673139
C53B4.2	C53B4.2	C53B4.2	1.67457	-0.0888224	1	1
tag-19	C09G9.4	C09G9.4	1.14691	-0.214978	0.846368	1
dnj-20	T15H9.7	T15H9.7b.2	1.87898	0.983798	0.0768594	0.623033
rpt-3	F23F12.6	F23F12.6.2	6.52656	-0.244898	0.077234	0.624659
vps-32.1	C56C10.3	C56C10.3.2	6.3651	-0.0998112	0.510334	0.980604
cnx-1	ZK632.6	ZK632.6	6.74296	-0.111964	0.518983	0.984637
ZK686.5	ZK686.5	ZK686.5	0.605154	-0.412897	0.645084	1
B0207.9	B0207.9	B0207.9	0.821131	-0.00364903	1	1
T12A2.2	T12A2.2	T12A2.2.2	5.66908	0.047047	0.690146	1
pgam-5	R07G3.5	R07G3.5	3.28653	-0.163239	0.578497	0.993413
F21H7.5	F21H7.5	F21H7.5	1.99755	-0.0914985	1	1
F13H10.8	F13H10.8	F13H10.8b	3.11441	-0.309757	0.374837	0.935113
F36D3.5	F36D3.5	F36D3.5	2.96718	0.398173	0.376365	0.935419
R03D7.4	R03D7.4	R03D7.4	7.11752	0.0254179	0.785171	1
npp-19	R06F6.5	R06F6.5b.2	5.39881	-0.326749	0.0746203	0.616949
tbc-3	F32B6.8	F32B6.8b.1	4.29332	0.238613	0.304321	0.897231
R08C7.8	R08C7.8	R08C7.8	0.927978	0.195713	0.751373	1
ant-1.3	K01H12.2	K01H12.2	2.68463	0.806029	0.0697616	0.609251
C18H2.1	C18H2.1	C18H2.1	10.1618	-0.0276624	0.793203	1
his-70	E03A3.4	E03A3.4	1.663	0.548239	0.351212	0.923272
scrm-5	K08D10.8	K08D10.8	1.17744	0.0121336	1	1
F37E3.3	F37E3.3	F37E3.3	1.3808	0.449921	0.42658	0.948078
F10D11.3	F10D11.3	F10D11.3	0.522937	-0.193395	1	1
Y116A8A.2	Y116A8A.2	Y116A8A.2	0.278484	0.897699	0.266739	0.869446
F58D5.7	F58D5.7	F58D5.7	1.61114	-0.0976648	0.87907	1
pbs-7	F39H11.5	F39H11.5.1	5.42657	-0.417527	0.0148461	0.312541
C06C6.8	C06C6.8	C06C6.8	1.21005	-0.469431	0.408284	0.943096
pod-1	Y76A2B.1	Y76A2B.1	7.54761	0.143136	0.308624	0.899413
F14F7.4	F14F7.4	F14F7.4	1.91757	-0.807136	0.0979284	0.679367
F13H8.8	F13H8.8	F13H8.8	3.84038	-0.00284086	1	1
dpf-3	K02F2.1	K02F2.1a	5.64771	0.170246	0.347576	0.920458
gei-8	C14B9.6	C14B9.6a.2	4.41505	-0.241931	0.350811	0.922492
Y47D9A.5	Y47D9A.5	Y47D9A.5.2	1.18798	-0.0439131	1	1
Y25C1A.7	Y25C1A.7	Y25C1A.7a.2	2.77394	0.982466	0.0195498	0.364869
dhc-1	T21E12.4	T21E12.4	9.56459	-0.0303168	0.815342	1
W02A2.8	W02A2.8	W02A2.8	4.06876	0.713435	0.00549608	0.173354
F54C1.8	F54C1.8	F54C1.8	1.57538	0.148099	0.880008	1
F59C6.5	F59C6.5	F59C6.5.2	3.0094	-0.639762	0.085348	0.64838
Y57E12AM.1	Y57E12AM.1	Y57E12AM.1.2	2.42451	0.298685	0.468461	0.964713
C07E3.4	C07E3.4	C07E3.4	2.9079	-0.1501	0.6875	1
F23C8.7	F23C8.7	F23C8.7	3.06186	-0.29134	0.421476	0.945764
F40E3.5	F40E3.5	F40E3.5.2	2.87646	-0.254483	0.584335	0.994874
oac-23	F37C4.3	F37C4.3	0.570326	-1.43932	0.0563098	0.560817
Y73B6BL.4	Y73B6BL.4	Y73B6BL.4	5.33513	-0.213698	0.279433	0.876921
H17B01.4	H17B01.4	H17B01.4a	4.75106	-0.123369	0.608117	1
F53A2.7	F53A2.7	F53A2.7.2	5.46122	-0.403148	0.0193495	0.363245
M05D6.1	M05D6.1	M05D6.1	2.56505	-1.1709	0.00692037	0.203273
ubc-25	F25H2.8	F25H2.8.2	4.91727	0.252527	0.202358	0.823109
gcy-12	F08B1.2	F08B1.2	2.28271	0.220432	0.581289	0.994034
C28D4.4	C28D4.4	C28D4.4	0.407135	-0.210007	0.79337	1
K10D2.8	K10D2.8	K10D2.8	6.85655	0.148014	0.258214	0.866154
ubc-18	R01H2.6	R01H2.6	5.11083	0.128016	0.537764	0.986836
iff-1	T05G5.10	T05G5.10	6.13543	0.116291	0.406474	0.943096
kars-1	T02G5.9	T02G5.9b	5.71104	0.123695	0.531749	0.985708
ZK829.4	ZK829.4	ZK829.4.1	5.98628	-0.0550544	0.684361	1
T20F5.5	T20F5.5	T20F5.5	1.8658	1.43993	0.00798912	0.213047
tag-141	C30H6.2	C30H6.2	0.591521	-1.23511	0.087266	0.652206
ahcy-1	K02F2.2	K02F2.2.1	3.85105	-0.0888219	0.708228	1
K07A1.4	K07A1.4	K07A1.4	0.388846	0.255076	0.89633	1
ostd-1	M01A10.3	M01A10.3.1	3.35209	0.249033	0.581054	0.993922
ani-1	Y49E10.19	Y49E10.19	7.42026	-0.235662	0.0693663	0.608859
imp-2	T05E11.5	T05E11.5	5.40871	-0.263017	0.124651	0.72328
uba-1	C47E12.5	C47E12.5b.3	7.11667	0.0100402	0.922686	1
let-502	C10H11.9	C10H11.9	8.04385	-0.00389992	0.984906	1
F38A5.2	F38A5.2	F38A5.2b.2	6.27828	0.132357	0.375767	0.935419
F33G12.5	F33G12.5	F33G12.5	6.81821	-0.0238427	0.935899	1
cdc-48.2	C41C4.8	C41C4.8.1	6.3683	-0.234582	0.0974973	0.679264
C26C6.6	C26C6.6	C26C6.6	0.449287	-1.26427	0.0984978	0.679611
F26E4.5	F26E4.5	F26E4.5	0.702241	0.366687	0.634537	1
B0025.5	B0025.5	B0025.5	2.00897	-0.337461	0.509832	0.980332
Y44A6D.5	Y44A6D.5	Y44A6D.5	3.00094	-0.258009	0.511218	0.980921
C43E11.5	C43E11.5	C43E11.5	2.92748	0.082947	0.859477	1
C27D6.4	C27D6.4	C27D6.4b.1	4.79716	0.343583	0.0995114	0.680251
fkb-6	F31D4.3	F31D4.3.2	7.05973	-0.129045	0.414269	0.943394
Y116A8C.23	Y116A8C.23	Y116A8C.23	1.14107	-0.102225	0.922693	1
kbp-2	F26F4.13	F26F4.13	4.66841	-0.0361918	0.888331	1
T27E9.2	T27E9.2	T27E9.2.2	3.39235	0.195931	0.664547	1
Y57A10B.7	Y57A10B.7	Y57A10B.7	2.34132	-0.536648	0.280689	0.876921
W02B12.12	W02B12.12	W02B12.12b	1.05097	-0.0530455	0.92504	1
C32D5.4	C32D5.4	C32D5.4	1.77498	-0.872944	0.113485	0.704206
C55A6.4	C55A6.4	C55A6.4	0.765476	-0.60337	0.501581	0.978677
acs-18	R09E10.3	R09E10.3	0.952988	-0.645737	0.404239	0.943096
K05F1.9	K05F1.9	K05F1.9	2.08079	0.53923	0.281089	0.876921
K07F5.6	K07F5.6	K07F5.6	2.00998	-0.617954	0.224499	0.839393
rpl-25.2	F52B5.6	F52B5.6.4	5.3639	-0.242861	0.164689	0.781543
T21C9.4	T21C9.4	T21C9.4	2.83332	-0.352338	0.4392	0.951553
F18A12.4	F18A12.4	F18A12.4	1.60543	0.274155	0.640229	1
F55F8.7	F55F8.7	F55F8.7	2.11646	0.181266	0.746453	1
wwp-1	Y65B4BR.4	Y65B4BR.4a	7.85707	-0.0823697	0.560797	0.990333
Y71G12B.3	Y71G12B.3	Y71G12B.3	0.644984	-1.29113	0.0709271	0.610089
W03A5.1	W03A5.1	W03A5.1	1.92593	-0.501508	0.38724	0.939496
W01D2.3	W01D2.3	W01D2.3	0.625543	0.0657823	1	1
Y39G10AR.8	Y39G10AR.8	Y39G10AR.8	5.71463	-0.176637	0.325035	0.90673
pod-2	W09B6.1	W09B6.1a.2	6.25747	-0.458801	0.00181413	0.0802821
F30F8.10	F30F8.10	F30F8.10a	3.5101	0.407604	0.1795	0.798002
T07E3.2	T07E3.2	T07E3.2	7.66185	0.236158	0.0816344	0.639779
F09F7.4	F09F7.4	F09F7.4b.3	6.47434	-0.0557575	0.766624	1
M176.2	M176.2	M176.2.1	7.11345	-0.0361683	0.783053	1
ZC477.7	ZC477.7	ZC477.7	2.24963	-0.701729	0.161249	0.777962
C51E3.10	C51E3.10	C51E3.10	3.20823	0.488474	0.130067	0.733366
Y37E11B.10	Y37E11B.10	Y37E11B.10a	1.74557	-0.22881	0.658023	1
R11A8.8	R11A8.8	R11A8.8	0.364677	-0.509556	0.570887	0.992519
M18.8	M18.8	M18.8	5.8324	0.123923	0.447244	0.953363
prdx-3	R07E5.2	R07E5.2.1	5.21257	-0.185765	0.252873	0.862161
E01A2.6	E01A2.6	E01A2.6.1	7.33551	-0.146295	0.30105	0.893631
acl-9	ZK40.1	ZK40.1.2	3.22667	-0.239726	0.485263	0.972873
F40G12.10	F40G12.10	F40G12.10	2.08089	0.301219	0.539521	0.987876
B0496.1	B0496.1	B0496.1	1.89724	-0.404843	0.549763	0.989432
F02E9.9	F02E9.9	F02E9.9b.2	6.05012	-0.199031	0.166489	0.783094
Y41E3.19	Y41E3.19	Y41E3.19	0.562134	-0.441261	0.71612	1
lin-33	H32C10.2	H32C10.2	0.876432	-0.344193	0.745767	1
Y57G11A.2	Y57G11A.2	Y57G11A.2	4.4768	-0.179769	0.480366	0.969755
W03B1.9	W03B1.9	W03B1.9	1.88509	0.303064	0.636183	1
T21G5.4	T21G5.4	T21G5.4	2.46252	-0.294712	0.501454	0.978677
rpt-6	Y49E10.1	Y49E10.1	5.53816	-0.116654	0.526233	0.985708
F37A8.2	F37A8.2	F37A8.2	2.36009	-1.09384	0.0147205	0.3113
cul-1	D2045.6	D2045.6	6.85112	-0.0363142	0.839027	1
K09E4.1	K09E4.1	K09E4.1	1.36017	-0.92499	0.144224	0.75162
tct-1	F25H2.11	F25H2.11.2	6.42682	-0.0703772	0.568776	0.992503
C03B8.3	C03B8.3	C03B8.3	0.947566	0.777572	0.241285	0.856839
gsp-4	T03F1.5	T03F1.5	3.19145	-1.01203	0.00579572	0.181212
C34B2.3	C34B2.3	C34B2.3	1.43092	-0.118758	1	1
F10C1.3	F10C1.3	F10C1.3	1.12383	-0.678436	0.282255	0.876921
F43G9.2	F43G9.2	F43G9.2a	3.79183	0.964147	0.00177272	0.079737
spe-39	ZC404.3	ZC404.3a	6.1576	0.052791	0.722879	1
F15C11.2	F15C11.2	F15C11.2b	5.02301	-0.138573	0.51778	0.984637
C03C10.2	C03C10.2	C03C10.2	1.01492	-0.744402	0.31199	0.901228
rpt-2	F29G9.5	F29G9.5	6.22541	-0.17746	0.235901	0.85241
F34D10.9	F34D10.9	F34D10.9	1.51938	-0.0206109	1	1
D1081.3	D1081.3	D1081.3	1.36863	-1.06803	0.13907	0.744614
F38H4.6	F38H4.6	F38H4.6	1.93305	-0.327352	0.487602	0.972873
nuo-5	Y45G12B.1	Y45G12B.1b	3.87108	0.340183	0.228683	0.845427
H06H21.9	H06H21.9	H06H21.9	1.7659	-0.900292	0.127306	0.727165
R12B2.3	R12B2.3	R12B2.3	0.968273	-0.512427	0.532454	0.985708
gln-2	K03H1.1	K03H1.1	1.93424	-0.224815	0.630076	1
C35E7.9	C35E7.9	C35E7.9	3.21462	-0.472754	0.146269	0.754104
F13D12.5	F13D12.5	F13D12.5	9.16388	0.0612686	0.697152	1
M88.3	M88.3	M88.3	1.86737	-0.80277	0.171992	0.79128
T23F6.3	T23F6.3	T23F6.3	2.71337	-0.292515	0.526787	0.985708
frm-4	C24A11.8	C24A11.8a.1	5.73772	-0.154913	0.314446	0.901228
Y53C12A.7	Y53C12A.7	Y53C12A.7	1.46119	-0.892766	0.186412	0.806647
nhx-8	Y18D10A.6	Y18D10A.6b.1	3.15058	-0.172708	0.679251	1
R10D12.10	R10D12.10	R10D12.10	1.90982	0.133036	0.788995	1
ZC581.2	ZC581.2	ZC581.2	1.19945	-0.806739	0.210359	0.826061
T09B4.1	T09B4.1	T09B4.1.2	4.8436	0.236442	0.253657	0.862357
pgl-3	C18G1.4	C18G1.4b	8.08387	0.0786241	0.575105	0.993068
F38A5.6	F38A5.6	F38A5.6	0.97106	-0.435441	0.527412	0.985708
twk-6	F17C8.5	F17C8.5	2.77402	-0.464035	0.266553	0.86935
R02D5.7	R02D5.7	R02D5.7	2.08834	-0.136969	0.795189	1
ZK354.6	ZK354.6	ZK354.6	1.44572	-0.628568	0.313357	0.901228
B0218.5	B0218.5	B0218.5	3.61198	-0.466801	0.176421	0.796357
Y49E10.4	Y49E10.4	Y49E10.4	3.33214	-0.46627	0.174206	0.793252
C33F10.1	C33F10.1	C33F10.1	0.929354	-0.194122	0.916943	1
C46A5.1	C46A5.1	C46A5.1	1.74224	0.32759	0.561328	0.990333
F41H10.5	F41H10.5	F41H10.5	0.857267	-0.921473	0.251351	0.861019
art-1	C15F1.6	C15F1.6.2	4.05777	0.367869	0.144483	0.75162
F56F4.3	F56F4.3	F56F4.3	0.808949	-1.94545	0.00781522	0.211234
skr-2	F46A9.4	F46A9.4	2.32866	0.826518	0.0836481	0.644899
W07A8.2	W07A8.2	W07A8.2a	5.02129	-0.108089	0.580786	0.993917
F54H12.6	F54H12.6	F54H12.6	6.60218	-0.248827	0.0903496	0.659603
B0261.6	B0261.6	B0261.6b	2.85358	3.71099	2.47319e-15	1.77545e-12
F26F12.2	F26F12.2	F26F12.2	0.405835	1.11733	0.183978	0.80533
C08F8.6	C08F8.6	C08F8.6	2.11045	-0.279816	0.669746	1
dlc-1	T26A5.9	T26A5.9.2	4.35677	-0.304005	0.219367	0.832343
Y54E2A.7	Y54E2A.7	Y54E2A.7	1.34685	0.114634	0.860455	1
C27D8.1	C27D8.1	C27D8.1	2.23475	-0.301156	0.520438	0.984637
F10E9.2	F10E9.2	F10E9.2	6.57513	0.090348	0.714246	1
rps-27	F56E10.4	F56E10.4.4	4.76943	-0.176437	0.653316	1
M110.7	M110.7	M110.7	1.72833	-0.735641	0.209375	0.826061
abt-1	C24F3.5	C24F3.5	2.91962	-0.165488	0.723206	1
ZK688.12	ZK688.12	ZK688.12	1.22128	-0.0398503	1	1
C28D4.5	C28D4.5	C28D4.5	0.707658	0.519174	0.46513	0.962824
C01G5.3	C01G5.3	C01G5.3	2.60202	-0.431306	0.31427	0.901228
mdh-1	F20H11.3	F20H11.3.2	5.43531	-0.168934	0.285527	0.880625
F23B12.5	F23B12.5	F23B12.5	6.50514	-0.00456181	0.900629	1
F44E5.1	F44E5.1	F44E5.1	4.52039	-0.407105	0.0831615	0.644899
B0280.11	B0280.11	B0280.11	1.33826	-0.851472	0.14108	0.747581
B0336.3	B0336.3	B0336.3	8.14745	-0.121902	0.342422	0.918458
T02H6.11	T02H6.11	T02H6.11.1	3.57242	-0.490871	0.168363	0.784223
T06C10.3	T06C10.3	T06C10.3	1.62212	0.305571	0.583786	0.994874
C04E6.5	C04E6.5	C04E6.5	1.9339	-0.421878	0.448473	0.953363
Y71G12B.30	Y71G12B.30	Y71G12B.30	1.10061	-0.278419	0.794294	1
C23G10.1	C23G10.1	C23G10.1a	1.84267	-1.02976	0.0579874	0.564371
stc-1	F54C9.2	F54C9.2	4.13773	-0.175288	0.504805	0.979543
bub-1	R06C7.8	R06C7.8	9.24541	-0.0514191	0.693175	1
C27B7.6	C27B7.6	C27B7.6	0.365673	-0.509556	0.505131	0.979581
air-2	B0207.4	B0207.4	6.47891	-0.0687924	0.607013	1
T06D8.9	T06D8.9	T06D8.9.1	3.59769	-0.517319	0.103475	0.684746
Y71A12C.2	Y71A12C.2	Y71A12C.2	0.975563	-0.308429	0.673975	1
tsn-1	F10G7.2	F10G7.2.1	7.06966	-0.100367	0.51973	0.984637
inf-1	F57B9.6	F57B9.6b	4.32856	-0.469106	0.0552384	0.557025
C02B10.6	C02B10.6	C02B10.6	4.71126	-0.151899	0.567952	0.992279
rbx-1	ZK287.5	ZK287.5.1	4.43935	0.0436607	0.960428	1
C25A8.5	C25A8.5	C25A8.5	3.29558	0.462181	0.21007	0.826061
ZK265.3	ZK265.3	ZK265.3	0.450456	0.6045	0.516932	0.984426
rsp-7	D2089.1	D2089.1b.2	4.25123	-0.250498	0.362299	0.925723
aipl-1	K08F9.2	K08F9.2.2	5.84156	-0.0402042	0.836336	1
F59A7.9	F59A7.9	F59A7.9	3.17422	0.0388574	1	1
bmk-1	F23B12.8	F23B12.8.1	8.65613	0.0157219	0.891655	1
Y47G6A.26	Y47G6A.26	Y47G6A.26	2.64509	-0.410528	0.401029	0.942197
Y57G11C.14	Y57G11C.14	Y57G11C.14	1.44583	0.43752	0.462921	0.961022
C46H11.6	C46H11.6	C46H11.6	2.59862	-0.55022	0.193665	0.811134
W08E12.7	W08E12.7	W08E12.7.2	6.41425	0.0258418	0.750269	1
Y116A8A.4	Y116A8A.4	Y116A8A.4	4.18156	-0.587081	0.04177	0.494163
hmg-1.1	Y48B6A.14	Y48B6A.14.3	5.39799	0.358692	0.0559781	0.559065
C16C8.18	C16C8.18	C16C8.18	1.05329	-0.487425	0.508745	0.980017
knl-1	C02F5.1	C02F5.1	8.39801	-0.102268	0.420018	0.945445
F56F3.4	F56F3.4	F56F3.4	1.90769	-0.268764	0.581539	0.994208
C10H11.7	C10H11.7	C10H11.7	0.215812	-0.250559	0.877685	1
T14G10.5	T14G10.5	T14G10.5b	6.92365	-0.263484	0.073764	0.614794
ZK1128.3	ZK1128.3	ZK1128.3	0.991778	-0.56441	0.484109	0.972717
K02B12.3	K02B12.3	K02B12.3.2	5.4325	-0.124723	0.554062	0.989686
T01C3.9	T01C3.9	T01C3.9	5.89578	0.0352505	0.886334	1
F36H12.10	F36H12.10	F36H12.10	4.69906	-0.120083	0.670113	1
C27D8.2	C27D8.2	C27D8.2	1.48851	-0.5505	0.361779	0.925723
C15H7.3	C15H7.3	C15H7.3	2.7571	0.0848043	0.887071	1
F36H12.3	F36H12.3	F36H12.3	3.45806	-0.838431	0.0156432	0.320365
F08A8.8	F08A8.8	F08A8.8	3.74151	0.673989	0.0158469	0.323231
T13F2.12	T13F2.12	T13F2.12	0.753125	-0.60337	0.492022	0.974613
spe-8	F53G12.6	F53G12.6	1.05949	0.124321	0.920273	1
spk-1	B0464.5	B0464.5c.2	7.56655	-0.148878	0.271442	0.873915
W03G9.5	W03G9.5	W03G9.5	0.725258	-1.03384	0.160235	0.777367
F26H11.4	F26H11.4	F26H11.4	2.52342	0.00255599	1	1
F54H5.5	F54H5.5	F54H5.5	1.4234	0.395994	0.521203	0.984637
F36H2.6	F36H2.6	F36H2.6	3.39498	-0.73212	0.0425248	0.498063
Y18H1A.15	Y18H1A.15	Y18H1A.15	1.00182	-0.116487	0.9187	1
spe-42	B0240.2	B0240.2	1.77966	-0.636938	0.252632	0.862161
rnh-1.1	ZK1290.6	ZK1290.6	1.29583	0.27072	0.621708	1
C08F11.10	C08F11.10	C08F11.10	2.36447	-0.125425	0.865079	1
B0261.5	B0261.5	B0261.5	0.916785	0.0659465	0.918875	1
Y54F10BM.3	Y54F10BM.3	Y54F10BM.3	2.92744	0.34688	0.353765	0.925108
Y116A8C.24	Y116A8C.24	Y116A8C.24	2.21716	-2.32121	9.49972e-06	0.00116775
F21C3.7	F21C3.7	F21C3.7	0.672244	0.452814	0.535124	0.986828
F54E12.2	F54E12.2	F54E12.2.2	8.1386	-0.116137	0.372031	0.932917
C01G10.14	C01G10.14	C01G10.14	2.16675	-0.322526	0.527119	0.985708
F46A8.6	F46A8.6	F46A8.6	0.893956	-0.402478	0.670873	1
K08D12.3	K08D12.3	K08D12.3a.1	5.47808	0.280788	0.131606	0.734898
Y57G11C.6	Y57G11C.6	Y57G11C.6	2.30438	0.0664046	0.775637	1
C53D5.1	C53D5.1	C53D5.1c.1	3.2307	-0.374651	0.392615	0.940522
vbh-1	Y54E10A.9	Y54E10A.9a	7.11509	-0.0603842	0.579044	0.993508
D1037.5	D1037.5	D1037.5	1.74106	-0.453897	0.382538	0.938297
tag-174	F54D8.2	F54D8.2.3	3.01991	0.822367	0.0385156	0.478698
sec-24.2	ZC518.2	ZC518.2	6.49916	-0.0825189	0.537079	0.986828
rmd-3	B0491.3	B0491.3	1.75554	-0.954242	0.0819095	0.640536
F35C5.1	F35C5.1	F35C5.1	0.493	-1.32501	0.0794146	0.634009
unc-32	ZK637.8	ZK637.8f	7.28091	-0.0612639	0.664143	1
H19N07.1	H19N07.1	H19N07.1.2	6.7106	-0.188487	0.205027	0.825013
H14E04.2	H14E04.2	H14E04.2d	4.84223	-0.236601	0.270473	0.872559
mex-5	W02A2.7	W02A2.7	6.19231	0.100574	0.479857	0.969382
sma-1	R31.1	R31.1b	6.54507	-0.0496266	0.73097	1
cgt-3	F59G1.1	F59G1.1a	5.1539	-0.371688	0.042902	0.499592
T27E7.1	T27E7.1	T27E7.1	2.39804	0.13768	0.791852	1
ZC190.7	ZC190.7	ZC190.7	1.83774	0.0317392	0.947683	1
Y41E3.8	Y41E3.8	Y41E3.8	3.10492	-0.00508225	0.934645	1
tag-335	C42C1.5	C42C1.5	6.52508	-0.244898	0.0672028	0.600343
F22B8.7	F22B8.7	F22B8.7	1.56577	-0.801529	0.221674	0.834398
F44E7.4	F44E7.4	F44E7.4a	7.26686	-0.242503	0.087226	0.652206
Y67A6A.1	Y67A6A.1	Y67A6A.1	2.24489	0.328229	0.467968	0.96414
R05H5.4	R05H5.4	R05H5.4	2.02408	-0.905461	0.0741665	0.61652
C04G2.2	C04G2.2	C04G2.2	2.08029	0.360299	0.435124	0.950322
ect-2	T19E10.1	T19E10.1b	6.50553	0.0338044	0.770527	1
F44E2.10	F44E2.10	F44E2.10	4.98775	-0.159813	0.484307	0.972873
plk-2	Y71F9B.7	Y71F9B.7.2	7.54025	-0.11047	0.456311	0.955619
H27M09.5	H27M09.5	H27M09.5	1.4132	0.531812	0.389726	0.940339
usp-14	C13B4.2	C13B4.2.1	6.46418	-0.0359366	0.866438	1
C25A8.2	C25A8.2	C25A8.2	3.06201	-0.744508	0.0700225	0.609987
pyp-1	C47E12.4	C47E12.4c.3	6.83343	-0.395025	0.006337	0.191788
Y41E3.7	Y41E3.7	Y41E3.7a	4.84723	-0.683575	0.0014276	0.0670709
Y37E11AL.2	Y37E11AL.2	Y37E11AL.2	1.23151	0.538147	0.562042	0.990333
C35A5.4	C35A5.4	C35A5.4	1.56607	-1.17552	0.0648432	0.590731
T08G11.1	T08G11.1	T08G11.1b	7.11214	-0.141869	0.272634	0.875177
czw-1	F20D12.4	F20D12.4.2	6.48412	-0.2951	0.0419964	0.495952
M106.4	M106.4	M106.4c.1	7.13142	-0.137569	0.382649	0.938297
C50B8.1	C50B8.1	C50B8.1	4.12497	0.282072	0.242158	0.857065
C06C6.7	C06C6.7	C06C6.7	1.64131	-0.464301	0.42754	0.948714
C10C6.6	C10C6.6	C10C6.6	5.74522	-0.0446749	0.814577	1
F56A11.6	F56A11.6	F56A11.6	1.6553	0.548239	0.384596	0.938967
T05H4.6a	T05H4.6	T05H4.6.2	6.45605	0.0159173	0.933751	1
Y57E12AL.1	Y57E12AL.1	Y57E12AL.1b	4.32989	-0.380351	0.186824	0.806818
C25D7.1	C25D7.1	C25D7.1	2.30577	-0.361396	0.437913	0.950322
W09C3.7	W09C3.7	W09C3.7	2.39004	0.381552	0.368078	0.930746
F23C8.6	F23C8.6	F23C8.6	5.81026	0.198168	0.200834	0.821202
eel-1	Y67D8C.5	Y67D8C.5	9.55062	-0.215113	0.0963721	0.675358
F13A7.7	F13A7.7	F13A7.7	2.08409	0.721841	0.135298	0.73839
msd-4	C35D10.11	C35D10.11	3.1326	-0.245084	0.490675	0.974613
C41G7.6	C41G7.6	C41G7.6	2.83422	0.470093	0.225126	0.83961
tag-173	F27D4.5	F27D4.5	5.45679	-0.234724	0.224092	0.838653
tba-1	F26E4.8	F26E4.8.1	6.42419	-0.069683	0.585451	0.994874
ttr-12	F46B3.4	F46B3.4	1.11387	-0.678436	0.398207	0.942197
C42C1.11	C42C1.11	C42C1.11c.2	5.92944	-0.233495	0.116079	0.706782
spe-26	R10H10.2	R10H10.2	0.734682	-0.920576	0.259685	0.866202
ZK616.7	ZK616.7	ZK616.7	1.64953	-1.66461	0.00354652	0.13288
Y116A8C.38	Y116A8C.38	Y116A8C.38	2.44174	-1.9956	3.54334e-05	0.00355265
acdh-5	C37A2.3	C37A2.3	1.11042	-0.162994	0.922693	1
exl-1	F26H11.5	F26H11.5	3.81469	-0.24681	0.52177	0.984667
dad-1	F57B10.10	F57B10.10	4.63374	-0.129197	0.599232	0.997555
Y47D3A.5	Y47D3A.5	Y47D3A.5	0.742793	-0.15372	0.905284	1
Y54E5A.2	Y54E5A.2	Y54E5A.2	5.57154	0.169806	0.304264	0.897231
K08F8.5	K08F8.5	K08F8.5b	1.29282	-0.432011	0.553922	0.989686
gsp-1	F29F11.6	F29F11.6	6.00819	-0.0742834	0.546938	0.989245
ero-1	Y105E8B.8	Y105E8B.8b.2	3.15723	0.346868	0.264934	0.868957
glo-4	F07C3.4	F07C3.4	3.91084	0.0416894	0.899028	1
F53C3.1	F53C3.1	F53C3.1	1.83815	-0.245921	0.665626	1
Y45G12B.2	Y45G12B.2	Y45G12B.2a	5.46384	0.157348	0.33301	0.913545
Y66D12A.3	Y66D12A.3	Y66D12A.3	4.24558	0.550357	0.0273734	0.425342
K04C2.3	K04C2.3	K04C2.3b	5.91804	0.083225	0.553637	0.989686
ndc-80	W01B6.9	W01B6.9.2	6.37363	-0.0533342	0.817066	1
F18A12.6	F18A12.6	F18A12.6	0.531998	-0.020457	1	1
ubxn-6	H06H21.6	H06H21.6.1	4.55844	-0.170188	0.444946	0.952429
Y69A2AR.32	Y69A2AR.32	Y69A2AR.32a	5.03913	0.513808	0.0086208	0.225207
F22D6.9	F22D6.9	F22D6.9	5.14862	0.17897	0.368657	0.931347
F21F3.2	F21F3.2	F21F3.2	2.95264	0.343703	0.335092	0.914026
F41C3.4	F41C3.4	F41C3.4	4.6105	-0.107362	0.702952	1
C32F10.8	C32F10.8	C32F10.8b.1	5.82563	-0.244265	0.119912	0.712838
vig-1	F56D12.5	F56D12.5a.2	6.00004	0.24277	0.133778	0.736701
cks-1	C09G4.3	C09G4.3	4.72912	-0.239212	0.275708	0.876139
F37A4.4	F37A4.4	F37A4.4	2.18522	0.535404	0.229824	0.847001
dnj-12	F39B2.10	F39B2.10.1	6.79037	-0.0522772	0.712326	1
F40F11.4	F40F11.4	F40F11.4	1.89094	0.266773	0.687593	1
Y71H2AM.5	Y71H2AM.5	Y71H2AM.5.2	2.59192	-0.431306	0.250493	0.860675
T22B11.1	T22B11.1	T22B11.1	0.667259	0.544411	0.489056	0.974562
catp-7	Y59H11AR.2	Y59H11AR.2c	1.90005	1.29676	0.0124236	0.281951
rpn-3	C30C11.2	C30C11.2	6.60291	-0.0199895	0.978613	1
M176.3	M176.3	M176.3.2	3.95343	0.333706	0.250409	0.860675
wht-6	T26A5.1	T26A5.1	3.63447	-0.30683	0.270009	0.872376
nipa-1	Y53G8B.4	Y53G8B.4b	2.43901	-0.601547	0.147479	0.755585
sel-11	F55A11.3	F55A11.3	3.84535	-0.398714	0.178045	0.796357
C15H7.4	C15H7.4	C15H7.4	1.8971	-0.0326522	0.945211	1
ZC395.10	ZC395.10	ZC395.10.1	6.33586	0.0558857	0.683288	1
F42G8.9	F42G8.9	F42G8.9	0.819128	0.643384	0.381806	0.938297
Y38F1A.6	Y38F1A.6	Y38F1A.6.5	2.14803	0.718434	0.126265	0.725561
ZK669.4	ZK669.4	ZK669.4.2	4.58581	-0.720754	0.00159777	0.073151
M03E7.3	M03E7.3	M03E7.3	2.03105	-0.707017	0.16724	0.783258
C54G4.2	C54G4.2	C54G4.2	2.24963	-0.385228	0.444665	0.952429
ari-1	C27A12.8	C27A12.8.1	5.75991	0.183942	0.203473	0.824392
F13A7.1	F13A7.1	F13A7.1	1.26591	-0.924556	0.143567	0.75162
C50E10.2	C50E10.2	C50E10.2	3.70475	-0.771112	0.031519	0.455553
F12A10.4	F12A10.4	F12A10.4	1.50668	0.152999	0.868479	1
F41G3.5	F41G3.5	F41G3.5	0.279551	1.1227	0.106859	0.694098
F53G12.8	F53G12.8	F53G12.8	6.46765	0.669711	4.46283e-06	0.000572103
T12D8.6	T12D8.6	T12D8.6.2	5.2839	-0.288041	0.130752	0.734898
ZK1307.8	ZK1307.8	ZK1307.8.3	4.99805	0.420045	0.0283141	0.432417
F59A3.4	F59A3.4	F59A3.4	3.89997	-0.100131	0.693194	1
ssp-10	K07F5.9	K07F5.9.1	2.56339	-0.684536	0.0977955	0.679367
B0495.7	B0495.7	B0495.7.1	5.82499	0.0710473	0.720103	1
T27A3.5	T27A3.5	T27A3.5	1.03198	1.00933	0.156473	0.772189
Y47G6A.13	Y47G6A.13	Y47G6A.13	3.65509	-0.578655	0.0871791	0.652206
F33D11.7	F33D11.7	F33D11.7	1.90436	0.0333374	1	1
Y48G8AL.13	Y48G8AL.13	Y48G8AL.13.1	2.92865	0.082947	0.764305	1
F32B6.4	F32B6.4	F32B6.4.1	1.74114	-0.870594	0.123242	0.721168
C28H8.4	C28H8.4	C28H8.4	5.28564	-0.16106	0.440171	0.951619
C16D2.1	C16D2.1	C16D2.1b	0.62685	0.70858	0.399338	0.942197
Y106G6D.4	Y106G6D.4	Y106G6D.4	0.665703	-0.977817	0.235574	0.85241
egl-45	C27D11.1	C27D11.1	7.44596	-0.115198	0.397082	0.942025
ZK849.5	ZK849.5	ZK849.5	1.4187	-0.628568	0.275201	0.876139
K09F6.3	K09F6.3	K09F6.3	3.83026	-0.376024	0.203731	0.824392
F02E9.5	F02E9.5	F02E9.5b.2	2.48568	-0.679122	0.163695	0.781181
Y41D4A.4	Y41D4A.4	Y41D4A.4.1	5.07742	-0.304506	0.125893	0.725561
Y105E8A.3	Y105E8A.3	Y105E8A.3	5.08736	-0.370472	0.0954077	0.67122
R13G10.4	R13G10.4	R13G10.4	2.43545	-0.468418	0.339752	0.917116
kin-24	K07F5.4	K07F5.4	3.30588	-0.351241	0.403091	0.943096
Y59E9AR.2	Y59E9AR.2	Y59E9AR.2	2.09397	0.036759	1	1
vpr-1	F33D11.11	F33D11.11.2	4.18935	0.127945	0.74599	1
bre-4	Y73E7A.7	Y73E7A.7	1.83564	-0.647429	0.271774	0.873952
Y39E4A.3	Y39E4A.3	Y39E4A.3a.2	3.50111	-0.0758999	0.798951	1
R155.2	R155.2	R155.2	2.46954	-0.506762	0.284684	0.880476
gsk-3	Y18D10A.5	Y18D10A.5	4.41103	0.402762	0.0810928	0.639395
C06C3.10	C06C3.10	C06C3.10	5.76432	0.0989739	0.600594	0.997714
F58E6.5	F58E6.5	F58E6.5	1.91977	-0.461144	0.412421	0.943394
Y76B12C.4	Y76B12C.4	Y76B12C.4	2.3001	0.369915	0.40002	0.942197
ZC262.3	ZC262.3	ZC262.3a	4.99319	-0.466416	0.0206587	0.372173
tag-76	ZK757.3	ZK757.3a.2	3.05627	-0.466833	0.232886	0.84934
F27C1.3	F27C1.3	F27C1.3	1.29318	0.419123	0.526839	0.985708
nuo-1	C09H10.3	C09H10.3	5.74502	-0.14668	0.287115	0.881755
M05B5.3	M05B5.3	M05B5.3	1.3105	-0.185427	0.862552	1
C30A5.4	C30A5.4	C30A5.4	1.66674	-0.0112308	1	1
elo-1	F56H11.4	F56H11.4	3.63799	-0.0936061	0.787263	1
cyc-1	C54G4.8	C54G4.8.1	3.4892	-0.30236	0.359254	0.925723
T21E3.2	T21E3.2	T21E3.2	1.68986	-2.64815	6.3431e-05	0.00572059
F08H9.2	F08H9.2	F08H9.2	0.545814	-0.101731	1	1
asb-1	F35G12.10	F35G12.10.2	3.53098	-0.427248	0.19921	0.820401
larp-5	T12F5.5	T12F5.5a	5.0485	0.168465	0.375178	0.935419
C36H8.1	C36H8.1	C36H8.1	2.4551	-0.608952	0.24447	0.857627
C34F11.5	C34F11.5	C34F11.5	4.49224	-0.280958	0.227851	0.843317
tom-1	M01A10.2	M01A10.2c	6.15376	0.202971	0.206565	0.825754
ZK265.9	ZK265.9	ZK265.9	5.41945	0.0345847	0.855445	1
F23B12.1	F23B12.1	F23B12.1	2.28286	-0.57975	0.258394	0.866154
icd-1	C56C10.8	C56C10.8.2	5.81217	0.171235	0.201428	0.821597
T22B3.3	T22B3.3	T22B3.3	2.09748	-0.338218	0.442589	0.951619
ZK354.2	ZK354.2	ZK354.2a	2.52482	-0.472086	0.264393	0.868741
snf-2	F55H12.1	F55H12.1	1.92211	-0.421878	0.531081	0.985708
lin-61	R06C7.7	R06C7.7a.1	6.70928	-0.18413	0.199555	0.820401
F14E5.2	F14E5.2	F14E5.2a.2	6.45233	-0.0528728	0.711103	1
Y71F9AL.9	Y71F9AL.9	Y71F9AL.9.1	7.40549	-0.140053	0.291573	0.884835
tag-189	T04A8.12	T04A8.12	2.66984	0.222063	0.582133	0.994296
F36H1.3	F36H1.3	F36H1.3	1.70585	0.141712	0.945187	1
B0273.1	B0273.1	B0273.1	0.557034	-0.615796	0.539544	0.987876
Y71G12A.4	Y71G12A.4	Y71G12A.4	0.837677	-0.717677	0.338872	0.916406
C37H5.3	C37H5.3	C37H5.3b	2.04392	-0.240141	0.665213	1
ced-12	Y106G6E.5	Y106G6E.5.1	5.333	0.125776	0.550116	0.989432
aip-1	F58E10.4	F58E10.4	5.76096	0.32834	0.0307435	0.449677
tag-191	C53A5.4	C53A5.4	1.65027	-0.61345	0.284711	0.880476
B0207.1	B0207.1	B0207.1	1.29367	-0.389268	0.612541	1
gsp-3	W09C3.6	W09C3.6	2.58963	-0.406747	0.384401	0.938889
C06A8.6	C06A8.6	C06A8.6	1.60227	-0.548241	0.340652	0.917508
Y81G3A.1	Y81G3A.1	Y81G3A.1	3.28798	-0.0246714	0.948051	1
dct-9	W03F11.3	W03F11.3	0.953769	0.314794	0.765123	1
stdh-1	C06B3.4	C06B3.4	1.41211	0.301254	0.676546	1
D1014.2	D1014.2	D1014.2	2.30864	1.13722	0.0168483	0.335601
F37A8.1	F37A8.1	F37A8.1	0.822582	-0.717677	0.261809	0.867307
dml-1	Y54G2A.5	Y54G2A.5b	4.34837	0.292554	0.209108	0.826061
ZC412.10	ZC412.10	ZC412.10	1.70398	0.0280348	0.941615	1
Y45F10B.3	Y45F10B.3	Y45F10B.3	2.2188	-0.674181	0.176417	0.796357
kin-26	T06C10.6	T06C10.6	0.584894	0.147056	0.899579	1
R02F2.5	R02F2.5	R02F2.5	2.22714	-1.23078	0.0111981	0.264438
T22H9.3	T22H9.3	T22H9.3	2.12087	-0.539368	0.288995	0.882912
F25B4.5	F25B4.5	F25B4.5.1	6.05613	0.0816391	0.58512	0.994874
eft-2	F25H5.4	F25H5.4.1	7.34738	0.0124482	0.973243	1
acdh-12	E04F6.5	E04F6.5b.1	4.77218	0.330301	0.151015	0.762198
F42G4.2	F42G4.2	F42G4.2	2.49618	0.5385	0.226186	0.840548
ufd-2	T05H10.5	T05H10.5b	7.96813	0.00700953	0.937999	1
kel-10	T16H12.6	T16H12.6	1.91572	-1.2025	0.0200688	0.3679
K12B6.2	K12B6.2	K12B6.2	0.751693	-0.759541	0.352905	0.92437
Y38F2AR.10	Y38F2AR.10	Y38F2AR.10	3.54731	0.344769	0.356707	0.925678
F38H4.4	F38H4.4	F38H4.4	1.89529	-0.365577	0.542769	0.988737
C08B11.9	C08B11.9	C08B11.9	7.38337	0.100314	0.422786	0.946219
Y46G5A.14	Y46G5A.14	Y46G5A.14	1.25069	0.278234	0.728602	1
snf-9	C49C3.1	C49C3.1	3.09823	-0.0337471	0.934096	1
vha-14	F55H2.2	F55H2.2.2	5.22006	-0.174211	0.304575	0.897231
pdhk-2	ZK370.5	ZK370.5.1	4.49427	-0.38997	0.128895	0.730893
him-10	R12B2.4	R12B2.4	5.78632	-0.171022	0.239724	0.855426
R10E9.3	R10E9.3	R10E9.3b	0.26592	-0.137297	1	1
F44G3.7	F44G3.7	F44G3.7	1.65619	-0.531018	0.362166	0.925723
ifg-1	M110.4	M110.4c	6.97367	0.179603	0.15996	0.777367
K07A1.15	K07A1.15	K07A1.15	1.86047	0.0663012	1	1
ZK177.8	ZK177.8	ZK177.8b.1	4.76071	0.204037	0.328277	0.909476
kin-21	W08D2.8	W08D2.8	1.37562	-0.168953	0.862423	1
sdhd-1	F33A8.5	F33A8.5.2	0.381463	-1.13454	0.132793	0.735975
T22B3.2	T22B3.2	T22B3.2a	3.04367	-1.02201	0.00788519	0.212126
sar-1	ZK180.4	ZK180.4	4.84614	-0.0546424	0.751757	1
Y97E10AL.2	Y97E10AL.2	Y97E10AL.2.1	4.8575	0.28093	0.199962	0.820401
ubxn-3	F48A11.5	F48A11.5a	5.89274	-0.146908	0.315574	0.901228
C25H3.16	C25H3.16	C25H3.16	1.10859	0.596514	0.404033	0.943096
Y53F4A.2	Y53F4A.2	Y53F4A.2	1.02942	-0.5376	0.473421	0.967462
C17F3.3	C17F3.3	C17F3.3	2.66868	-0.88613	0.0263332	0.417841
Y25C1A.5	Y25C1A.5	Y25C1A.5	6.27327	0.0264993	0.793328	1
C50C3.2	C50C3.2	C50C3.2	3.74423	0.103761	0.715759	1
T28C6.7	T28C6.7	T28C6.7a	3.96438	0.339545	0.220013	0.832909
jun-1	T24H10.7	T24H10.7a	1.13649	0.526992	0.448678	0.953363
F59A6.4	F59A6.4	F59A6.4	3.346	0.387788	0.236193	0.85241
ZC395.4	ZC395.4	ZC395.4	0.983694	-1.26155	0.0835624	0.644899
C18H2.5	C18H2.5	C18H2.5	2.07939	-1.01776	0.0509549	0.539793
E03H12.7	E03H12.7	E03H12.7	2.25765	-0.968056	0.0540931	0.551596
ZK930.4	ZK930.4	ZK930.4	0.730036	-1.08777	0.127986	0.72917
clec-119	F47F6.5	F47F6.5	4.99691	0.331644	0.10824	0.696017
F18A12.2	F18A12.2	F18A12.2	0.687819	0.297127	0.723909	1
Y39F10B.1	Y39F10B.1	Y39F10B.1a	4.67941	0.309888	0.15409	0.767967
M28.9	M28.9	M28.9.1	2.28643	-0.317176	0.609978	1
gly-10	Y45F10D.3	Y45F10D.3a	6.74264	-0.187187	0.175376	0.795205
R186.3	R186.3	R186.3	4.03759	0.410365	0.110082	0.699292
F58G1.3	F58G1.3	F58G1.3	2.40051	0.160674	0.699451	1
Y54F10AM.5	Y54F10AM.5	Y54F10AM.5.2	3.79653	-0.103069	0.722856	1
Y67H2A.5	Y67H2A.5	Y67H2A.5.1	4.15937	-0.141576	0.581553	0.994208
ZK1053.6	ZK1053.6	ZK1053.6	1.16151	-1.0054	0.139771	0.74546
elo-7	F56H11.3	F56H11.3a	1.06903	-1.53867	0.0156379	0.320365
kin-19	C03C10.1	C03C10.1.3	6.61	-0.0883712	0.536831	0.986828
R08A2.2	R08A2.2	R08A2.2	1.22312	0.278234	0.786435	1
Y116A8C.33	Y116A8C.33	Y116A8C.33	1.40141	-0.305214	0.611974	1
H04M03.1	H04M03.1	H04M03.1	1.92788	0.19682	0.735701	1
T22A3.6	T22A3.6	T22A3.6	3.03904	-0.360677	0.310478	0.900477
C02F5.10	C02F5.10	C02F5.10	1.94988	0.0985635	0.89162	1
F56H1.7	F56H1.7	F56H1.7	2.47394	-0.269287	0.550134	0.989432
Y92H12A.2	Y92H12A.2	Y92H12A.2	3.58181	0.159519	0.601003	0.997714
ZK1251.3	ZK1251.3	ZK1251.3	0.976441	-0.695913	0.301662	0.893631
C15F1.5	C15F1.5	C15F1.5a	3.81639	0.146887	0.670568	1
F58D2.2	F58D2.2	F58D2.2	2.669	-1.09218	0.00670277	0.198834
cdk-1	T05G5.3	T05G5.3.1	9.18474	-0.109444	0.400818	0.942197
Y39E4A.1	Y39E4A.1	Y39E4A.1	2.41964	-0.963888	0.0304563	0.447284
F01G10.5	F01G10.5	F01G10.5	2.51531	-0.264132	0.569223	0.992503
C54G4.7	C54G4.7	C54G4.7.3	6.75204	0.133729	0.362501	0.925723
F13G11.2	F13G11.2	F13G11.2	1.41787	-0.994943	0.118014	0.70997
Y57G11B.7	Y57G11B.7	Y57G11B.7	1.14769	-0.923538	0.198065	0.819049
aco-2	F54H12.1	F54H12.1b	5.96798	0.122455	0.36586	0.928816
F15B10.3	F15B10.3	F15B10.3	1.38841	0.353237	0.542827	0.988737
T05H10.6	T05H10.6	T05H10.6a	4.81157	0.194772	0.38821	0.939496
T19D12.5	T19D12.5	T19D12.5	1.87277	-0.034978	1	1
B0238.9	B0238.9	B0238.9.1	5.80288	0.0176282	0.891779	1
ssp-32	F32B6.7	F32B6.7	2.08959	-0.279816	0.57702	0.99307
F23C8.8	F23C8.8	F23C8.8	4.93375	0.0994151	0.703784	1
ZC328.3	ZC328.3	ZC328.3b	3.32641	1.25628	0.000151803	0.0113046
W01B6.8	W01B6.8	W01B6.8	1.47608	-0.112992	0.934229	1
W03D8.1	W03D8.1	W03D8.1	1.29181	-0.924556	0.183026	0.804097
R03D7.8	R03D7.8	R03D7.8	1.63038	0.0662359	1	1
T05C12.3	T05C12.3	T05C12.3	1.20663	-1.04466	0.167784	0.783258
dnj-16	R74.4	R74.4a.1	5.52171	0.0504009	0.743507	1
ZC250.5	ZC250.5	ZC250.5	0.494867	0.0656699	1	1
T02G5.12	T02G5.12	T02G5.12	6.66433	-0.050037	0.699405	1
C26B2.2	C26B2.2	C26B2.2	1.49647	0.738864	0.200896	0.821202
clec-73	Y46C8AL.1	Y46C8AL.1	2.58063	-0.673283	0.154728	0.768501
idh-1	F59B8.2	F59B8.2.2	6.09303	-0.0537337	0.838874	1
rsp-1	W02B12.3	W02B12.3c	5.29773	0.123834	0.433526	0.950322
sel-1	F45D3.5	F45D3.5	5.96076	0.000330059	0.905374	1
ZK1225.4	ZK1225.4	ZK1225.4	1.54515	-0.6765	0.234131	0.85143
csc-1	Y48E1B.12	Y48E1B.12.2	6.33097	0.0311018	0.858521	1
B0491.5	B0491.5	B0491.5.2	3.64973	0.466418	0.114063	0.705387
Y46H3D.1	Y46H3D.1	Y46H3D.1	3.16022	-1.07801	0.00156611	0.0718849
ire-1	C41C4.4	C41C4.4	6.119	0.030617	0.870976	1
mop-25.2	Y53C12A.4	Y53C12A.4	5.10798	0.0414536	0.841984	1
