# Supplementary material for: Staufen Negatively Modulates MicroRNA Activity in Caenorhabditis elegans
Source: G3 (Bethesda). 2016 Feb 23;6(5):1227–37. doi: 10.1534/g3.116.027300 (PMC4856075; doi:10.1534/g3.116.027300)
Supplement: Supplemental Material [file supp_g3.116.027300_TableS8.xlsx]

## Sheet: Table S8
Table S8: Results of differential expression analysis of endo-siRNA counts on genes in ERGO-1 pathway using edgeR
Gene name	Sequence name	Transcript	logCPM	logFC	PValue	FDR
F39F10.4	F39F10.4	F39F10.4	6.95439	0.554094	0.000116765	0.00937624
H09G03.1	H09G03.1	H09G03.1	7.29687	0.442602	0.00139274	0.0657775
ZK380.5	ZK380.5	ZK380.5	8.5319	0.467596	0.000354525	0.0221695
Y82E9BR.6	Y82E9BR.6	Y82E9BR.6	1.74546	0.102572	0.886585	1
ZK402.2	ZK402.2	ZK402.2	7.92511	0.0744303	0.578412	0.993413
C11G6.2	C11G6.2	C11G6.2	4.1151	0.371851	0.334786	0.913966
W04B5.1	W04B5.1	W04B5.1.1	7.36889	0.749598	2.00812e-08	5.4236e-06
F31A9.2	F31A9.2	F31A9.2	3.41423	0.645449	0.0406449	0.488583
W05H12.2	W05H12.2	W05H12.2	8.24618	0.185859	0.209499	0.826061
ZC132.4	ZC132.4	ZC132.4	6.6605	0.0926934	0.599176	0.997555
fbxa-46	F52D2.8	F52D2.8b	5.57368	0.49452	0.00798203	0.213047
Y57G11C.51	Y57G11C.51	Y57G11C.51	9.015	-0.115673	0.289536	0.883574
F52D2.6	F52D2.6	F52D2.6	5.0394	0.146243	0.627803	1
CD4.8	CD4.8	CD4.8	9.80369	0.0078076	0.985327	1
H16D19.4	H16D19.4	H16D19.4	7.27555	0.400179	0.00462368	0.155105
fbxc-37	F31A9.4	F31A9.4	6.765	0.337026	0.0677897	0.602586
Y116F11A.1	Y116F11A.1	Y116F11A.1	5.65006	0.353786	0.0972136	0.677814
Y37E11B.2	Y37E11B.2	Y37E11B.2.1	8.63807	-0.0614014	0.552176	0.989686
Y116A8B.1	Y116A8B.1	Y116A8B.1	7.15927	0.0483433	0.868434	1
ZK402.3	ZK402.3	ZK402.3	9.36473	0.252166	0.0544881	0.554364
fbxc-38	C02B8.2	C02B8.2	5.77621	0.254043	0.199908	0.820401
K02E2.6	K02E2.6	K02E2.6.2	9.87963	0.285412	0.0386054	0.479482
E01G4.5	E01G4.5	E01G4.5	9.70121	0.377287	0.0240967	0.401918
F55C9.5	F55C9.5	F55C9.5	6.94613	0.150121	0.295537	0.889188
C40A11.10	C40A11.10	C40A11.10.2	6.62366	0.349707	0.110677	0.700795
C01A2.1	C01A2.1	C01A2.1.2	6.74899	0.368204	0.0417498	0.494163
F39E9.7	F39E9.7	F39E9.7	9.16549	0.276508	0.0441663	0.503912
ZK402.5	ZK402.5	ZK402.5	9.28308	0.0582745	0.659145	1
Y43F8B.9	Y43F8B.9	Y43F8B.9	5.52633	0.53664	0.0044451	0.151666
C35D6.3	C35D6.3	C35D6.3	0.923162	-1.49773	0.0413281	0.491757
Y17D7B.4	Y17D7B.4	Y17D7B.4.3	9.1248	0.139654	0.549693	0.989432
T05E12.8	T05E12.8	T05E12.8	3.6989	0.253909	0.580658	0.993917
Y71A12B.3	Y71A12B.3	Y71A12B.3	7.08638	0.401625	0.00530963	0.168658
F55C9.3	F55C9.3	F55C9.3.2	7.41096	0.317	0.0200961	0.368026
F55A4.4	F55A4.4	F55A4.4	6.41546	0.264568	0.121681	0.716942
Y17D7C.1	Y17D7C.1	Y17D7C.1	3.15795	-0.458708	0.174278	0.793252
K06B9.6	K06B9.6	K06B9.6	9.92495	0.273177	0.0398211	0.484323
Y71A12B.2	Y71A12B.2	Y71A12B.2	7.03962	0.411924	0.00427074	0.148253
W04B5.2	W04B5.2	W04B5.2	10.2848	0.410388	0.0118322	0.273725
T25G12.11	T25G12.11	T25G12.11	4.46931	0.379323	0.176967	0.796357
Y82E9BR.20	Y82E9BR.20	Y82E9BR.20.2	1.14874	-0.0439131	1	1
C36A4.11	C36A4.11	C36A4.11.1	10.2934	0.295499	0.0262921	0.417841
fbxb-37	T16A1.8	T16A1.8	5.96038	0.515246	0.00381036	0.138151
fbxa-52	F07G6.6	F07G6.6	7.20621	-0.197545	0.180388	0.800154
Y41C4A.17	Y41C4A.17	Y41C4A.17	2.39405	-0.306452	0.44628	0.953213
