# Supplementary material for: Staufen Negatively Modulates MicroRNA Activity in Caenorhabditis elegans
Source: G3 (Bethesda). 2016 Feb 23;6(5):1227–37. doi: 10.1534/g3.116.027300 (PMC4856075; doi:10.1534/g3.116.027300)
Supplement: Supplemental Material [file supp_g3.116.027300_TableS9.xlsx]

## Sheet: Table S9
Table S9: Raw piRNA read counts
piRNA name	WB-id	Sequence name	WT rep1	WT rep2	WT rep3	stau-1 rep1	stau-1 rep2	stau-1 rep3
21ur-15479	WBGene00170953	Y74C9A.7	0	0	0	0	0	0
21ur-13439	WBGene00173569	Y74C9A.8	7	0	2	2	2	0
21ur-3928	21ur-3928	21ur-3928	22	14	13	5	15	10
21ur-6226	21ur-6226	21ur-6226	125	84	83	77	145	157
21ur-8411	WBGene00166632	W04C9.7	8	8	5	17	14	11
21ur-14112	WBGene00173142	Y71G12B.34	0	0	0	0	0	0
21ur-978	21ur-978	21ur-978	15	13	7	4	7	21
21ur-2512	21ur-2512	21ur-2512	51	10	11	20	40	16
21ur-12591	21ur-12591	21ur-12591	0	0	0	0	0	0
21ur-5564	21ur-5564	21ur-5564	50	26	13	17	32	21
21ur-15102	WBGene00165483	Y23H5B.11	0	0	0	0	0	0
21ur-3126	21ur-3126	21ur-3126	6	2	2	1	1	5
21ur-9806	21ur-9806	21ur-9806	9	0	0	0	1	0
21ur-2357	21ur-2357	21ur-2357	92	37	65	101	81	86
21ur-11567	WBGene00174161	T12F5.6	0	1	0	0	1	0
21ur-8290	21ur-8290	21ur-8290	7	1	1	2	8	1
21ur-14833	WBGene00170884	C44E4.9	0	0	0	0	0	0
21ur-10520	WBGene00166055	F25F8.3	0	0	0	0	0	0
21ur-12374	WBGene00170676	F48C1.10	0	0	0	0	0	0
21ur-11585	WBGene00170835	F27C1.14	0	0	0	0	0	0
21ur-14376	WBGene00173337	F27C1.15	0	0	0	0	0	0
21ur-12380	WBGene00174770	C09D4.7	0	0	0	1	2	0
21ur-13310	WBGene00174741	F59A3.11	0	0	0	0	0	0
21ur-14650	WBGene00166087	F56H1.8	0	0	0	0	0	0
21ur-15563	WBGene00169521	F56H1.9	0	0	0	0	0	0
21ur-14742	WBGene00165439	T10E9.10	0	0	0	0	0	1
21ur-14797	WBGene00173303	F57B10.15	0	0	0	0	0	0
21ur-11100	WBGene00171678	R06C7.11	0	0	0	0	0	0
21ur-15108	WBGene00167193	C15A11.8	0	1	2	0	0	1
21ur-12039	WBGene00169462	F58H10.2	0	0	0	0	0	0
21ur-12756	WBGene00174114	D2005.8	5	4	1	0	9	9
21ur-14242	WBGene00170927	F18C12.5	0	0	0	0	0	0
21ur-13146	WBGene00167052	ZK265.12	5	0	0	0	0	0
21ur-15539	WBGene00167006	F52B5.8	0	0	0	0	0	0
21ur-12971	WBGene00171005	D1081.13	0	0	0	0	0	0
21ur-12977	WBGene00165095	F36F2.9	2	2	0	6	2	2
21ur-14451	WBGene00170280	T05F1.14	0	0	0	0	0	0
21ur-13318	WBGene00172021	T23H4.4	0	0	0	0	0	0
21ur-15327	WBGene00172802	F52F12.10	0	0	0	0	0	0
21ur-9589	WBGene00165026	C03C11.3	1	0	0	1	0	0
21ur-11603	WBGene00166975	C03C11.4	1	0	0	1	0	0
21ur-2788	21ur-2788	21ur-2788	12	1	0	4	3	8
21ur-139	21ur-139	21ur-139	0	0	6	0	0	0
21ur-15703	21ur-15703	21ur-15703	7	4	5	5	6	6
21ur-14951	WBGene00174311	F45H11.7	0	0	0	0	0	0
21ur-6046	21ur-6046	21ur-6046	234	189	228	246	268	380
21ur-14367	WBGene00174000	T22A3.10	0	0	0	0	0	0
21ur-1712	21ur-1712	21ur-1712	169	169	95	68	102	86
21ur-459	21ur-459	21ur-459	167	183	116	51	87	99
21ur-14744	WBGene00166290	Y52B11A.15	0	0	0	0	0	0
21ur-803	21ur-803	21ur-803	816	573	544	312	416	598
21ur-11055	21ur-11055	21ur-11055	0	0	1	0	0	0
21ur-10991	21ur-10991	21ur-10991	6	2	2	6	0	1
21ur-3549	21ur-3549	21ur-3549	715	484	360	278	498	317
21ur-3071	21ur-3071	21ur-3071	139	123	156	128	152	63
21ur-12279	WBGene00168505	H28O16.3	0	0	0	0	0	0
21ur-13937	WBGene00173115	C17H1.28	0	0	0	0	0	0
21ur-13800	WBGene00169245	C17H1.22	0	0	0	0	2	0
21ur-15524	WBGene00169224	ZK1053.8	0	0	0	0	0	0
21ur-15587	WBGene00172703	Y37H9A.8	42	26	28	32	65	27
21ur-15569	WBGene00170108	Y37H9A.7	60	30	31	31	50	38
21ur-15386	WBGene00172654	W09G3.9	0	0	0	0	0	0
21ur-10133	21ur-10133	21ur-10133	0	0	0	0	0	0
21ur-13877	WBGene00171818	F53G12.14	1	0	0	0	0	0
21ur-15400	WBGene00169222	C53D5.8	0	1	0	0	0	0
21ur-13405	WBGene00166448	C53D5.7	0	0	0	0	0	0
21ur-15525	WBGene00174760	R06A10.6	0	0	0	0	0	0
21ur-2696	21ur-2696	21ur-2696	14	7	23	8	36	11
21ur-13232	WBGene00170789	F47G6.5	0	0	0	0	0	0
21ur-12465	WBGene00172419	Y92H12A.7	0	3	0	0	0	0
21ur-15161	WBGene00170253	F12B6.4	0	0	0	0	0	0
21ur-13866	WBGene00166332	H26D21.3	2	7	1	0	2	2
21ur-13258	WBGene00169408	C50F2.11	0	0	0	0	0	0
21ur-15385	WBGene00170333	F55C7.8	0	0	0	0	0	0
21ur-14824	WBGene00168694	C09D1.3	0	0	0	0	0	0
21ur-14920	WBGene00173238	T01A4.4	0	0	0	0	0	0
21ur-11631	WBGene00168457	D1007.21	0	0	0	1	1	4
21ur-12047	WBGene00171130	T04D1.6	13	8	2	11	8	6
21ur-14928	WBGene00169118	F25F8.4	0	0	0	0	0	0
21ur-11275	WBGene00167709	Y110A7A.22	0	0	0	0	0	0
21ur-14736	WBGene00173516	C24A11.10	0	0	0	0	0	0
21ur-13508	WBGene00173290	T05E8.4	0	0	0	0	0	0
21ur-13147	WBGene00167738	M01A10.6	0	0	0	0	0	0
21ur-9108	WBGene00166331	M01E11.8	0	0	0	0	0	0
21ur-14150	WBGene00166549	B0414.9	0	0	0	0	0	1
21ur-13804	WBGene00168182	C34G6.8	6	0	0	8	1	0
21ur-14839	WBGene00165567	T27A3.10	0	0	0	0	0	0
21ur-14010	WBGene00169979	T05E7.6	0	0	0	0	0	0
21ur-15496	WBGene00172093	C10G11.11	0	0	0	0	0	0
21ur-13226	WBGene00170698	D2092.11	0	0	0	0	0	0
21ur-15531	WBGene00171346	F15C11.3	0	0	0	0	0	0
21ur-15127	WBGene00168761	W01A8.9	0	0	0	0	0	0
21ur-14256	WBGene00173107	K10D3.7	0	0	0	0	0	0
21ur-12937	WBGene00167822	F21C3.8	2	0	0	0	3	0
21ur-14201	WBGene00171935	F21C3.9	0	0	0	1	0	0
21ur-13600	WBGene00169054	F52A8.7	0	0	0	0	0	0
21ur-13320	WBGene00168081	C15A11.9	0	0	0	0	0	0
21ur-12969	WBGene00170426	C26C6.11	0	0	0	0	0	0
21ur-12259	WBGene00170690	D2030.13	0	0	0	0	0	0
21ur-12960	WBGene00168760	F26A3.10	0	0	0	0	0	0
21ur-14981	WBGene00167652	F26A3.9	0	0	0	0	0	0
21ur-14108	WBGene00167018	C54G4.10	0	0	0	0	0	0
21ur-14822	WBGene00171280	T28B8.8	0	0	0	0	0	0
21ur-11977	WBGene00167759	T28B8.7	0	0	0	0	0	0
21ur-11146	WBGene00169597	T08G11.7	2	0	0	0	0	0
21ur-14332	WBGene00169515	F36F2.10	0	0	0	0	0	0
21ur-12762	WBGene00168700	T06D10.4	0	0	0	0	0	0
21ur-13519	WBGene00165627	F25H5.11	0	0	0	0	0	0
21ur-962	21ur-962	21ur-962	106	81	61	53	105	49
21ur-14084	WBGene00170117	C17E4.13	6	1	0	0	0	0
21ur-10028	21ur-10028	21ur-10028	7	4	0	3	3	3
21ur-11854	WBGene00170964	C41G7.12	0	0	0	1	0	0
21ur-14484	WBGene00166768	C41G7.10	0	0	0	0	0	0
21ur-15380	WBGene00168707	C41G7.11	0	0	0	0	0	0
21ur-12607	WBGene00174101	C36F7.7	0	0	1	2	0	0
21ur-13747	WBGene00173976	C36F7.6	0	0	1	2	0	0
21ur-15317	WBGene00171663	C04F12.14	0	0	0	0	0	0
21ur-15375	WBGene00168902	C04F12.13	0	0	0	0	0	0
21ur-14261	WBGene00174649	F26E4.15	0	0	0	0	0	0
21ur-9704	21ur-9704	21ur-9704	3	0	0	3	0	0
21ur-12483	21ur-12483	21ur-12483	0	0	0	0	0	0
21ur-13288	WBGene00173414	Y47H9B.3	0	0	0	1	0	0
21ur-13002	21ur-13002	21ur-13002	34	13	15	38	25	24
21ur-15556	WBGene00173043	Y48G10A.8	0	0	1	0	0	0
21ur-15055	WBGene00173790	Y105E8A.35	0	0	0	1	0	0
21ur-14221	WBGene00174124	F33H2.9	0	0	0	0	2	0
21ur-15113	WBGene00169585	B0432.15	0	0	0	0	0	0
21ur-12864	WBGene00165536	F47F6.10	0	0	0	0	0	0
21ur-13751	WBGene00172169	F56D12.7	0	0	1	0	0	0
21ur-12968	WBGene00173988	K05F6.13	0	0	0	0	0	0
21ur-12798	WBGene00170391	T08E11.9	0	0	0	0	1	1
21ur-11933	WBGene00169071	ZK250.12	0	0	0	0	0	0
21ur-14095	WBGene00165357	B0454.11	0	0	0	0	0	0
21ur-8285	WBGene00170626	Y49F6C.10	45	71	29	46	53	35
21ur-14793	WBGene00165601	Y49F6C.9	6	4	6	2	3	13
21ur-14906	WBGene00171692	F12E12.13	0	0	0	0	0	0
21ur-2254	21ur-2254	21ur-2254	117	45	41	37	36	78
21ur-15129	WBGene00174852	T08H4.5	0	0	0	0	0	0
21ur-13771	WBGene00170874	T08H4.4	0	5	0	0	0	0
21ur-14843	WBGene00170483	M03A1.9	0	0	0	0	0	0
21ur-10128	WBGene00174962	Y74E4A.2	0	0	0	0	0	0
21ur-11529	WBGene00170710	C27A2.9	5	0	0	1	0	1
21ur-15200	WBGene00169980	F09C12.10	0	0	3	0	1	0
21ur-15067	WBGene00168798	F09C12.9	0	0	3	0	0	0
21ur-10456	WBGene00174410	F08B1.6	4	1	0	0	0	1
21ur-12072	WBGene00170381	F12A10.10	0	0	0	0	0	0
21ur-12205	WBGene00168297	F59G1.9	0	0	0	0	0	0
21ur-12994	WBGene00173618	F28B12.4	0	0	0	0	0	0
21ur-13598	WBGene00173285	ZK75.5	0	1	0	0	0	0
21ur-14845	WBGene00174005	C30B5.8	0	0	1	2	0	0
21ur-14881	WBGene00172016	C29F5.10	0	0	0	0	0	0
21ur-12627	WBGene00173471	K03H9.4	0	0	0	0	0	0
21ur-12158	WBGene00171858	F18C5.12	0	0	0	0	0	0
21ur-12059	WBGene00167435	B0252.9	0	0	0	0	0	0
21ur-15020	WBGene00174671	B0252.10	0	0	0	0	0	0
21ur-13293	21ur-13293	21ur-13293	1	0	1	0	3	1
21ur-11158	WBGene00167925	ZK1131.1	0	0	0	0	0	0
21ur-15508	WBGene00166288	ZK1290.16	0	0	0	0	0	0
21ur-14885	WBGene00174943	ZK1290.17	1	0	0	0	0	0
21ur-13586	WBGene00171331	C06A8.12	0	0	0	1	0	0
21ur-12243	WBGene00173840	T05A6.7	0	0	0	0	0	0
21ur-15116	WBGene00169757	ZK675.5	0	0	0	0	0	0
21ur-15545	WBGene00167440	DH11.6	0	0	0	0	0	0
21ur-13985	WBGene00174940	C41C4.13	0	0	0	1	1	0
21ur-12701	WBGene00170257	M05D6.11	0	0	0	0	0	0
21ur-15370	WBGene00171577	W01C9.8	0	0	0	0	0	0
21ur-12386	WBGene00167900	F54C9.13	0	2	0	0	0	0
21ur-14216	WBGene00173639	F28C6.12	0	0	0	0	0	0
21ur-14808	WBGene00166222	ZK1067.9	0	0	0	0	0	0
21ur-15523	WBGene00173957	C01G6.12	0	1	0	0	0	0
21ur-15579	WBGene00166375	M176.12	9	0	1	3	0	1
21ur-12211	WBGene00174501	R09D1.15	0	0	0	0	0	0
21ur-14218	WBGene00167867	F52H3.8	0	0	0	0	0	0
21ur-14969	WBGene00174753	C18D1.10	0	0	0	0	0	0
21ur-13428	WBGene00167949	F33H1.8	0	0	0	0	0	0
21ur-15355	WBGene00168785	R05H5.9	0	0	0	0	0	0
21ur-12159	WBGene00168263	C07E3.11	0	0	0	0	0	0
21ur-14788	WBGene00170796	C07E3.12	0	0	0	0	0	0
21ur-13326	WBGene00166380	E04D5.6	0	0	0	0	0	0
21ur-15552	WBGene00167071	M28.11	0	0	0	0	0	1
21ur-14768	WBGene00168444	M28.12	0	0	0	0	0	1
21ur-13748	WBGene00169648	F44F4.14	0	0	0	0	1	0
21ur-13330	WBGene00174472	C33B4.6	0	0	0	0	1	0
21ur-10182	21ur-10182	21ur-10182	19	7	0	1	9	6
21ur-15148	WBGene00165092	F07A11.7	4	0	0	0	0	0
21ur-2509	21ur-2509	21ur-2509	32	20	11	6	15	23
21ur-14685	WBGene00168899	VF13D12L.4	0	0	0	0	0	0
21ur-13811	WBGene00171687	F15A4.14	0	0	0	0	0	0
21ur-12112	WBGene00172401	F42G4.8	0	0	0	0	0	0
21ur-11594	21ur-11594	21ur-11594	0	0	1	0	4	1
21ur-11163	21ur-11163	21ur-11163	2	0	0	0	0	0
21ur-13213	WBGene00168125	Y54E2A.14	0	0	0	0	0	0
21ur-12600	WBGene00168108	Y53F4B.49	0	0	0	0	0	0
21ur-13919	WBGene00169175	K10B4.7	1	0	0	0	3	0
21ur-15264	WBGene00167898	Y43H11AL.4	0	0	0	0	0	0
21ur-9117	21ur-9117	21ur-9117	0	0	1	0	2	0
21ur-13316	WBGene00173635	C08G5.8	0	0	0	0	0	0
21ur-15590	WBGene00165213	ZK250.11	1	3	2	1	1	2
21ur-12873	21ur-12873	21ur-12873	3	0	0	0	1	0
21ur-3190	21ur-3190	21ur-3190	0	0	0	2	0	0
21ur-12599	WBGene00168892	Y110A2AL.15	4	0	1	0	0	0
21ur-14766	WBGene00169516	Y46D2A.4	0	0	0	0	0	0
21ur-14923	WBGene00166854	W10G11.21	0	0	0	0	0	0
21ur-14717	WBGene00172164	W10G11.22	0	0	0	1	0	0
21ur-13630	WBGene00174162	F10C1.10	1	0	0	0	0	0
21ur-14812	WBGene00168891	C29F5.9	0	0	0	0	0	0
21ur-14585	WBGene00165924	C56E6.8	0	0	0	0	0	3
21ur-15425	WBGene00171040	F18C5.11	0	0	0	0	0	0
21ur-12367	WBGene00168202	F54H5.6	0	0	0	0	0	0
21ur-11619	WBGene00174367	C44B7.14	2	0	0	0	0	0
21ur-13828	WBGene00166760	C44B7.13	2	0	0	4	1	0
21ur-14704	WBGene00169292	C15F1.11	0	1	0	0	0	0
21ur-12736	21ur-12736	21ur-12736	0	0	0	0	0	0
21ur-14726	WBGene00168580	D1022.10	0	0	0	0	0	0
21ur-14449	WBGene00174522	C08B11.10	1	0	0	0	1	0
21ur-13324	WBGene00165276	F35C11.8	0	0	0	0	0	0
21ur-14820	WBGene00171391	VW01C9.1	0	0	0	0	0	0
21ur-13054	WBGene00168022	W01C9.7	0	0	0	0	0	0
21ur-14377	WBGene00167783	B0457.7	0	0	0	0	0	0
21ur-14806	WBGene00167037	T24B8.8	0	0	0	0	0	0
21ur-13301	WBGene00172467	T24H10.9	1	2	0	22	0	0
21ur-15099	WBGene00168488	T24H10.10	0	0	0	0	0	0
21ur-13196	WBGene00173227	W07A12.9	0	0	0	0	0	0
21ur-8602	WBGene00165814	C01G6.11	69	45	91	120	75	80
21ur-14760	WBGene00172655	D2013.12	2	0	0	3	0	0
21ur-13955	WBGene00173449	Y51B9A.11	0	0	0	0	0	0
21ur-14961	WBGene00166882	T19H5.8	0	0	0	1	0	0
21ur-14693	WBGene00169693	T19H5.9	0	0	0	0	0	0
21ur-11208	WBGene00173099	T19H5.10	0	0	0	0	0	0
21ur-15401	WBGene00174785	R134.3	0	0	0	0	0	0
21ur-14191	WBGene00171211	F35H8.8	0	0	0	0	0	0
21ur-12807	WBGene00168864	Y53C12A.9	2	0	1	0	1	1
21ur-11344	WBGene00172506	C08H9.17	0	0	0	0	0	0
21ur-14772	WBGene00167689	ZK970.9	0	0	0	0	0	0
21ur-12490	WBGene00165467	B0334.14	0	0	0	0	0	0
21ur-14663	WBGene00168275	ZK20.7	0	0	0	1	0	0
21ur-9965	21ur-9965	21ur-9965	1	1	0	0	0	0
21ur-14127	WBGene00172204	F57G9.9	0	0	0	0	0	0
21ur-15291	WBGene00168408	F57G9.8	0	0	0	0	0	0
21ur-14976	WBGene00167842	Y46G5A.44	0	0	0	0	0	0
21ur-14302	WBGene00172140	F35C5.13	0	0	0	0	0	0
21ur-10687	WBGene00165653	F15D4.9	75	119	94	83	122	57
21ur-10492	WBGene00168059	F15D4.10	92	62	162	99	185	167
21ur-12644	21ur-12644	21ur-12644	0	0	0	0	0	0
21ur-12471	WBGene00170998	K04B12.4	0	0	0	0	0	0
21ur-11165	WBGene00171718	C13B4.4	0	0	0	0	0	0
21ur-10178	21ur-10178	21ur-10178	4	0	2	5	0	0
21ur-12457	WBGene00171949	Y53F4B.50	0	0	0	0	0	0
21ur-15209	WBGene00165861	F23H11.10	1	0	0	1	1	0
21ur-13555	WBGene00167224	C39B5.13	0	0	0	0	0	0
21ur-15567	WBGene00171512	Y54F10BM.17	0	0	0	0	0	0
21ur-12499	WBGene00165052	W04B5.7	0	0	0	0	0	0
21ur-11103	21ur-11103	21ur-11103	0	0	0	0	0	0
21ur-15373	WBGene00166939	Y71H2AM.26	0	0	0	0	0	0
21ur-14267	WBGene00171201	F56F11.6	0	0	0	0	0	0
21ur-15022	WBGene00167539	Y55D5A.7	0	0	0	1	0	0
21ur-11472	21ur-11472	21ur-11472	13	3	1	1	8	0
21ur-12980	WBGene00170659	F45H7.7	3	0	1	0	0	0
21ur-14909	WBGene00168344	C36A4.13	0	2	0	0	0	0
21ur-15583	WBGene00171984	F13B10.3	0	0	0	0	1	0
21ur-14745	WBGene00173248	C36E8.8	0	0	0	0	0	0
21ur-12297	WBGene00170819	C36E8.7	0	0	0	0	0	0
21ur-12567	WBGene00173646	E03A3.9	0	0	0	0	0	0
21ur-13313	WBGene00171985	R10E4.12	0	0	0	0	0	0
21ur-15030	WBGene00168627	R07E5.18	1	0	0	0	2	0
21ur-10785	WBGene00168552	M88.8	0	0	0	0	0	0
21ur-14291	WBGene00173893	F26A1.16	1	0	0	0	0	2
21ur-15580	WBGene00174927	R144.14	0	2	1	3	1	1
21ur-15343	WBGene00174448	Y54H5A.6	0	0	0	0	0	0
21ur-13217	WBGene00170694	Y32H12A.10	0	0	0	0	0	0
21ur-9905	WBGene00170085	F54E7.12	0	14	0	0	0	0
21ur-14137	WBGene00173723	ZK328.9	1	0	0	0	0	3
21ur-14987	WBGene00171162	C05D10.6	0	0	0	0	0	0
21ur-14724	WBGene00174966	F42A10.10	0	0	0	0	0	0
21ur-15082	WBGene00171286	C16A3.12	0	0	0	0	0	0
21ur-14505	WBGene00172353	F23F12.14	0	0	0	0	0	0
21ur-13014	WBGene00166289	F57B9.11	0	0	0	0	0	0
21ur-7304	WBGene00167713	F37C12.20	0	6	2	0	2	1
21ur-10581	WBGene00166041	F37C12.19	0	6	2	0	2	0
21ur-13080	WBGene00172146	ZK112.13	1	0	0	0	0	0
21ur-14402	WBGene00166824	C08C3.5	0	0	0	0	0	0
21ur-11860	WBGene00168375	C29E4.16	0	0	0	0	0	0
21ur-15324	WBGene00172790	ZK1236.11	0	0	0	0	0	0
21ur-14900	WBGene00168562	ZK637.16	0	0	0	0	0	0
21ur-13803	WBGene00172691	ZC84.8	0	0	0	0	0	0
21ur-9360	WBGene00172012	F58A4.15	16	39	20	19	30	33
21ur-13389	21ur-13389	21ur-13389	0	0	0	0	0	0
21ur-13321	WBGene00171929	K03H1.14	0	0	0	0	0	0
21ur-14960	WBGene00170289	M04D8.9	0	0	1	0	0	0
21ur-5679	21ur-5679	21ur-5679	51	17	13	73	21	22
21ur-9572	WBGene00171816	K11D9.4	6	2	0	4	3	0
21ur-14349	WBGene00172230	Y75B8A.42	0	0	0	0	0	0
21ur-14837	WBGene00173118	Y75B8A.43	0	0	0	0	0	0
21ur-12617	WBGene00169944	Y43F4B.14	1	2	5	4	3	3
21ur-14211	WBGene00165033	W06F12.4	0	0	0	0	0	0
21ur-15576	WBGene00169072	F40G9.16	17	2	5	1	12	2
21ur-15261	WBGene00171046	T19C3.10	0	0	0	0	0	0
21ur-13981	WBGene00167172	T17H7.8	0	0	0	0	0	0
21ur-9579	WBGene00170721	B0412.8	2	0	0	0	0	0
21ur-9823	WBGene00171981	Y82E9BR.24	12	32	22	13	23	17
21ur-13507	WBGene00169492	Y22D7AR.15	0	0	0	0	0	0
21ur-11898	WBGene00167100	Y54F10BM.16	74	128	54	92	179	132
21ur-10824	WBGene00174006	Y54F10BM.18	82	126	58	95	180	132
21ur-6890	21ur-6890	21ur-6890	3	0	1	2	2	5
21ur-14757	WBGene00169109	F37A8.6	0	0	0	0	0	0
21ur-5360	21ur-5360	21ur-5360	0	0	2	0	0	1
21ur-13952	WBGene00173378	C36E8.9	0	0	0	0	0	0
21ur-10102	WBGene00170317	C03C10.8	0	0	0	0	0	0
21ur-14269	WBGene00169029	B0285.13	0	1	0	0	0	0
21ur-14872	WBGene00167007	C45G9.16	0	0	0	0	0	0
21ur-11565	WBGene00173231	F52C9.9	2	3	0	1	0	0
21ur-14912	WBGene00174214	D1044.9	0	0	0	0	0	0
21ur-15542	WBGene00174332	C05D10.7	0	0	0	0	0	0
21ur-11634	WBGene00165991	Y42G9A.7	0	0	0	0	0	0
21ur-13658	WBGene00174304	T12A2.18	0	0	0	0	0	0
21ur-12830	WBGene00172145	T12A2.17	0	0	0	0	0	0
21ur-14922	WBGene00172390	C16A3.13	0	0	0	0	0	0
21ur-14582	WBGene00174140	F28F5.7	0	0	0	0	0	0
21ur-9477	21ur-9477	21ur-9477	0	0	1	1	0	0
21ur-11608	WBGene00166544	B0280.18	0	0	0	0	0	0
21ur-9401	21ur-9401	21ur-9401	21	8	9	17	10	28
21ur-10720	WBGene00170943	T20B12.10	0	0	0	0	0	0
21ur-12815	WBGene00171461	C18H2.6	0	0	0	0	0	0
21ur-14785	WBGene00167244	ZK1236.10	0	0	0	0	0	0
21ur-13651	WBGene00165303	K02D10.6	0	0	0	0	0	1
21ur-13808	WBGene00174886	ZK637.17	0	0	0	0	0	0
21ur-13121	WBGene00165687	T23G5.8	0	3	0	0	3	0
21ur-13400	WBGene00174882	K03H1.15	0	0	0	0	0	0
21ur-14780	WBGene00174054	R01H10.9	0	0	0	0	0	0
21ur-15673	WBGene00171114	T07C4.13	0	2	0	0	0	1
21ur-11564	WBGene00167616	Y39A1A.26	0	0	0	0	0	0
21ur-5542	21ur-5542	21ur-5542	0	0	0	0	0	0
21ur-15589	WBGene00173698	Y39E4B.15	1	0	0	0	0	2
21ur-13175	WBGene00173000	T27E9.10	0	0	0	0	0	0
21ur-12364	WBGene00170628	K08E3.12	15	5	3	3	10	4
21ur-12280	WBGene00166500	T05C7.2	0	0	0	0	0	0
21ur-2401	21ur-2401	21ur-2401	0	3	5	1	3	7
21ur-13561	WBGene00166535	F58F6.8	1	0	0	0	0	0
21ur-13169	21ur-13169	21ur-13169	0	0	0	0	0	12
21ur-15588	WBGene00168399	Y38F2AR.15	0	0	0	0	0	3
21ur-13177	WBGene00174384	Y69A2AR.34	0	0	0	0	0	0
21ur-15059	WBGene00169683	Y54G2A.54	0	5	0	0	0	0
21ur-12174	WBGene00174542	T23E1.4	0	0	0	0	0	0
21ur-12524	WBGene00165693	C04C3.8	1	0	2	0	0	0
21ur-13846	WBGene00170259	Y37E11AL.11	0	0	0	0	7	1
21ur-14903	WBGene00165899	Y37E11AR.8	1	0	0	0	0	0
21ur-14375	WBGene00169432	F28F9.6	0	0	0	0	0	0
21ur-1781	21ur-1781	21ur-1781	1	0	0	0	1	1
21ur-9890	WBGene00174298	W03B1.15	3	0	1	5	1	0
21ur-9960	WBGene00169973	R105.3	0	0	0	0	0	0
21ur-10512	WBGene00172645	R11E3.14	0	0	0	0	0	0
21ur-7600	WBGene00172271	R11E3.13	10	1	0	1	5	8
21ur-13745	WBGene00167230	R11E3.10	0	0	0	0	0	0
21ur-9902	WBGene00165431	H06H21.13	1	0	0	1	0	0
21ur-6355	WBGene00168597	H06H21.22	3	0	0	5	1	9
21ur-6623	WBGene00171454	H06H21.28	0	0	0	0	0	1
21ur-8787	WBGene00165730	H06H21.17	1	1	1	3	2	1
21ur-10653	WBGene00173294	H06H21.30	2	2	4	4	0	1
21ur-14699	WBGene00170539	H06H21.26	0	0	0	0	0	0
21ur-12118	WBGene00171016	H06H21.27	10	5	4	0	7	6
21ur-14763	WBGene00169541	H06H21.24	3	0	0	0	0	0
21ur-6748	WBGene00169623	H06H21.25	9	2	2	9	2	1
21ur-9676	WBGene00167552	H06H21.20	10	1	2	7	3	1
21ur-11114	21ur-11114	21ur-11114	1	0	0	0	0	0
21ur-11267	WBGene00165948	H06H21.18	1	0	0	0	0	0
21ur-14640	WBGene00173412	H06H21.31	0	1	0	0	0	0
21ur-12002	WBGene00172027	H06H21.29	10	20	13	16	18	11
21ur-1816	WBGene00048474	H06H21.12	10	20	13	16	18	11
21ur-9113	WBGene00174156	H06H21.34	10	20	13	16	18	11
21ur-103	WBGene00046875	Y17G9A.11	12	3	5	6	6	4
21ur-5268	WBGene00047832	Y17G9A.15	7	4	3	5	12	9
21ur-2692	WBGene00048520	Y17G9A.16	0	0	0	0	0	0
21ur-7928	WBGene00171805	Y17G9A.70	15	3	8	6	8	6
21ur-233	WBGene00049683	Y17G9A.20	1	1	5	0	0	0
21ur-14047	WBGene00168638	Y17G9A.52	121	42	63	54	93	61
21ur-5552	WBGene00167460	Y17G9A.42	154	50	82	78	115	86
21ur-13082	WBGene00168042	Y17G9A.47	3	1	2	0	0	0
21ur-9515	WBGene00172689	Y17G9A.74	3	1	2	0	0	0
21ur-8467	WBGene00169424	Y17G9A.57	11	8	8	8	8	10
21ur-10158	WBGene00167228	Y17G9A.36	6	1	2	0	0	0
21ur-193	WBGene00046319	Y17G9A.8	6	0	1	2	5	17
21ur-11954	WBGene00167754	Y17G9A.43	0	0	0	0	0	0
21ur-1381	WBGene00049655	Y17G9A.19	0	2	2	3	1	6
21ur-4056	WBGene00050620	Y17G9A.24	1	0	0	0	1	1
21ur-14795	WBGene00169046	Y17G9A.55	1	0	0	0	1	1
21ur-3389	WBGene00046648	Y17G9A.10	0	0	0	0	0	0
21ur-12825	WBGene00168750	Y17G9A.53	12	5	7	5	10	8
21ur-4504	WBGene00050804	Y17G9A.25	0	0	0	0	0	0
21ur-1940	WBGene00050443	Y17G9A.22	17	1	0	3	3	3
21ur-9276	WBGene00166423	Y17G9A.29	83	9	20	14	18	19
21ur-15300	WBGene00174290	Y17G9A.79	83	9	20	14	18	19
21ur-13290	WBGene00170957	Y17G9A.64	0	1	0	0	0	0
21ur-13074	WBGene00166629	Y17G9A.31	2	0	0	0	0	0
21ur-8485	WBGene00169076	Y17G9A.56	2	0	0	0	0	0
21ur-10451	WBGene00174942	Y17G9A.83	0	0	1	0	5	2
21ur-13101	WBGene00166556	Y17G9A.30	0	0	0	0	0	0
21ur-15441	WBGene00166749	Y17G9A.32	0	0	0	0	0	0
21ur-6713	WBGene00168596	Y17G9A.51	4	0	4	1	3	3
21ur-13948	WBGene00170324	Y17G9A.61	4	0	4	1	3	3
21ur-12868	WBGene00172322	Y17G9A.73	4	0	4	1	3	3
21ur-6750	WBGene00167219	Y17G9A.35	5	5	4	5	3	0
21ur-15037	WBGene00168217	Y17G9A.49	0	0	0	0	0	0
21ur-7358	WBGene00167392	Y17G9A.39	0	0	0	0	0	0
21ur-9886	WBGene00168918	Y17G9A.54	0	0	0	0	0	0
21ur-10046	WBGene00167375	Y17G9A.37	14	4	0	9	1	3
21ur-15199	WBGene00165675	T08B6.25	3	1	0	0	0	0
21ur-1212	WBGene00046417	T08B6.11	3	1	0	0	0	0
21ur-10439	WBGene00172706	T08B6.56	7	4	0	3	6	0
21ur-12544	WBGene00168824	T08B6.38	7	1	1	6	1	3
21ur-8170	WBGene00165913	T08B6.28	18	14	19	22	16	12
21ur-8251	WBGene00170999	T08B6.46	8	2	3	0	12	7
21ur-8864	WBGene00169715	T08B6.43	1	1	1	2	1	2
21ur-15184	WBGene00165792	T08B6.26	0	0	0	0	0	1
21ur-13801	WBGene00174783	T08B6.61	0	0	0	0	1	0
21ur-7495	WBGene00170891	T08B6.45	20	4	12	9	10	6
21ur-4152	WBGene00047482	T08B6.13	20	4	12	9	10	6
21ur-12589	WBGene00166701	T08B6.29	7	0	3	0	7	4
21ur-15292	WBGene00172371	T08B6.53	0	0	0	0	0	0
21ur-5686	WBGene00168831	T08B6.39	7	0	0	2	3	9
21ur-756	WBGene00050076	T08B6.21	34	13	11	10	14	7
21ur-5759	WBGene00173780	T08B6.58	6	4	1	3	1	2
21ur-13131	WBGene00167712	T08B6.33	0	0	0	1	0	0
21ur-14911	WBGene00165812	T08B6.27	0	0	0	1	0	0
21ur-10989	WBGene00165634	T08B6.24	0	0	0	0	0	2
21ur-1302	WBGene00047743	T08B6.14	6	3	0	0	8	0
21ur-3048	WBGene00046002	T08B6.10	12	5	2	1	8	8
21ur-12228	WBGene00167858	Y9C9A.65	0	1	0	0	5	0
21ur-9936	WBGene00174560	Y9C9A.101	0	2	0	0	0	0
21ur-12898	WBGene00166473	Y9C9A.51	8	11	11	1	12	1
21ur-4175	WBGene00046737	Y9C9A.23	8	11	11	1	12	1
21ur-8981	WBGene00169159	Y9C9A.71	1	5	6	1	0	0
21ur-6675	WBGene00167582	Y9C9A.63	0	9	7	3	1	3
21ur-9081	21ur-9081	21ur-9081	6	0	5	2	0	5
21ur-9737	WBGene00167845	Y9C9A.64	1	0	0	0	0	0
21ur-13008	WBGene00167970	Y9C9A.66	5	1	2	0	1	1
21ur-7622	WBGene00170378	Y9C9A.79	17	1	5	3	3	4
21ur-14417	WBGene00171762	Y9C9A.83	17	1	5	3	3	4
21ur-13648	WBGene00174353	Y9C9A.98	0	0	0	0	0	0
21ur-6550	WBGene00172313	Y9C9A.86	8	1	5	2	1	6
21ur-11221	WBGene00171819	Y9C9A.85	8	1	5	2	1	6
21ur-13354	WBGene00167554	Y9C9A.61	2	0	1	0	0	0
21ur-8358	WBGene00174934	Y9C9A.106	0	0	0	0	0	0
21ur-13790	WBGene00165302	Y9C9A.39	3	0	6	1	4	0
21ur-10346	WBGene00170914	Y9C9A.80	0	4	3	2	0	1
21ur-9158	WBGene00170298	Y9C9A.78	21	1	12	1	0	3
21ur-9723	WBGene00174952	Y9C9A.107	10	2	0	2	2	5
21ur-5116	WBGene00045828	Y9C9A.20	24	22	18	19	22	15
21ur-14065	WBGene00174521	Y9C9A.100	7	5	6	13	2	5
21ur-13024	WBGene00173824	Y9C9A.93	7	5	6	13	2	5
21ur-10900	WBGene00171398	Y9C9A.81	7	5	6	13	2	5
21ur-14418	WBGene00167434	Y9C9A.59	5	5	6	10	1	5
21ur-15188	WBGene00172523	Y9C9A.89	0	6	0	0	1	1
21ur-10347	WBGene00166420	Y9C9A.50	0	6	0	0	1	1
21ur-8180	WBGene00169493	Y9C9A.76	15	3	1	6	0	5
21ur-7929	WBGene00167280	Y9C9A.57	13	1	6	4	13	7
21ur-9285	WBGene00174376	Y9C9A.99	0	0	0	0	0	0
21ur-9105	WBGene00165763	Y9C9A.42	6	6	0	1	4	2
21ur-9956	WBGene00174819	Y9C9A.104	5	0	0	1	0	0
21ur-13580	WBGene00165856	Y9C9A.44	5	0	0	1	0	0
21ur-6625	WBGene00169782	Y9C9A.77	1	1	2	3	3	0
21ur-10842	WBGene00175008	Y9C9A.108	0	1	0	0	0	0
21ur-7584	WBGene00165799	Y9C9A.43	22	7	10	12	14	24
21ur-2441	WBGene00045670	Y9C9A.19	10	2	3	3	3	0
21ur-357	WBGene00047619	Y9C9A.29	8	2	4	2	12	5
21ur-5256	WBGene00050549	Y9C9A.36	1	2	0	18	3	1
21ur-11641	WBGene00168911	Y9C9A.70	0	0	3	0	1	0
21ur-6701	WBGene00174904	Y9C9A.105	11	7	8	9	8	5
21ur-8708	WBGene00167450	Y9C9A.60	28	17	21	26	34	19
21ur-9398	WBGene00172362	Y9C9A.87	28	17	21	26	34	19
21ur-10997	WBGene00166475	Y9C9A.52	27	16	11	17	26	16
21ur-4650	WBGene00047372	Y9C9A.26	0	0	3	0	0	0
21ur-9258	WBGene00174268	Y9C9A.97	0	0	2	1	0	0
21ur-9201	WBGene00165916	Y9C9A.45	10	2	4	1	2	2
21ur-14036	WBGene00169595	E03H12.18	0	0	0	4	1	0
21ur-10818	WBGene00167042	E03H12.14	0	0	0	2	0	0
21ur-7153	WBGene00174537	E03H12.25	0	0	2	0	3	0
21ur-8277	WBGene00167801	E03H12.15	46	9	7	6	7	18
21ur-12618	WBGene00170942	E03H12.19	4	0	1	0	4	18
21ur-10362	WBGene00168153	E03H12.16	0	0	0	0	0	1
21ur-7969	WBGene00171478	E03H12.22	9	3	1	4	9	10
21ur-7215	WBGene00168302	T28H11.16	8	4	1	5	1	0
21ur-8750	WBGene00165931	T28H11.10	0	1	0	0	0	1
21ur-14009	WBGene00166529	T28H11.11	0	2	0	0	0	1
21ur-13077	WBGene00169803	T28H11.18	2	0	0	0	0	0
21ur-6321	WBGene00165359	T28H11.9	37	14	56	55	39	41
21ur-10397	WBGene00170573	T28H11.20	1	0	2	1	2	1
21ur-10546	WBGene00167313	T28H11.13	2	4	2	6	2	0
21ur-10115	WBGene00174137	T28H11.30	9	11	2	4	24	2
21ur-8603	WBGene00171616	T28H11.25	0	0	0	0	0	3
21ur-12147	WBGene00169885	T28H11.19	0	0	0	0	0	0
21ur-9528	WBGene00172614	T28H11.27	0	0	0	0	0	0
21ur-6413	WBGene00173402	C09B9.70	5	1	3	3	4	5
21ur-14897	WBGene00169021	C09B9.56	5	1	4	2	0	0
21ur-12605	WBGene00173112	C09B9.69	0	1	0	0	0	3
21ur-7226	WBGene00166858	C09B9.36	0	0	0	0	0	0
21ur-13671	WBGene00166356	C09B9.32	0	0	0	0	0	0
21ur-9012	WBGene00170669	C09B9.62	2	0	0	0	0	0
21ur-14544	WBGene00166254	C09B9.30	79	30	25	11	42	7
21ur-3393	WBGene00049244	C09B9.20	79	30	25	13	42	7
21ur-7879	WBGene00173940	C09B9.74	0	1	0	1	0	5
21ur-1427	WBGene00047999	C09B9.13	12	3	11	11	6	6
21ur-15281	WBGene00171521	C09B9.63	0	0	0	0	0	0
21ur-7843	WBGene00167687	C09B9.42	2	0	0	1	0	0
21ur-13663	WBGene00166927	C09B9.37	2	0	0	1	0	0
21ur-2652	WBGene00048204	C09B9.15	0	0	0	1	1	4
21ur-11312	WBGene00168598	C09B9.52	2	0	1	2	0	0
21ur-9914	WBGene00174612	C09B9.78	3	0	1	5	2	3
21ur-9884	WBGene00167743	C09B9.44	2	1	0	2	0	0
21ur-4266	WBGene00048772	C09B9.18	1	0	3	2	2	5
21ur-9565	WBGene00165399	C09B9.25	5	0	3	5	1	0
21ur-11017	WBGene00174963	C09B9.79	0	0	0	0	0	0
21ur-6645	WBGene00166932	C09B9.38	27	15	30	10	9	20
21ur-11022	WBGene00173933	C09B9.73	27	15	30	11	9	20
21ur-8407	WBGene00165297	C09B9.24	0	0	0	0	0	2
21ur-9776	WBGene00168996	C09B9.55	52	15	10	9	19	31
21ur-15690	WBGene00168307	C09B9.47	0	0	0	0	0	0
21ur-13921	WBGene00173827	C09B9.71	15	5	1	3	5	4
21ur-1411	WBGene00047307	C09B9.11	0	0	0	0	0	3
21ur-3753	WBGene00048390	C09B9.16	11	5	9	9	12	14
21ur-12417	WBGene00172531	C09B9.68	11	5	9	9	12	14
21ur-7133	WBGene00168324	C09B9.49	65	13	11	8	25	18
21ur-4729	WBGene00048128	C09B9.14	21	3	26	3	15	5
21ur-13617	WBGene00165485	C09B9.26	8	1	2	1	0	0
21ur-8386	WBGene00167168	C09B9.39	8	1	2	1	0	0
21ur-13692	WBGene00171529	C09B9.64	0	0	0	0	0	0
21ur-11788	WBGene00166998	C02B10.36	1	0	0	0	0	0
21ur-13153	WBGene00170876	C02B10.57	0	0	0	0	0	0
21ur-4280	WBGene00049274	C02B10.24	19	7	9	6	5	13
21ur-4762	WBGene00049598	C02B10.26	27	9	5	6	2	5
21ur-5783	WBGene00168630	C02B10.41	0	0	0	0	0	0
21ur-13854	WBGene00168970	C02B10.42	1	0	5	0	2	6
21ur-506	WBGene00045755	C02B10.9	14	1	7	5	10	5
21ur-15374	WBGene00174496	C02B10.68	14	1	7	5	10	5
21ur-2397	WBGene00045728	C02B10.8	2	0	1	1	0	1
21ur-15226	WBGene00168271	C02B10.40	18	10	34	8	8	9
21ur-6616	WBGene00171799	C02B10.60	18	10	34	8	8	9
21ur-2121	WBGene00048377	C02B10.20	1	2	2	7	2	9
21ur-12091	WBGene00172659	C02B10.62	5	0	4	5	1	2
21ur-10421	WBGene00173335	C02B10.64	5	0	4	5	1	2
21ur-14319	WBGene00171382	C02B10.59	4	0	4	5	1	2
21ur-6694	WBGene00173082	C02B10.63	2	0	4	4	1	2
21ur-10796	WBGene00174620	C02B10.69	0	0	4	0	0	0
21ur-4588	WBGene00046436	C02B10.13	0	0	1	4	0	0
21ur-10399	WBGene00170872	C02B10.56	0	0	0	0	0	0
21ur-9085	WBGene00166316	C02B10.35	1	0	0	2	1	2
21ur-4870	WBGene00046318	C02B10.12	1	0	0	2	0	2
21ur-6371	WBGene00165410	C02B10.32	3	1	2	1	1	0
21ur-950	WBGene00049456	C02B10.25	7	1	8	5	4	4
21ur-5430	WBGene00047187	C02B10.15	28	19	7	4	16	12
21ur-12642	WBGene00165762	C02B10.34	5	1	0	1	0	2
21ur-2943	WBGene00049742	C02B10.27	77	24	7	29	54	42
21ur-11778	WBGene00170303	C02B10.52	0	0	0	0	0	0
21ur-3428	WBGene00050099	C02B10.28	6	2	5	0	0	1
21ur-8385	WBGene00170294	C02B10.51	1	0	3	3	2	1
21ur-8306	WBGene00174429	C02B10.67	5	10	5	9	14	9
21ur-11345	WBGene00174289	AC7.75	10	11	4	12	3	3
21ur-6891	WBGene00168295	AC7.36	10	11	4	12	4	3
21ur-6591	WBGene00171933	AC7.58	34	21	31	27	32	38
21ur-10378	WBGene00171384	AC7.50	11	8	1	3	7	9
21ur-3769	WBGene00046675	AC7.10	10	11	7	3	3	0
21ur-3367	WBGene00048175	AC7.13	10	11	7	3	3	0
21ur-3365	WBGene00050493	AC7.19	10	11	7	3	3	0
21ur-13117	WBGene00173357	AC7.68	0	2	0	0	0	1
21ur-11568	WBGene00172181	AC7.60	25	8	29	67	48	51
21ur-11818	WBGene00170013	AC7.41	1	0	0	1	0	2
21ur-6061	WBGene00168874	AC7.38	21	12	15	13	5	7
21ur-9153	WBGene00173942	AC7.73	21	12	15	13	5	7
21ur-10908	WBGene00168177	AC7.35	10	4	4	2	0	6
21ur-7471	WBGene00171760	AC7.57	5	5	1	2	1	0
21ur-9368	WBGene00172403	AC7.62	5	1	0	0	0	0
21ur-7187	WBGene00171119	AC7.48	30	13	23	8	9	8
21ur-8774	WBGene00172200	AC7.61	30	13	23	8	9	8
21ur-12498	WBGene00168839	AC7.37	0	0	0	0	0	0
21ur-8383	WBGene00166608	AC7.26	0	0	0	0	0	0
21ur-1084	WBGene00046424	AC7.7	4	2	4	6	3	1
21ur-9238	WBGene00174508	AC7.77	6	0	0	1	7	0
21ur-7803	WBGene00169384	AC7.39	0	4	0	2	0	1
21ur-6716	WBGene00165544	AC7.21	21	13	14	6	9	12
21ur-2664	WBGene00047873	AC7.12	20	7	14	13	20	20
21ur-4695	WBGene00049302	AC7.14	20	7	14	13	20	20
21ur-1052	WBGene00049793	AC7.16	4	5	11	2	11	8
21ur-2318	WBGene00050269	AC7.18	15	14	7	24	7	13
21ur-7462	WBGene00167927	AC7.33	4	0	0	0	0	1
21ur-7532	WBGene00174636	AC7.80	9	6	2	7	0	1
21ur-5852	WBGene00174401	AC7.76	93	21	47	69	66	42
21ur-13358	WBGene00172652	AC7.64	58	12	25	35	30	13
21ur-8507	WBGene00166273	AC7.24	9	4	10	3	12	16
21ur-4409	WBGene00045876	AC7.5	94	40	62	60	56	76
21ur-13011	WBGene00174541	AC7.78	0	0	0	0	0	0
21ur-7010	WBGene00172176	AC7.59	28	18	5	4	5	12
21ur-6527	WBGene00166185	AC7.23	3	1	4	0	2	9
21ur-13578	WBGene00166490	C24D10.25	0	1	0	0	0	0
21ur-4816	WBGene00047957	C24D10.15	5	2	0	1	0	0
21ur-11328	WBGene00167919	C24D10.28	0	0	0	1	0	0
21ur-8067	WBGene00174337	C24D10.44	43	6	12	12	25	8
21ur-4351	WBGene00045824	C24D10.10	13	4	4	5	4	1
21ur-6975	WBGene00172394	C24D10.42	11	2	0	0	1	6
21ur-9926	WBGene00170022	C24D10.32	8	7	3	0	8	3
21ur-6661	WBGene00169554	C24D10.30	0	0	1	3	3	0
21ur-14622	WBGene00168766	C24D10.29	3	0	1	3	0	2
21ur-4194	WBGene00049891	C24D10.19	3	0	1	3	0	2
21ur-15259	WBGene00170397	C24D10.35	2	2	0	1	2	2
21ur-8656	WBGene00168213	W03F8.47	9	5	8	12	18	7
21ur-11605	WBGene00166830	W03F8.38	2	0	5	1	1	4
21ur-11876	WBGene00171834	W03F8.58	2	8	4	2	2	3
21ur-10684	WBGene00166899	W03F8.39	1	0	0	2	1	2
21ur-9344	WBGene00166006	W03F8.37	1	0	0	2	1	2
21ur-390	WBGene00046252	W03F8.16	1	0	0	0	0	17
21ur-7386	WBGene00172741	W03F8.62	107	19	19	9	56	19
21ur-2580	WBGene00048817	W03F8.27	2	0	2	2	0	2
21ur-3177	WBGene00050810	W03F8.33	0	3	0	0	0	0
21ur-4419	WBGene00046036	W03F8.15	18	3	14	2	9	6
21ur-14805	WBGene00168567	W03F8.49	22	2	5	11	12	8
21ur-1826	WBGene00050373	W03F8.31	24	2	5	11	12	9
21ur-8920	WBGene00168640	W03F8.50	25	9	12	21	16	19
21ur-4001	WBGene00048253	W03F8.24	8	6	0	2	4	6
21ur-11856	WBGene00171912	W03F8.59	0	0	0	4	1	0
21ur-5495	WBGene00170853	W03F8.56	15	9	3	3	2	2
21ur-3808	WBGene00045812	W03F8.13	9	2	8	5	12	7
21ur-13173	WBGene00174953	W03F8.67	9	2	8	5	12	7
21ur-8529	WBGene00165426	W03F8.35	4	6	14	14	7	11
21ur-11947	WBGene00173472	W03F8.63	2	0	2	1	3	0
21ur-8163	WBGene00171941	W03F8.60	4	7	3	7	2	0
21ur-3696	WBGene00050004	Y59E9AL.13	2	1	0	1	1	2
21ur-13880	WBGene00174078	Y59E9AL.34	1	0	0	0	0	0
21ur-2847	WBGene00046460	Y59E9AL.10	2	2	2	0	0	1
21ur-325	WBGene00046086	Y59E9AL.9	0	0	0	0	0	0
21ur-3626	WBGene00048892	Y59E9AL.12	1	0	0	0	0	0
21ur-1347	WBGene00047363	Y59E9AL.11	73	7	0	1	9	4
21ur-11530	WBGene00171877	Y59E9AL.33	1	0	1	1	2	0
21ur-12776	WBGene00170534	Y59E9AL.26	1	0	1	1	2	0
21ur-10613	WBGene00168516	Y59E9AL.22	1	0	1	1	2	0
21ur-8861	WBGene00168420	Y59E9AL.21	15	3	0	0	2	11
21ur-14391	WBGene00169124	Y59E9AL.24	0	0	0	2	0	1
21ur-12467	WBGene00171127	Y59E9AL.29	0	0	0	2	0	0
21ur-13395	WBGene00170906	Y59E9AL.28	0	0	0	0	0	0
21ur-6927	WBGene00166887	Y59E9AL.17	6	8	2	0	3	0
21ur-8445	WBGene00170776	Y59E9AL.27	12	1	2	2	10	4
21ur-15179	WBGene00167646	Y59E9AL.19	12	1	2	2	10	4
21ur-11509	WBGene00168231	Y59E9AL.20	12	1	2	2	10	4
21ur-14497	WBGene00171462	Y59E9AL.30	12	2	0	0	1	0
21ur-7305	WBGene00171646	Y59E9AL.31	12	2	0	0	1	0
21ur-7678	21ur-7678	21ur-7678	28	2	4	4	17	2
21ur-5577	21ur-5577	21ur-5577	1	2	5	4	4	5
21ur-10314	21ur-10314	21ur-10314	171	61	82	85	78	61
21ur-9591	21ur-9591	21ur-9591	14	9	7	15	7	1
21ur-7781	21ur-7781	21ur-7781	19	11	11	13	16	9
21ur-5853	21ur-5853	21ur-5853	19	5	3	6	4	8
21ur-9342	21ur-9342	21ur-9342	14	9	16	6	19	21
21ur-10603	21ur-10603	21ur-10603	43	6	30	13	29	29
21ur-6779	WBGene00169316	F36H12.48	43	6	30	13	29	29
21ur-14345	WBGene00170617	F36H12.53	5	0	0	2	1	2
21ur-14716	WBGene00167988	F36H12.44	2	0	0	0	0	0
21ur-8549	WBGene00170114	F36H12.50	1	4	2	0	0	1
21ur-13676	WBGene00165461	F36H12.37	2	0	0	0	0	0
21ur-4486	WBGene00049589	F36H12.28	1	2	1	0	3	0
21ur-10656	WBGene00170215	F36H12.51	0	3	2	0	0	4
21ur-6810	WBGene00173202	F36H12.60	9	9	1	2	0	0
21ur-12108	WBGene00168105	F36H12.45	0	0	0	0	2	0
21ur-8488	WBGene00170383	F36H12.52	20	21	16	14	15	10
21ur-10009	WBGene00165711	F36H12.38	95	28	23	38	37	41
21ur-4025	WBGene00050526	F36H12.32	95	28	23	38	37	41
21ur-14090	WBGene00172974	F36H12.59	27	2	6	9	3	6
21ur-13697	WBGene00174266	F36H12.63	0	0	0	0	0	0
21ur-2585	WBGene00049971	F36H12.30	7	3	5	5	5	4
21ur-14617	WBGene00166255	F36H12.40	14	9	10	6	16	11
21ur-2425	WBGene00048033	F36H12.25	15	9	10	6	16	11
21ur-7558	WBGene00172376	F36H12.58	9	4	11	15	7	5
21ur-5123	WBGene00049973	F36H12.31	24	18	10	37	30	13
21ur-13631	WBGene00169738	F36H12.49	9	0	0	4	3	1
21ur-6090	WBGene00174072	F36H12.62	46	15	36	21	33	29
21ur-14515	WBGene00167105	F36H12.42	1	0	0	0	1	0
21ur-13282	WBGene00170870	ZK354.14	4	0	0	1	2	1
21ur-9992	WBGene00167902	ZK354.13	36	26	9	18	21	13
21ur-5843	WBGene00172166	ZK354.15	36	26	9	18	21	13
21ur-8976	WBGene00172423	ZK354.16	2	0	0	0	1	1
21ur-7860	WBGene00172752	ZK354.17	12	1	4	0	3	3
21ur-13826	WBGene00165639	Y4C6B.34	0	0	0	0	0	0
21ur-3603	WBGene00049979	Y4C6B.22	0	0	1	0	0	0
21ur-12959	WBGene00171044	Y4C6B.69	0	1	0	0	3	0
21ur-8597	WBGene00169276	Y4C6B.59	2	0	0	0	1	6
21ur-8908	WBGene00172273	Y4C6B.74	19	3	3	5	5	11
21ur-8044	WBGene00173971	Y4C6B.87	1	6	4	0	1	1
21ur-10372	WBGene00169195	Y4C6B.58	11	15	7	8	21	4
21ur-2158	WBGene00047169	Y4C6B.14	3	1	2	4	9	5
21ur-10263	WBGene00172900	Y4C6B.79	9	0	0	1	0	1
21ur-731	WBGene00049523	Y4C6B.20	9	0	0	1	0	1
21ur-11508	WBGene00166463	Y4C6B.43	0	0	0	0	0	0
21ur-15457	WBGene00171733	Y4C6B.72	0	0	0	0	0	0
21ur-3622	WBGene00050312	Y4C6B.27	6	2	3	6	6	8
21ur-1272	WBGene00049906	Y4C6B.21	165	69	36	25	65	68
21ur-6843	WBGene00165295	Y4C6B.30	98	45	32	36	27	54
21ur-8858	WBGene00170077	Y4C6B.63	98	45	32	36	27	54
21ur-11699	WBGene00174627	Y4C6B.93	97	45	32	36	27	52
21ur-12610	WBGene00168576	Y4C6B.57	9	1	7	2	2	10
21ur-2888	WBGene00046441	Y4C6B.10	0	1	0	3	0	0
21ur-4673	WBGene00045592	Y4C6B.8	48	2	13	8	11	6
21ur-10801	WBGene00173931	Y4C6B.86	5	0	0	1	5	1
21ur-8589	WBGene00165983	Y4C6B.37	5	0	0	1	5	1
21ur-10412	WBGene00175004	Y4C6B.97	12	5	4	1	10	8
21ur-14176	WBGene00166381	Y4C6B.39	12	4	4	1	10	8
21ur-9140	WBGene00172514	Y4C6B.76	12	4	4	1	10	8
21ur-10481	WBGene00173323	Y4C6B.84	0	0	0	0	0	0
21ur-9063	WBGene00174891	Y4C6B.95	0	0	0	3	0	0
21ur-12773	WBGene00167301	Y4C6B.50	1	1	0	0	0	4
21ur-7094	WBGene00165542	Y4C6B.32	2	1	36	6	10	40
21ur-13817	WBGene00166141	Y4C6B.38	1	0	0	0	0	0
21ur-7346	WBGene00173292	Y4C6B.83	10	1	3	4	3	3
21ur-5561	WBGene00168290	Y4C6B.55	0	1	1	1	0	0
21ur-4904	WBGene00050310	Y4C6B.26	49	22	28	32	31	23
21ur-10864	WBGene00174025	Y4C6B.88	0	0	0	0	0	0
21ur-5649	WBGene00166797	Y4C6B.47	43	24	23	25	21	15
21ur-8015	WBGene00170101	Y4C6B.64	9	2	3	8	3	2
21ur-12033	WBGene00172990	Y4C6B.81	0	0	0	0	0	0
21ur-1014	WBGene00048718	Y4C6B.19	0	2	0	0	1	1
21ur-12456	21ur-12456	21ur-12456	0	0	0	0	0	0
21ur-7206	WBGene00166477	Y4C6B.44	1	1	2	0	0	2
21ur-8879	WBGene00169859	Y4C6B.62	2	2	4	3	0	7
21ur-9715	WBGene00169767	Y4C6B.61	0	2	1	1	5	0
21ur-5967	WBGene00167348	Y4C6B.51	98	34	55	26	54	49
21ur-11261	WBGene00171311	F41H10.27	0	0	0	0	0	0
21ur-8571	WBGene00170143	F41H10.24	21	3	8	6	10	4
21ur-11505	WBGene00165851	F41H10.15	4	2	8	0	0	1
21ur-7502	WBGene00165066	F41H10.13	4	2	8	0	0	1
21ur-7851	WBGene00172069	F41H10.28	0	0	1	0	0	0
21ur-6957	WBGene00170246	F41H10.25	1	1	0	0	1	0
21ur-11841	WBGene00173524	F41H10.31	0	0	0	0	0	0
21ur-14946	WBGene00168312	F41H10.20	0	0	0	1	0	0
21ur-10367	WBGene00172517	F41H10.29	0	1	0	0	0	0
21ur-8039	WBGene00166786	F41H10.16	19	27	16	5	22	4
21ur-8696	WBGene00173920	F41H10.34	5	0	1	0	8	3
21ur-8126	WBGene00169188	F41H10.22	6	4	9	4	15	11
21ur-14029	WBGene00173683	F41H10.33	4	1	4	2	5	3
21ur-8422	WBGene00168049	F41H10.18	4	0	0	3	0	0
21ur-11141	WBGene00168884	F41H10.21	2	0	1	2	1	8
21ur-5505	WBGene00174195	ZK616.58	13	4	6	10	6	5
21ur-7092	WBGene00167109	ZK616.33	44	14	25	11	25	17
21ur-7978	WBGene00168783	ZK616.39	44	14	25	11	25	17
21ur-11217	WBGene00170396	ZK616.44	3	0	1	0	2	1
21ur-8548	WBGene00166658	ZK616.31	1	4	2	1	0	3
21ur-9684	WBGene00167847	ZK616.37	0	0	1	0	0	0
21ur-13587	WBGene00166915	ZK616.32	0	2	0	0	1	0
21ur-15644	WBGene00171360	ZK616.51	0	0	0	0	0	0
21ur-13300	WBGene00173756	ZK616.55	0	0	0	2	0	0
21ur-4965	WBGene00046245	ZK616.14	8	0	5	1	2	4
21ur-9084	WBGene00171850	ZK616.52	2	0	0	0	0	3
21ur-5855	WBGene00171015	ZK616.48	7	0	1	0	6	2
21ur-3297	WBGene00045900	ZK616.12	128	88	29	32	33	69
21ur-9786	WBGene00174318	ZK616.59	1	3	4	2	4	7
21ur-6983	WBGene00166527	ZK616.30	32	6	12	18	26	24
21ur-3597	WBGene00049937	ZK616.21	33	6	12	19	26	24
21ur-13558	WBGene00165056	ZK616.23	6	2	0	2	0	1
21ur-15310	WBGene00169625	ZK616.43	1	4	2	1	3	3
21ur-1274	WBGene00046058	ZK616.13	56	19	19	49	22	15
21ur-6816	WBGene00168033	ZK616.38	4	7	7	3	0	8
21ur-10446	WBGene00167814	ZK616.36	23	10	6	5	11	10
21ur-6680	WBGene00174093	ZK616.57	32	13	19	5	11	19
21ur-15607	WBGene00168955	ZK616.40	32	13	19	5	11	19
21ur-13414	WBGene00168966	Y4C6A.39	1	1	0	0	0	0
21ur-12896	WBGene00173530	Y4C6A.60	0	0	0	1	0	0
21ur-1307	WBGene00048631	Y4C6A.15	0	0	0	1	0	0
21ur-3607	WBGene00046933	Y4C6A.10	15	7	1	23	3	12
21ur-9770	WBGene00170516	Y4C6A.44	0	0	0	2	3	0
21ur-12731	21ur-12731	21ur-12731	1	0	1	0	1	0
21ur-1678	WBGene00048328	Y4C6A.13	23	6	5	12	3	12
21ur-4756	WBGene00045847	Y4C6A.6	16	9	13	5	6	9
21ur-7321	WBGene00167495	Y4C6A.30	20	9	20	6	7	9
21ur-8727	WBGene00165370	Y4C6A.22	0	0	3	3	1	3
21ur-2136	WBGene00045632	Y4C6A.5	0	1	3	0	0	1
21ur-6118	WBGene00166716	Y4C6A.27	3	8	7	11	22	3
21ur-9807	WBGene00172758	Y4C6A.58	6	1	1	4	1	6
21ur-954	WBGene00046402	Y4C6A.8	2	1	1	0	0	3
21ur-8428	WBGene00166587	Y4C6A.25	4	1	0	8	7	1
21ur-14681	WBGene00172436	Y4C6A.55	4	1	0	8	7	1
21ur-4908	WBGene00048429	Y4C6A.14	35	14	35	10	15	14
21ur-9176	WBGene00173612	Y4C6A.61	0	0	0	0	0	0
21ur-11218	WBGene00174965	Y4C6A.67	0	1	0	0	0	0
21ur-14664	WBGene00171325	Y4C6A.47	1	0	0	0	0	0
21ur-12168	WBGene00174428	Y4C6A.64	4	1	6	3	0	3
21ur-5421	WBGene00047603	Y4C6A.12	4	1	6	3	1	3
21ur-11717	WBGene00170241	Y4C6A.43	0	1	4	0	0	0
21ur-7900	WBGene00174259	Y4C6A.63	79	9	61	25	41	54
21ur-5885	WBGene00165414	Y4C6A.23	79	9	61	25	42	54
21ur-12679	WBGene00168206	Y4C6A.34	1	0	0	1	0	0
21ur-8059	WBGene00172435	Y4C6A.54	102	47	55	16	48	46
21ur-7011	WBGene00169520	Y4C6A.41	55	13	31	15	39	15
21ur-14639	WBGene00170465	T11F8.10	0	0	0	0	0	0
21ur-15555	WBGene00169958	T11F8.9	0	0	0	0	1	0
21ur-1613	21ur-1613	21ur-1613	7	3	2	2	3	2
21ur-369	WBGene00046807	T11F8.6	0	0	0	0	0	0
21ur-1993	WBGene00046950	T11F8.7	2	0	1	0	0	4
21ur-3771	WBGene00045983	B0273.12	6	1	1	1	2	1
21ur-12014	WBGene00175021	B0273.110	38	27	23	10	20	26
21ur-2650	WBGene00047502	B0273.20	38	27	23	10	20	26
21ur-3591	WBGene00045708	B0273.8	38	27	23	10	20	26
21ur-14228	WBGene00165816	B0273.47	20	1	1	9	8	0
21ur-3767	WBGene00045805	B0273.10	20	1	1	9	8	0
21ur-11507	WBGene00165403	B0273.45	95	28	30	14	36	52
21ur-5402	WBGene00047392	B0273.18	101	28	30	14	37	52
21ur-5385	WBGene00045684	B0273.7	108	38	64	56	54	76
21ur-1163	WBGene00046476	B0273.15	5	0	1	3	2	0
21ur-11104	WBGene00169688	B0273.73	3	1	0	3	0	4
21ur-12233	WBGene00174316	B0273.106	0	3	0	0	1	2
21ur-14134	WBGene00168411	B0273.63	0	0	0	0	0	0
21ur-15046	WBGene00170390	B0273.78	0	0	0	0	0	0
21ur-4921	WBGene00050032	B0273.32	1	1	3	1	0	4
21ur-13005	WBGene00174863	B0273.109	256	168	199	208	232	305
21ur-5477	WBGene00167134	B0273.54	311	186	248	264	316	332
21ur-11786	WBGene00173015	B0273.98	16	1	8	4	4	6
21ur-12164	WBGene00170769	B0273.80	7	1	1	1	4	8
21ur-11945	WBGene00169494	B0273.71	7	1	1	1	4	8
21ur-5924	WBGene00171690	B0273.90	7	1	1	1	4	8
21ur-971	WBGene00046097	B0273.13	2	3	0	0	0	0
21ur-14633	WBGene00167612	B0273.58	0	0	0	0	0	0
21ur-6139	WBGene00165144	B0273.40	3	2	7	4	8	7
21ur-7824	WBGene00169548	B0273.72	14	2	6	5	1	4
21ur-13086	WBGene00165253	B0273.43	36	10	17	22	1	20
21ur-1256	WBGene00048871	B0273.26	41	10	17	24	1	22
21ur-12829	WBGene00169011	B0273.69	5	5	1	10	7	12
21ur-7494	WBGene00173250	B0273.101	23	4	16	14	15	15
21ur-525	WBGene00047396	B0273.19	2	1	1	6	0	1
21ur-4170	WBGene00048189	B0273.24	19	6	49	7	14	6
21ur-13225	WBGene00165158	B0273.41	19	6	49	7	14	6
21ur-13505	WBGene00171045	B0273.84	3	0	0	1	0	0
21ur-9621	WBGene00171349	B0273.86	12	4	5	3	3	2
21ur-9135	WBGene00168541	B0273.65	16	3	16	5	2	8
21ur-8682	WBGene00170971	B0273.82	20	22	1	3	7	9
21ur-13699	WBGene00170202	B0273.76	0	0	1	0	0	0
21ur-5966	WBGene00173052	B0273.99	3	0	3	2	3	0
21ur-8181	WBGene00172697	B0273.96	1	0	0	0	0	0
21ur-2196	WBGene00050255	B0273.33	24	16	35	19	30	15
21ur-1410	WBGene00048145	B0273.23	9	0	2	3	2	2
21ur-8518	WBGene00170921	B0273.81	12	9	11	26	28	4
21ur-2735	WBGene00049511	B0273.30	3	4	2	1	1	1
21ur-3011	WBGene00046804	B0273.16	32	3	9	8	13	8
21ur-22	WBGene00045667	B0273.6	1	0	0	0	4	0
21ur-13280	WBGene00171468	B0273.87	0	0	0	0	0	0
21ur-9867	WBGene00169971	B0273.75	0	2	1	1	1	0
21ur-11394	WBGene00168201	B0273.60	5	4	5	0	9	0
21ur-7458	WBGene00172484	B0273.94	4	6	1	7	4	2
21ur-10123	WBGene00167141	B0273.55	4	6	1	7	4	2
21ur-11662	WBGene00166659	B0273.52	0	0	0	0	0	0
21ur-7223	WBGene00171053	B0273.85	2	0	8	7	5	3
21ur-13386	WBGene00168355	B0273.61	2	0	8	7	5	3
21ur-9804	WBGene00170614	B0273.79	5	7	7	5	2	3
21ur-15285	WBGene00174076	B0273.103	0	0	0	0	1	4
21ur-6040	WBGene00171980	F35D6.18	129	43	42	54	46	41
21ur-9035	WBGene00170089	F35D6.12	0	0	0	0	0	0
21ur-8157	WBGene00168261	F35D6.6	30	7	11	24	17	14
21ur-9469	WBGene00173243	F35D6.23	81	44	31	19	42	41
21ur-10587	WBGene00169003	F35D6.9	16	2	0	1	2	5
21ur-6389	WBGene00173171	F35D6.22	97	30	59	58	121	44
21ur-8284	WBGene00165061	F35D6.3	97	30	59	58	121	44
21ur-7762	WBGene00171653	F35D6.16	9	4	9	1	7	8
21ur-8439	WBGene00172109	T12E12.38	38	11	5	4	4	18
21ur-15032	WBGene00167297	T12E12.28	38	11	5	4	4	18
21ur-7222	WBGene00166833	T12E12.24	2	1	0	2	1	7
21ur-11124	WBGene00169092	T12E12.31	2	1	0	2	1	7
21ur-4199	WBGene00049280	T12E12.16	8	1	0	2	0	1
21ur-9709	WBGene00174242	T12E12.41	54	27	13	29	53	39
21ur-14665	WBGene00167176	T12E12.27	0	0	0	0	0	0
21ur-1430	WBGene00046613	T12E12.9	118	81	131	37	166	180
21ur-13051	WBGene00165250	T12E12.22	14	4	3	7	3	4
21ur-1994	WBGene00047650	T12E12.12	5	9	1	3	11	23
21ur-8173	WBGene00172513	T12E12.40	1	2	1	7	10	0
21ur-3848	WBGene00049045	T12E12.15	8	11	6	6	6	8
21ur-7571	WBGene00169842	H01M01.4	0	0	0	0	0	2
21ur-1351	WBGene00045903	H01M01.1	4	1	0	2	0	3
21ur-9044	WBGene00172876	H01M01.5	16	8	3	3	7	0
21ur-15559	WBGene00166962	H01M01.2	16	8	3	3	7	0
21ur-6012	WBGene00167356	H01M01.3	523	368	300	183	339	301
21ur-3482	WBGene00050314	F26D12.27	11	1	3	1	3	6
21ur-6185	WBGene00170002	F26D12.59	11	1	3	1	3	6
21ur-12770	WBGene00170021	F26D12.60	2	0	0	0	0	0
21ur-6658	WBGene00171293	F26D12.71	48	15	25	9	13	4
21ur-3426	WBGene00048577	F26D12.18	0	1	0	1	0	1
21ur-14386	WBGene00167087	F26D12.44	0	1	0	1	0	1
21ur-13163	WBGene00169353	F26D12.58	0	0	0	0	0	0
21ur-9548	WBGene00170966	F26D12.69	10	1	7	6	7	3
21ur-7201	WBGene00174992	F26D12.97	21	8	17	18	23	7
21ur-13112	WBGene00171802	F26D12.74	21	8	17	18	23	7
21ur-1865	WBGene00046050	F26D12.5	21	8	17	18	23	7
21ur-11828	WBGene00170863	F26D12.67	3	2	5	2	5	3
21ur-15060	WBGene00170401	F26D12.66	0	0	0	0	0	0
21ur-14129	WBGene00166127	F26D12.38	21	9	12	3	14	13
21ur-14021	WBGene00170929	F26D12.68	11	0	1	5	3	8
21ur-7508	WBGene00172042	F26D12.76	6	7	8	4	6	2
21ur-8766	WBGene00167000	F26D12.43	0	0	0	0	0	0
21ur-11341	WBGene00174843	F26D12.95	48	19	29	28	47	39
21ur-7995	WBGene00173063	F26D12.82	48	19	29	28	47	39
21ur-13665	WBGene00173659	F26D12.84	0	0	0	0	0	0
21ur-14910	WBGene00170307	F26D12.64	0	0	0	0	0	0
21ur-9999	WBGene00167347	F26D12.47	11	0	10	2	4	3
21ur-5484	WBGene00167889	F26D12.50	1	6	1	2	0	1
21ur-8922	WBGene00167190	F26D12.46	1	6	1	2	0	1
21ur-7216	WBGene00166376	F26D12.40	5	0	4	3	0	12
21ur-15064	WBGene00172505	F26D12.80	5	0	4	3	0	12
21ur-2427	WBGene00046886	F26D12.10	1	0	0	1	0	0
21ur-7725	WBGene00166292	F26D12.39	12	5	12	15	8	19
21ur-15423	WBGene00174433	F26D12.91	2	3	6	5	3	4
21ur-3065	WBGene00049353	F26D12.24	67	21	34	43	32	24
21ur-13885	WBGene00170335	F26D12.65	1	2	1	0	0	2
21ur-6602	WBGene00167825	F26D12.49	6	0	0	0	0	0
21ur-1357	WBGene00048140	F26D12.15	20	5	3	4	5	3
21ur-3341	WBGene00049001	F26D12.21	5	0	0	0	0	0
21ur-10734	WBGene00165143	F26D12.29	5	0	0	0	0	0
21ur-1663	WBGene00046590	F26D12.7	13	17	3	5	18	9
21ur-7114	WBGene00166723	F26D12.42	192	128	130	84	129	138
21ur-1635	WBGene00050874	C39H7.24	22	4	16	15	20	20
21ur-12460	WBGene00165402	C39H7.25	0	0	0	0	0	0
21ur-15452	WBGene00168994	C39H7.46	21	13	22	5	11	6
21ur-1242	WBGene00045668	C39H7.11	21	13	22	5	11	6
21ur-874	WBGene00050187	C39H7.21	58	20	22	13	32	17
21ur-1064	WBGene00047942	C39H7.19	4	0	0	0	0	1
21ur-9670	WBGene00174690	C39H7.68	2	2	0	0	0	0
21ur-10704	WBGene00167537	C39H7.31	0	0	0	0	0	0
21ur-10682	WBGene00168300	C39H7.40	12	2	4	7	2	1
21ur-7051	WBGene00174383	C39H7.66	0	0	0	1	0	0
21ur-14232	WBGene00173174	C39H7.60	0	0	0	1	0	0
21ur-11814	WBGene00170409	C39H7.48	0	3	0	2	0	2
21ur-13584	WBGene00173081	C39H7.59	3	1	0	2	2	0
21ur-4818	WBGene00050539	C39H7.23	54	5	31	16	13	32
21ur-9942	WBGene00166296	C39H7.28	11	5	16	10	9	8
21ur-2612	WBGene00047816	C39H7.18	37	21	20	18	8	17
21ur-13602	WBGene00173217	C39H7.61	21	4	6	14	12	14
21ur-12145	WBGene00168654	C39H7.44	0	0	0	0	0	0
21ur-10114	WBGene00170460	C39H7.49	10	17	23	24	18	26
21ur-6512	WBGene00170814	C39H7.50	40	20	23	10	20	36
21ur-11664	WBGene00168115	C39H7.38	41	20	24	10	20	36
21ur-8295	WBGene00168606	C39H7.43	0	0	0	0	0	2
21ur-10915	WBGene00168277	C39H7.39	3	0	1	1	1	2
21ur-8466	WBGene00166808	C39H7.29	0	0	0	0	0	0
21ur-8207	WBGene00167966	C39H7.36	16	6	1	0	1	3
21ur-15390	WBGene00173369	C39H7.62	16	6	1	0	1	3
21ur-12440	WBGene00168094	C39H7.37	22	1	8	6	14	6
21ur-7819	WBGene00171410	B0547.26	7	5	0	4	2	0
21ur-11060	WBGene00170015	B0547.19	5	3	1	3	6	1
21ur-10777	WBGene00170356	B0547.20	5	3	1	3	6	1
21ur-6134	WBGene00167708	B0547.13	7	1	8	6	3	7
21ur-13184	WBGene00171137	B0547.22	7	1	8	6	3	7
21ur-7079	WBGene00173529	B0547.31	1	1	0	0	0	0
21ur-13031	WBGene00171343	B0547.25	1	1	0	0	0	0
21ur-12134	WBGene00166439	B0547.8	8	5	7	8	12	7
21ur-11610	WBGene00172813	B0547.30	9	5	8	8	12	7
21ur-10127	WBGene00165317	B0547.6	17	11	12	4	8	12
21ur-13743	WBGene00172564	B0547.29	17	11	12	4	8	12
21ur-12138	WBGene00166416	T19E7.10	31	20	20	8	13	34
21ur-7722	WBGene00165891	T19E7.9	36	20	33	8	14	34
21ur-8345	WBGene00173067	T19E7.18	42	2	9	26	9	17
21ur-6129	WBGene00173089	T19E7.19	0	0	1	0	0	0
21ur-11840	WBGene00168452	T19E7.12	0	0	1	0	0	0
21ur-11182	WBGene00169365	T19E7.14	13	9	9	18	2	24
21ur-8560	WBGene00165798	T19E7.8	13	9	9	18	2	24
21ur-10161	WBGene00169687	T19E7.15	11	6	1	1	5	24
21ur-14461	WBGene00165220	T19E7.7	11	6	1	1	5	24
21ur-7837	WBGene00173165	C55C3.61	13	4	3	5	13	6
21ur-10223	WBGene00173671	C55C3.65	10	3	2	4	4	7
21ur-9257	WBGene00173571	C55C3.64	10	3	2	4	4	7
21ur-6773	WBGene00172100	C55C3.59	2	8	2	0	3	2
21ur-6015	WBGene00169681	C55C3.48	13	8	5	9	19	20
21ur-1722	WBGene00049226	C55C3.21	101	62	58	58	71	54
21ur-5660	WBGene00172095	C55C3.58	59	38	40	42	52	68
21ur-11528	WBGene00166510	C55C3.35	59	38	40	42	52	68
21ur-14184	WBGene00174883	C55C3.70	59	37	39	41	51	67
21ur-1539	WBGene00045801	C55C3.10	12	1	3	5	5	4
21ur-14383	WBGene00169507	C55C3.46	13	1	3	5	5	4
21ur-5851	WBGene00168998	C55C3.43	13	1	3	5	5	4
21ur-8278	WBGene00165418	C55C3.33	0	0	4	3	0	2
21ur-8045	WBGene00171089	C55C3.53	10	3	5	5	5	7
21ur-10931	WBGene00165710	C55C3.34	4	1	2	2	2	5
21ur-7392	WBGene00173258	C55C3.62	55	23	37	40	56	24
21ur-8388	WBGene00169311	C55C3.44	4	0	0	2	5	0
21ur-6590	WBGene00173894	C55C3.66	5	1	0	0	6	0
21ur-14501	WBGene00172845	C55C3.60	5	1	0	0	6	0
21ur-4087	WBGene00049880	C55C3.25	0	9	2	2	4	2
21ur-4664	WBGene00047016	C55C3.13	0	1	0	1	1	9
21ur-8921	WBGene00171831	C55C3.54	10	9	3	6	5	1
21ur-2404	WBGene00047388	C55C3.14	37	5	9	11	8	20
21ur-1596	WBGene00048230	C55C3.16	14	0	3	3	5	3
21ur-8256	WBGene00170951	C55C3.52	14	0	3	3	5	3
21ur-15464	WBGene00167155	C55C3.36	0	0	2	1	0	0
21ur-7131	WBGene00171946	C55C3.55	1	0	2	1	0	0
21ur-3128	WBGene00049017	C55C3.20	443	256	162	212	262	253
21ur-2966	WBGene00047930	C55C3.15	458	262	178	222	273	256
21ur-1012	WBGene00049545	C55C3.22	2	3	11	1	2	3
21ur-385	WBGene00050029	C55C3.27	2	3	11	1	2	3
21ur-3069	WBGene00045600	C55C3.9	2	3	11	1	2	3
21ur-13960	WBGene00174168	C55C3.67	2	0	7	1	1	0
21ur-7617	WBGene00170234	C55C3.50	37	8	21	30	24	45
21ur-1232	WBGene00048436	C55C3.17	37	8	21	30	24	45
21ur-2972	WBGene00050632	C55C3.28	5	14	16	17	19	11
21ur-10862	WBGene00165406	C55C3.32	0	0	0	0	8	0
21ur-2999	WBGene00046589	C55C3.12	0	0	6	0	0	0
21ur-3326	WBGene00049562	C55C3.23	0	0	6	0	0	0
21ur-11156	WBGene00169346	C55C3.45	0	0	1	0	1	0
21ur-7250	WBGene00167163	C55C3.37	13	0	2	0	9	2
21ur-281	WBGene00046421	C55C3.11	2	1	0	0	1	1
21ur-12780	WBGene00168322	H35B03.12	11	13	3	3	3	3
21ur-6239	WBGene00169691	H35B03.14	11	13	5	4	7	5
21ur-7917	WBGene00172885	H35B03.17	9	10	15	4	9	22
21ur-1735	WBGene00049650	H35B03.7	7	7	0	7	6	3
21ur-10085	WBGene00173490	H35B03.20	7	7	0	6	6	3
21ur-11939	WBGene00171656	H35B03.15	0	1	0	1	0	0
21ur-1015	WBGene00049628	H35B03.6	1	0	2	5	0	1
21ur-8753	WBGene00167019	H35B03.11	6	0	0	0	5	0
21ur-10089	WBGene00171908	C45E5.43	0	1	1	2	5	0
21ur-8918	WBGene00174062	C45E5.51	12	3	11	11	8	7
21ur-2958	WBGene00049368	C45E5.16	5	7	4	14	10	13
21ur-3340	WBGene00049496	C45E5.17	32	21	23	21	16	34
21ur-14799	WBGene00166806	C45E5.23	32	21	23	21	16	34
21ur-4132	WBGene00047732	C45E5.13	20	5	6	5	13	3
21ur-9127	WBGene00174611	C45E5.52	2	0	2	1	6	3
21ur-7363	WBGene00168236	C45E5.28	27	12	18	10	10	5
21ur-8460	WBGene00168316	C45E5.29	9	5	19	5	9	16
21ur-1991	WBGene00048376	C45E5.15	14	11	4	5	9	16
21ur-2984	WBGene00047111	C45E5.11	28	23	21	18	7	10
21ur-3725	WBGene00050442	C45E5.18	15	7	9	4	6	2
21ur-5146	WBGene00045858	C45E5.7	1	0	1	3	5	0
21ur-6607	WBGene00170169	C45E5.36	0	0	0	0	0	0
21ur-10289	WBGene00169862	C45E5.34	22	4	13	13	16	10
21ur-8792	WBGene00173752	C45E5.49	16	2	7	4	3	2
21ur-11773	WBGene00173836	C45E5.50	0	3	0	2	0	0
21ur-8899	WBGene00166946	C45E5.24	6	4	7	10	11	13
21ur-10510	WBGene00166211	C45E5.21	4	1	1	5	8	4
21ur-11465	WBGene00170199	C45E5.37	0	0	1	0	1	4
21ur-3280	WBGene00045537	F44E8.2	13	1	6	3	4	2
21ur-10622	WBGene00172867	F44E8.35	4	1	1	3	0	3
21ur-3510	WBGene00045679	F44E8.4	9	4	9	44	6	5
21ur-11152	WBGene00171014	F44E8.34	9	4	9	44	6	5
21ur-1802	WBGene00049190	F44E8.13	399	124	157	107	289	188
21ur-4454	WBGene00046104	F44E8.5	6	2	2	1	0	1
21ur-618	WBGene00048087	F44E8.12	19	2	4	28	26	2
21ur-12265	WBGene00174552	F44E8.42	19	2	4	28	26	2
21ur-14215	WBGene00168104	C31H1.48	1	4	0	0	3	0
21ur-882	WBGene00049696	C31H1.32	1	4	0	0	3	0
21ur-299	WBGene00046078	C31H1.10	23	13	13	4	6	16
21ur-10807	WBGene00168144	C31H1.51	35	9	7	12	12	9
21ur-4327	WBGene00045833	C31H1.9	35	9	7	12	12	9
21ur-6235	WBGene00171884	C31H1.72	3	1	1	5	5	2
21ur-9159	WBGene00168163	C31H1.53	3	1	1	5	5	2
21ur-6898	WBGene00171559	C31H1.70	69	14	34	19	31	29
21ur-206	WBGene00050281	C31H1.34	15	7	11	11	8	26
21ur-7318	WBGene00167978	C31H1.47	89	31	37	21	67	36
21ur-7810	WBGene00167575	C31H1.46	0	0	0	0	0	0
21ur-11474	WBGene00171940	C31H1.73	8	0	0	8	0	1
21ur-6130	WBGene00173785	C31H1.87	19	4	12	12	13	17
21ur-10650	WBGene00169707	C31H1.63	1	0	2	1	0	0
21ur-3108	WBGene00046958	C31H1.19	4	0	4	9	5	9
21ur-79	WBGene00050770	C31H1.35	13	16	19	6	14	21
21ur-11235	WBGene00166232	C31H1.40	1	0	0	0	0	0
21ur-265	WBGene00046094	C31H1.11	22	25	9	3	25	4
21ur-900	WBGene00047604	C31H1.23	46	13	13	13	28	10
21ur-13701	WBGene00172816	C31H1.78	46	13	13	13	28	10
21ur-10719	WBGene00172018	C31H1.74	1	0	5	9	8	2
21ur-7118	WBGene00168440	C31H1.54	46	38	40	35	42	41
21ur-9750	WBGene00168982	C31H1.59	6	0	2	3	8	3
21ur-4156	WBGene00049626	C31H1.31	16	4	4	7	4	3
21ur-10596	WBGene00174915	C31H1.95	3	0	0	3	3	2
21ur-12857	WBGene00173212	C31H1.82	0	0	2	0	0	0
21ur-8877	WBGene00168648	C31H1.57	2	1	1	2	11	0
21ur-1047	WBGene00048961	C31H1.29	86	62	123	107	86	114
21ur-3026	WBGene00047458	C31H1.22	46	12	14	25	23	8
21ur-2076	WBGene00046157	C31H1.14	147	53	38	27	71	87
21ur-8676	WBGene00170068	C31H1.66	147	53	38	27	71	87
21ur-9454	WBGene00166767	C31H1.43	15	2	7	5	32	39
21ur-14041	WBGene00170705	C31H1.68	38	6	5	8	1	3
21ur-7149	WBGene00168624	C31H1.56	38	6	5	8	1	3
21ur-8742	WBGene00173461	C31H1.84	0	1	0	0	0	0
21ur-6076	WBGene00166751	C31H1.42	0	0	0	0	0	0
21ur-2036	WBGene00049718	C31H1.33	36	13	13	8	16	14
21ur-4549	WBGene00046355	C31H1.15	4	0	0	4	0	1
21ur-11549	WBGene00166898	C31H1.45	0	0	0	0	0	0
21ur-9319	WBGene00166603	C31H1.41	4	0	0	0	1	0
21ur-8830	WBGene00168127	C31H1.50	376	187	160	173	203	211
21ur-2073	WBGene00049089	C31H1.30	387	188	163	180	206	215
21ur-9601	WBGene00172154	C31H1.76	3	1	1	3	8	5
21ur-8491	WBGene00172174	C31H1.77	0	0	0	0	0	0
21ur-12772	WBGene00168147	C31H1.52	0	0	0	0	0	0
21ur-13044	WBGene00165210	C10G6.22	0	0	0	0	0	0
21ur-8997	WBGene00166355	C10G6.24	3	0	1	4	2	6
21ur-187	WBGene00046652	C10G6.5	3	0	1	4	2	6
21ur-13594	WBGene00174066	C10G6.47	4	0	0	5	0	0
21ur-1359	WBGene00047691	C10G6.9	10	1	0	0	1	3
21ur-13946	WBGene00174190	C10G6.48	0	0	0	0	0	0
21ur-878	WBGene00050647	C10G6.20	31	12	12	9	26	18
21ur-6077	WBGene00174769	C10G6.50	6	0	2	0	4	4
21ur-10845	WBGene00170071	C10G6.35	7	3	0	10	5	2
21ur-9055	WBGene00173517	C10G6.45	3	0	0	0	1	0
21ur-4525	WBGene00049172	C10G6.16	8	4	8	1	0	2
21ur-8075	WBGene00171691	C10G6.43	8	4	8	1	0	2
21ur-8764	WBGene00165654	C10G6.23	12	2	7	9	6	16
21ur-15428	WBGene00169527	C10G6.32	11	3	5	5	15	4
21ur-4010	WBGene00048954	C10G6.13	11	3	5	5	16	4
21ur-3912	WBGene00046313	C10G6.4	12	6	7	3	6	3
21ur-9311	WBGene00167772	C10G6.29	0	0	0	0	0	0
21ur-594	WBGene00047053	C10G6.7	25	14	8	24	6	6
21ur-8307	WBGene00168823	C10G6.30	2	0	0	0	0	0
21ur-14400	WBGene00167545	C10G6.28	0	0	0	0	0	0
21ur-11311	WBGene00171895	C10G6.44	20	5	9	11	9	4
21ur-14604	WBGene00170841	C10G6.40	43	20	14	18	24	22
21ur-6819	WBGene00173739	C10G6.46	43	20	14	18	24	24
21ur-12326	WBGene00168828	C10G6.31	42	20	14	18	24	24
21ur-5433	WBGene00047787	C10G6.10	14	6	9	6	20	8
21ur-6897	WBGene00167302	C06E7.56	0	2	0	0	6	2
21ur-2176	WBGene00049297	C06E7.34	0	0	0	0	0	0
21ur-6441	WBGene00173401	C06E7.78	1	0	0	1	2	0
21ur-6293	WBGene00165864	C06E7.50	1	0	0	1	2	0
21ur-4042	WBGene00047755	C06E7.23	17	2	4	5	12	15
21ur-4352	WBGene00048830	C06E7.27	26	34	44	31	37	57
21ur-12875	WBGene00170498	C06E7.69	77	42	65	56	46	59
21ur-178	WBGene00045869	C06E7.10	77	42	65	56	46	59
21ur-15098	WBGene00167427	C06E7.58	1	0	0	0	0	0
21ur-8734	WBGene00173518	C06E7.79	0	0	1	1	1	0
21ur-3600	WBGene00047027	C06E7.18	23	24	9	21	21	25
21ur-14896	WBGene00174698	C06E7.83	23	24	9	21	21	25
21ur-3476	WBGene00049090	C06E7.30	83	24	47	10	36	35
21ur-13128	WBGene00165789	C06E7.49	7	0	2	1	3	2
21ur-2895	WBGene00048998	C06E7.28	70	29	34	42	34	40
21ur-11675	WBGene00174728	C06E7.84	3	0	0	2	0	0
21ur-13250	WBGene00174861	C06E7.85	17	7	10	7	6	7
21ur-14739	WBGene00170562	C06E7.70	3	0	0	0	0	0
21ur-321	WBGene00049954	C06E7.37	0	0	0	0	0	0
21ur-432	WBGene00049487	C06E7.36	0	0	0	0	0	0
21ur-1106	WBGene00049268	C06E7.32	24	11	15	14	32	39
21ur-4374	WBGene00050779	C06E7.45	41	24	27	10	27	45
21ur-15652	WBGene00166853	C06E7.53	41	24	27	10	27	45
21ur-5290	WBGene00050707	C06E7.44	17	0	3	2	7	1
21ur-224	WBGene00046730	C06E7.16	25	10	17	21	21	21
21ur-14844	WBGene00169572	C06E7.66	2	0	1	7	0	1
21ur-7743	WBGene00175022	C06E7.87	2	0	1	7	0	1
21ur-7315	WBGene00166560	C06E7.51	1	0	0	1	0	1
21ur-1205	WBGene00049016	C06E7.29	80	32	24	26	42	34
21ur-6340	WBGene00170072	C06E7.67	17	3	2	9	1	1
21ur-15533	WBGene00165279	C06E7.47	6	0	0	1	0	3
21ur-8145	WBGene00169172	C06E7.65	6	1	2	2	0	2
21ur-1203	WBGene00050503	C06E7.42	3	4	4	8	3	9
21ur-13890	WBGene00167098	C06E7.55	1	0	0	0	6	1
21ur-15606	WBGene00172445	H04M03.63	1	0	0	0	2	0
21ur-4270	WBGene00046794	H04M03.20	0	0	0	0	0	0
21ur-8410	WBGene00165470	H04M03.30	0	0	0	0	2	0
21ur-12435	WBGene00173149	H04M03.68	0	0	2	0	0	0
21ur-15389	WBGene00169746	H04M03.49	0	0	0	0	0	0
21ur-6477	WBGene00172643	H04M03.65	18	2	7	2	5	5
21ur-3567	WBGene00047433	H04M03.22	73	33	22	26	37	14
21ur-12712	WBGene00171106	H04M03.57	1	1	0	0	3	2
21ur-9409	WBGene00173494	H04M03.71	1	1	0	0	3	2
21ur-12541	WBGene00167833	H04M03.39	0	0	0	0	1	0
21ur-14368	WBGene00165432	H04M03.29	17	5	9	2	2	2
21ur-14234	WBGene00173161	H04M03.69	0	0	0	0	0	0
21ur-14847	WBGene00167113	H04M03.37	0	0	0	0	0	0
21ur-12897	WBGene00172049	H04M03.61	0	0	0	0	0	0
21ur-11186	WBGene00172363	H04M03.62	18	1	8	8	5	4
21ur-10386	WBGene00171603	H04M03.59	19	17	6	5	5	6
21ur-13737	WBGene00170427	H04M03.53	1	0	6	3	2	1
21ur-9365	WBGene00168942	H04M03.44	1	0	6	3	2	1
21ur-2797	WBGene00047536	H04M03.23	3	4	5	3	1	4
21ur-9873	WBGene00170474	H04M03.54	17	15	16	8	19	14
21ur-6448	WBGene00174040	H04M03.74	0	0	0	0	1	0
21ur-15019	WBGene00171480	H04M03.58	0	4	2	0	0	4
21ur-12565	WBGene00174758	H04M03.76	0	4	2	0	0	4
21ur-9090	WBGene00168278	H04M03.41	89	23	32	21	50	49
21ur-3134	WBGene00050609	H04M03.27	11	2	10	8	13	13
21ur-4682	WBGene00045855	H04M03.16	38	42	27	22	36	41
21ur-3843	WBGene00046425	H04M03.19	44	37	27	22	36	41
21ur-12254	WBGene00172612	H04M03.64	2	3	0	0	0	1
21ur-8746	WBGene00166486	H04M03.34	0	1	0	0	0	0
21ur-13364	WBGene00166518	H04M03.35	0	1	0	0	0	0
21ur-2309	WBGene00045992	H04M03.17	28	9	16	3	10	3
21ur-918	WBGene00048235	H04M03.24	2	0	0	2	0	2
21ur-3101	WBGene00046035	Y44C4A.1	25	5	9	24	5	4
21ur-5108	WBGene00050871	H32C10.27	19	13	5	14	9	21
21ur-13403	WBGene00169932	H32C10.55	59	15	24	28	30	10
21ur-5320	WBGene00049630	H32C10.16	62	20	28	42	32	10
21ur-13959	WBGene00171232	H32C10.67	19	5	8	9	0	16
21ur-10945	WBGene00168210	H32C10.41	19	5	8	9	0	16
21ur-2751	WBGene00046112	H32C10.5	10	3	2	6	1	6
21ur-7783	WBGene00169876	H32C10.54	4	6	3	0	10	7
21ur-14323	WBGene00169098	H32C10.49	2	3	0	1	0	5
21ur-7259	WBGene00171116	H32C10.65	2	1	5	1	3	0
21ur-15570	WBGene00169860	H32C10.53	0	0	0	0	0	0
21ur-8342	WBGene00172986	H32C10.82	0	1	0	1	0	0
21ur-7695	WBGene00167293	H32C10.37	22	3	32	3	10	14
21ur-816	WBGene00046161	H32C10.6	28	5	6	13	2	4
21ur-9486	WBGene00171472	H32C10.70	0	0	0	0	0	0
21ur-13642	WBGene00170323	H32C10.57	3	0	0	3	0	3
21ur-15691	WBGene00174032	H32C10.86	0	0	1	0	0	0
21ur-11656	WBGene00168538	H32C10.45	2	0	1	0	2	1
21ur-10146	WBGene00170504	H32C10.60	3	0	2	1	0	3
21ur-14598	WBGene00171583	H32C10.72	3	0	2	1	0	3
21ur-12502	WBGene00167931	H32C10.39	3	0	2	1	0	3
21ur-2541	WBGene00047099	H32C10.11	7	0	1	4	0	2
21ur-5128	WBGene00049963	H32C10.19	40	31	39	44	52	43
21ur-4088	WBGene00050460	H32C10.24	12	8	9	3	11	2
21ur-4771	WBGene00046658	H32C10.9	0	0	1	2	0	1
21ur-5543	WBGene00174269	H32C10.87	81	34	37	62	31	28
21ur-10599	WBGene00168349	H32C10.44	31	13	24	20	30	14
21ur-10325	WBGene00173027	H32C10.83	0	0	0	0	0	2
21ur-5246	WBGene00050097	H32C10.21	15	9	0	1	11	4
21ur-2021	WBGene00048169	H32C10.14	9	1	7	4	20	1
21ur-6160	WBGene00171353	H32C10.68	15	11	16	17	17	19
21ur-10348	WBGene00170493	H32C10.59	15	11	16	17	17	19
21ur-100	WBGene00047662	H32C10.13	69	15	46	38	28	16
21ur-11277	WBGene00174548	H32C10.89	1	0	0	0	1	0
21ur-12379	WBGene00172078	H32C10.75	14	3	4	8	2	9
21ur-3611	WBGene00046321	H32C10.7	0	0	0	0	0	0
21ur-12958	WBGene00165333	H32C10.33	95	20	22	17	78	25
21ur-6304	WBGene00174602	H32C10.90	95	20	22	17	78	25
21ur-6877	WBGene00172827	H32C10.79	38	11	39	20	4	20
21ur-8397	WBGene00171412	H32C10.69	9	0	1	4	0	3
21ur-5956	WBGene00174821	H32C10.93	22	2	4	10	6	3
21ur-126	WBGene00046764	H32C10.10	10	4	4	7	2	0
21ur-7583	WBGene00171526	H32C10.71	14	3	7	3	3	2
21ur-14161	WBGene00166160	H32C10.35	2	0	1	3	0	1
21ur-7455	WBGene00172464	H32C10.78	4	1	0	1	1	1
21ur-11627	WBGene00170090	H32C10.56	4	1	0	1	1	1
21ur-6936	WBGene00174607	H32C10.91	3	0	2	4	2	0
21ur-15284	WBGene00170977	H32C10.64	0	0	0	0	0	1
21ur-11829	WBGene00165284	H32C10.31	53	36	52	47	54	23
21ur-1204	WBGene00047114	H32C10.12	66	36	60	22	51	62
21ur-6565	WBGene00172453	H32C10.77	3	4	8	0	4	3
21ur-10305	WBGene00168304	H32C10.42	4	0	0	1	1	2
21ur-7653	WBGene00170881	H32C10.63	4	0	2	4	5	3
21ur-6555	WBGene00174494	H32C10.88	91	58	24	29	26	35
21ur-11677	WBGene00173653	H32C10.85	0	0	0	0	0	0
21ur-8847	WBGene00169160	H32C10.50	35	6	7	12	11	8
21ur-2478	WBGene00050729	K02B2.18	30	11	19	35	14	30
21ur-3140	WBGene00048626	K02B2.12	3	3	4	3	2	7
21ur-14516	WBGene00168528	K02B2.23	3	4	6	3	3	1
21ur-4913	WBGene00050451	K02B2.16	3	4	6	3	3	1
21ur-5405	WBGene00050829	K02B2.19	6	0	6	4	1	2
21ur-12284	WBGene00174955	K02B2.34	0	0	0	0	0	0
21ur-4250	WBGene00049093	K02B2.14	0	2	0	1	0	13
21ur-7003	WBGene00165987	K02B2.22	12	1	3	4	2	1
21ur-3568	WBGene00048151	K02B2.10	47	13	19	11	46	17
21ur-13001	WBGene00165093	K02B2.20	47	13	19	11	46	17
21ur-9821	WBGene00170897	B0350.50	23	2	4	6	9	0
21ur-10562	WBGene00171113	B0350.51	23	2	4	6	9	0
21ur-14011	WBGene00168704	B0350.41	20	6	7	18	25	25
21ur-7252	WBGene00166736	B0350.31	20	6	7	18	25	25
21ur-4665	WBGene00049703	B0350.24	0	0	0	0	0	0
21ur-15352	WBGene00173382	B0350.60	314	145	153	195	197	168
21ur-6969	WBGene00166093	B0350.30	326	146	161	205	211	172
21ur-4891	WBGene00047734	B0350.15	54	15	23	8	14	11
21ur-12197	WBGene00172870	B0350.59	0	0	0	0	0	0
21ur-5229	WBGene00045617	B0350.4	16	5	7	8	3	4
21ur-11359	WBGene00169880	B0350.48	23	5	11	22	8	14
21ur-6911	WBGene00172309	B0350.56	9	0	4	0	1	0
21ur-9797	WBGene00167110	B0350.36	0	1	2	0	6	0
21ur-15003	WBGene00165936	B0350.28	0	1	2	0	6	0
21ur-3043	WBGene00047225	B0350.13	8	5	10	1	10	18
21ur-15190	WBGene00169787	B0350.47	159	71	71	76	127	121
21ur-3836	WBGene00045788	B0350.5	159	71	71	76	128	121
21ur-14975	WBGene00174982	B0350.66	0	0	0	0	0	0
21ur-8632	WBGene00168854	B0350.42	33	7	7	9	11	7
21ur-401	WBGene00047683	B0350.14	11	16	13	6	20	14
21ur-10409	WBGene00165853	B0350.27	20	7	3	12	8	9
21ur-83	WBGene00046463	B0350.8	56	15	26	29	29	34
21ur-3496	WBGene00049159	B0350.23	2	0	0	0	0	0
21ur-14209	WBGene00173764	B0350.61	0	0	0	0	0	0
21ur-8164	WBGene00167692	B0350.38	70	9	11	11	28	20
21ur-5573	WBGene00168905	B0350.43	180	89	91	89	135	143
21ur-11105	WBGene00173944	C44A5.1	44	28	19	18	10	23
21ur-11542	WBGene00165818	C46G7.39	65	34	37	41	47	35
21ur-12530	WBGene00174406	C46G7.102	65	34	37	41	47	35
21ur-12705	WBGene00168708	C46G7.62	2	0	1	4	4	4
21ur-9098	WBGene00166628	C46G7.49	2	0	1	4	4	4
21ur-8812	WBGene00168896	C46G7.64	8	1	3	0	6	1
21ur-12657	WBGene00166134	C46G7.44	13	4	6	13	5	19
21ur-10530	WBGene00169956	C46G7.75	4	0	2	4	2	1
21ur-6598	WBGene00169590	C46G7.72	1	2	0	2	3	3
21ur-6849	WBGene00169281	C46G7.70	5	0	1	7	0	4
21ur-9195	WBGene00167918	C46G7.57	73	43	37	47	65	52
21ur-3405	WBGene00047377	C46G7.17	73	43	37	47	65	52
21ur-6491	WBGene00168062	C46G7.59	16	11	7	8	3	20
21ur-10822	WBGene00170825	C46G7.82	19	2	11	2	8	14
21ur-15298	WBGene00166773	C46G7.51	0	0	0	0	0	0
21ur-12699	WBGene00169968	C46G7.76	57	59	61	30	58	50
21ur-751	WBGene00047501	C46G7.18	57	59	61	30	58	50
21ur-3768	WBGene00045910	C46G7.9	54	57	59	28	57	50
21ur-13619	WBGene00168531	C46G7.61	0	0	0	0	1	0
21ur-7205	WBGene00172142	C46G7.92	13	2	6	8	5	14
21ur-3780	WBGene00046654	C46G7.14	8	5	7	0	11	17
21ur-14583	WBGene00174558	C46G7.103	8	5	7	0	11	17
21ur-4315	WBGene00047888	C46G7.24	5	10	11	3	10	4
21ur-12180	WBGene00166924	C46G7.52	0	0	0	0	0	0
21ur-13546	WBGene00173816	C46G7.100	0	0	0	0	0	0
21ur-6798	WBGene00167938	C46G7.58	6	5	14	11	11	5
21ur-12012	WBGene00170934	C46G7.83	1	0	0	0	0	0
21ur-5365	WBGene00047585	C46G7.21	1	0	0	0	0	0
21ur-12074	WBGene00172439	C46G7.94	0	0	1	0	3	0
21ur-11960	WBGene00170005	C46G7.78	21	4	0	0	6	8
21ur-11042	WBGene00174379	C46G7.101	21	4	0	0	6	8
21ur-5839	WBGene00166003	C46G7.41	9	0	2	5	0	4
21ur-8172	WBGene00169471	C46G7.71	9	2	0	3	4	0
21ur-8133	WBGene00171236	C46G7.86	16	6	13	15	10	11
21ur-8165	WBGene00173018	C46G7.99	17	3	1	5	2	6
21ur-4430	WBGene00046475	C46G7.12	19	3	1	5	6	0
21ur-8814	WBGene00169997	C46G7.77	13	12	6	6	12	9
21ur-13003	WBGene00165966	C46G7.40	13	12	6	6	12	9
21ur-13777	WBGene00174691	C46G7.104	3	4	5	1	0	4
21ur-6758	WBGene00172882	C46G7.97	3	4	5	1	0	4
21ur-2179	WBGene00045655	C46G7.7	182	81	150	76	110	94
21ur-10993	WBGene00165528	C46G7.37	32	13	26	11	20	10
21ur-11373	WBGene00171012	C46G7.84	0	0	0	0	0	0
21ur-12800	WBGene00172190	C46G7.93	24	14	5	17	19	20
21ur-7289	WBGene00174776	C46G7.105	24	14	5	17	19	20
21ur-542	WBGene00047509	C46G7.19	4	1	0	0	0	3
21ur-3127	WBGene00045761	C46G7.8	8	0	0	0	5	0
21ur-4021	WBGene00048738	C46G7.28	31	16	23	10	39	29
21ur-615	WBGene00047191	C46G7.16	162	58	54	53	75	93
21ur-1804	WBGene00049915	C46G7.33	383	97	80	67	134	124
21ur-7625	WBGene00172591	H16O14.61	0	0	1	1	1	0
21ur-2732	WBGene00049633	H16O14.17	69	80	44	38	93	60
21ur-11665	WBGene00172223	H16O14.58	2	0	0	0	0	0
21ur-5295	WBGene00048900	H16O14.14	11	1	10	2	5	10
21ur-14025	WBGene00173636	H16O14.71	0	0	0	1	0	0
21ur-13480	WBGene00169396	H16O14.40	2	0	0	0	0	0
21ur-2354	WBGene00046189	H16O14.5	30	10	18	10	21	19
21ur-8645	WBGene00172649	H16O14.62	31	11	7	6	16	13
21ur-10342	WBGene00169628	H16O14.42	1	0	0	0	0	0
21ur-12040	WBGene00168971	H16O14.38	0	0	1	0	1	0
21ur-2348	WBGene00049336	H16O14.15	70	30	48	72	54	59
21ur-5973	WBGene00171841	H16O14.53	250	100	161	106	202	164
21ur-11210	WBGene00170407	H16O14.45	250	100	161	106	202	164
21ur-4492	WBGene00050812	H16O14.21	19	6	13	6	10	8
21ur-6686	WBGene00165268	H16O14.22	5	1	2	2	1	7
21ur-1078	WBGene00045678	H16O14.3	105	62	55	56	132	76
21ur-14006	WBGene00172098	H16O14.57	2	0	1	0	0	0
21ur-6956	WBGene00173419	H16O14.69	24	1	1	1	8	2
21ur-7155	WBGene00171224	H16O14.50	22	27	13	11	5	7
21ur-10695	WBGene00170588	H16O14.47	0	0	0	0	0	0
21ur-11088	WBGene00172557	H16O14.60	0	0	0	0	0	0
21ur-4299	WBGene00045882	H16O14.4	1	3	0	0	1	0
21ur-10246	WBGene00172830	H16O14.66	17	7	10	13	10	19
21ur-11346	WBGene00173515	H16O14.70	0	2	0	1	2	1
21ur-12890	WBGene00172708	H16O14.65	0	2	0	1	2	1
21ur-8160	WBGene00173031	H16O14.68	0	2	1	1	2	1
21ur-5982	WBGene00169669	H16O14.43	66	54	43	42	41	72
21ur-1207	WBGene00048170	H16O14.12	23	5	11	6	4	1
21ur-14188	WBGene00167236	H16O14.30	4	4	3	3	1	16
21ur-417	WBGene00049837	H16O14.20	4	4	3	3	1	16
21ur-9440	WBGene00168416	H16O14.35	7	9	4	2	2	2
21ur-7572	WBGene00165727	H16O14.26	189	97	131	129	89	142
21ur-1764	WBGene00049488	H16O14.16	26	15	26	13	9	12
21ur-223	WBGene00049710	H16O14.18	25	5	13	5	9	10
21ur-1157	WBGene00048522	K08B4.12	58	13	9	12	29	11
21ur-3740	WBGene00046850	K08B4.10	86	37	31	85	60	52
21ur-5774	WBGene00169635	K08B4.23	86	37	31	85	60	52
21ur-2987	WBGene00046212	K08B4.8	1	0	1	0	5	0
21ur-10477	WBGene00167178	K08B4.17	7	1	3	15	5	8
21ur-6141	WBGene00169658	K08B4.24	33	7	12	6	12	12
21ur-7661	WBGene00174920	K08B4.40	13	2	6	2	6	2
21ur-9826	WBGene00173661	K08B4.36	1	0	2	0	0	1
21ur-11431	WBGene00168155	K08B4.20	1	0	1	2	0	1
21ur-4109	WBGene00046595	K08B4.9	1	0	1	2	0	1
21ur-8026	WBGene00174071	K08B4.37	15	10	20	8	15	7
21ur-14313	WBGene00168710	K08B4.21	0	0	0	0	0	0
21ur-12415	WBGene00173638	K08B4.35	5	20	15	5	13	5
21ur-7724	WBGene00173122	K08B4.32	5	20	15	5	13	4
21ur-12442	WBGene00171906	K08B4.28	46	13	23	19	16	22
21ur-14443	WBGene00168047	K08B4.18	24	7	5	3	5	18
21ur-9673	WBGene00172269	K08B4.29	24	7	5	3	5	18
21ur-6515	WBGene00169522	K08B4.22	15	9	4	6	5	12
21ur-11237	WBGene00168175	M03D4.42	0	1	0	0	0	0
21ur-5997	WBGene00171009	M03D4.56	15	16	11	34	21	25
21ur-2651	WBGene00048970	M03D4.18	2	1	1	0	0	0
21ur-11892	WBGene00174382	M03D4.71	1	0	1	0	0	0
21ur-2964	WBGene00049086	M03D4.20	0	0	0	1	0	0
21ur-14720	WBGene00170750	M03D4.55	0	1	1	1	0	0
21ur-11548	WBGene00171185	M03D4.57	0	0	0	0	1	0
21ur-14171	WBGene00174528	M03D4.72	3	1	1	4	3	3
21ur-386	WBGene00050796	M03D4.27	3	1	1	4	3	3
21ur-4317	WBGene00045732	M03D4.7	10	5	8	7	17	6
21ur-7827	WBGene00171550	M03D4.60	25	10	15	30	35	27
21ur-9584	WBGene00169049	M03D4.45	24	17	14	37	31	12
21ur-1440	WBGene00049881	M03D4.23	24	17	14	37	31	12
21ur-1818	WBGene00049584	M03D4.22	2	0	0	3	0	0
21ur-5571	WBGene00167922	M03D4.41	6	4	0	1	3	2
21ur-10909	WBGene00172922	M03D4.64	5	1	2	5	6	4
21ur-13510	WBGene00167261	M03D4.38	2	0	0	0	0	0
21ur-255	WBGene00047394	M03D4.11	0	0	0	0	0	0
21ur-3678	WBGene00048413	M03D4.17	6	1	5	1	1	1
21ur-11982	WBGene00173950	M03D4.67	6	1	5	1	1	1
21ur-563	WBGene00047685	M03D4.12	25	15	57	45	28	22
21ur-11984	WBGene00170579	M03D4.54	0	0	0	0	0	0
21ur-759	WBGene00049490	M03D4.21	2	0	0	2	0	1
21ur-4552	WBGene00048075	M03D4.15	19	2	4	9	3	9
21ur-12244	WBGene00165620	M03D4.30	0	0	0	0	0	0
21ur-14521	WBGene00170123	M03D4.51	2	3	1	1	4	0
21ur-8913	WBGene00171243	M03D4.58	2	3	1	1	4	0
21ur-6053	WBGene00172206	M03D4.63	17	0	2	3	0	4
21ur-10778	WBGene00166040	M03D4.33	1	6	0	1	2	1
21ur-13537	WBGene00168857	M03D4.43	0	0	0	0	0	0
21ur-10486	WBGene00174020	M03D4.68	0	0	2	2	0	1
21ur-9792	WBGene00167146	M03D4.37	1	0	0	4	0	0
21ur-12951	WBGene00174634	M03D4.73	2	0	2	0	0	1
21ur-11979	WBGene00168458	H10D12.6	0	0	0	0	0	0
21ur-14534	WBGene00170017	C11D2.67	0	5	0	0	11	3
21ur-10452	WBGene00171744	C11D2.75	0	5	0	0	11	3
21ur-9879	WBGene00173506	C11D2.87	0	5	0	0	11	3
21ur-4770	WBGene00049995	C11D2.38	0	0	0	0	0	0
21ur-10174	WBGene00172244	C11D2.78	1	0	1	0	0	2
21ur-14077	WBGene00165760	C11D2.47	1	0	0	0	0	0
21ur-10159	WBGene00166678	C11D2.53	2	0	0	0	6	3
21ur-319	WBGene00050558	C11D2.39	17	6	7	7	27	6
21ur-8309	WBGene00165716	C11D2.45	4	3	0	1	0	7
21ur-11803	WBGene00166951	C11D2.57	0	0	0	0	2	0
21ur-2245	WBGene00046651	C11D2.19	110	29	40	37	35	78
21ur-5158	WBGene00049242	C11D2.34	32	11	13	16	22	19
21ur-14100	WBGene00171539	C11D2.73	0	0	0	0	0	0
21ur-4260	WBGene00047278	C11D2.25	3	0	0	0	1	0
21ur-4646	WBGene00047448	C11D2.26	31	11	27	13	15	25
21ur-6605	WBGene00175016	C11D2.97	18	8	10	13	15	7
21ur-10197	WBGene00174928	C11D2.96	18	8	10	13	15	7
21ur-9892	WBGene00166930	C11D2.56	18	8	10	13	15	7
21ur-13881	WBGene00168735	C11D2.61	0	0	5	0	3	0
21ur-9688	WBGene00174614	C11D2.93	0	0	0	0	0	0
21ur-9306	WBGene00166025	C11D2.49	3	0	0	1	0	1
21ur-13245	WBGene00171586	C11D2.74	0	0	0	0	0	0
21ur-3839	WBGene00048846	C11D2.31	14	6	5	16	19	10
21ur-7396	WBGene00168875	C11D2.62	0	0	3	0	1	0
21ur-14892	WBGene00165191	C11D2.43	0	0	3	0	1	0
21ur-3737	WBGene00048873	C11D2.32	3	0	3	0	8	0
21ur-3155	WBGene00050718	C11D2.41	10	3	10	3	2	2
21ur-7357	WBGene00173937	C11D2.89	10	3	10	3	2	2
21ur-4948	WBGene00048407	C11D2.29	2	0	0	0	0	0
21ur-11457	WBGene00166869	C11D2.55	2	3	6	6	20	4
21ur-8673	WBGene00167259	C11D2.58	3	1	1	0	0	1
21ur-623	WBGene00047173	C11D2.23	7	0	2	3	4	1
21ur-555	WBGene00049902	C11D2.37	0	0	0	0	0	0
21ur-10980	WBGene00173251	C11D2.86	9	0	0	3	0	11
21ur-7448	WBGene00166136	C11D2.50	42	26	25	4	22	38
21ur-4041	WBGene00045688	C11D2.9	42	26	25	4	22	38
21ur-12625	WBGene00172753	C11D2.81	37	14	20	13	22	15
21ur-7360	WBGene00172795	C11D2.82	35	14	20	13	22	15
21ur-9597	WBGene00173131	C11D2.85	34	19	7	16	0	9
21ur-3166	WBGene00049265	C11D2.35	34	19	7	16	0	9
21ur-15530	WBGene00167962	C11D2.60	0	0	0	3	2	1
21ur-4577	WBGene00046257	C11D2.16	0	0	5	4	3	1
21ur-21	WBGene00046262	C11D2.17	11	7	5	6	4	11
21ur-6254	WBGene00169556	C11D2.65	207	70	66	37	96	39
21ur-1512	WBGene00046170	C11D2.14	3	3	8	5	9	1
21ur-6440	WBGene00167651	C11D2.59	14	8	9	2	4	2
21ur-3162	WBGene00045544	C11D2.8	23	9	4	8	12	7
21ur-9379	WBGene00173952	C11D2.90	43	15	21	12	10	19
21ur-11073	WBGene00166623	C11D2.52	0	0	0	0	0	0
21ur-6910	WBGene00166317	C11D2.51	20	6	7	13	20	8
21ur-15681	WBGene00169468	C11D2.64	20	6	7	13	20	8
21ur-4902	WBGene00047079	C11D2.22	20	6	7	13	20	8
21ur-7400	WBGene00173904	C11D2.88	7	7	1	2	1	7
21ur-3846	WBGene00049127	C11D2.33	107	58	63	98	75	88
21ur-11718	WBGene00165892	C11D2.48	107	58	63	98	75	88
21ur-2429	WBGene00048299	H08M21.4	3	0	10	1	0	0
21ur-9170	WBGene00166861	H08M21.5	24	12	17	13	11	13
21ur-11329	WBGene00173501	H08M21.9	24	12	17	13	11	14
21ur-297	WBGene00046267	H08M21.1	20	4	16	16	22	14
21ur-8972	WBGene00174655	H08M21.11	6	3	3	6	6	7
21ur-14735	WBGene00167821	H08M21.6	19	13	17	5	17	4
21ur-762	WBGene00046951	H08M21.2	17	13	17	5	17	4
21ur-12027	WBGene00173140	H08M21.8	9	3	5	1	0	1
21ur-6734	WBGene00174313	H08M21.10	9	3	5	1	0	1
21ur-6155	WBGene00171494	H08M21.7	7	0	1	1	1	5
21ur-1741	WBGene00047630	H08M21.3	7	0	1	1	1	5
21ur-5469	WBGene00166008	C49A9.15	9	1	7	4	2	7
21ur-8677	WBGene00169677	C49A9.26	0	0	0	0	0	1
21ur-820	WBGene00047672	C49A9.11	0	0	2	3	0	0
21ur-3914	WBGene00049398	C49A9.12	1	0	0	4	0	0
21ur-5499	WBGene00170935	C49A9.27	10	2	4	11	1	3
21ur-8501	WBGene00174973	C49A9.38	4	0	2	1	1	2
21ur-8105	WBGene00172443	C49A9.29	0	0	0	0	0	0
21ur-9180	WBGene00174799	C49A9.37	0	0	3	1	0	1
21ur-10461	WBGene00168258	C49A9.25	0	0	0	0	0	0
21ur-7564	WBGene00166787	C49A9.22	15	0	1	3	0	3
21ur-12682	WBGene00173448	C49A9.32	0	0	0	0	2	0
21ur-10130	WBGene00166122	C49A9.17	0	0	0	0	0	0
21ur-13145	WBGene00171356	F58F9.18	0	0	0	0	0	0
21ur-8218	WBGene00174817	F58F9.22	0	3	1	1	1	0
21ur-7307	WBGene00173459	F58F9.21	3	7	4	4	1	0
21ur-10928	WBGene00172949	F58F9.20	25	14	16	6	7	12
21ur-9841	WBGene00171191	F58F9.17	25	14	16	6	7	12
21ur-8098	WBGene00165540	T13A10.19	5	0	1	0	0	3
21ur-12989	WBGene00173113	T13A10.51	0	0	0	0	0	0
21ur-6763	WBGene00170566	T13A10.37	0	0	0	0	0	0
21ur-7232	WBGene00165201	T13A10.15	25	9	3	15	11	1
21ur-14260	WBGene00165459	T13A10.17	19	4	9	0	4	3
21ur-9957	WBGene00170832	T13A10.39	66	17	19	29	38	32
21ur-14730	WBGene00172116	T13A10.45	0	0	0	0	0	0
21ur-5475	WBGene00165524	T13A10.18	80	76	17	24	27	23
21ur-7921	WBGene00171639	T13A10.42	7	0	1	3	6	1
21ur-8081	WBGene00172123	T13A10.46	1	0	0	1	0	0
21ur-8547	WBGene00172225	T13A10.48	0	0	1	0	0	0
21ur-8539	WBGene00169524	T13A10.33	0	0	0	0	0	1
21ur-13649	WBGene00169884	T13A10.34	0	0	0	0	0	0
21ur-15643	WBGene00165817	T13A10.21	0	0	0	0	0	0
21ur-11650	WBGene00168473	T13A10.27	0	0	0	0	0	0
21ur-12612	WBGene00174977	T13A10.60	0	0	0	0	1	0
21ur-13332	WBGene00170840	T13A10.40	12	2	11	12	9	9
21ur-5622	WBGene00173994	T13A10.56	258	77	120	59	143	136
21ur-9858	WBGene00174974	T13A10.59	4	6	1	3	3	12
21ur-12306	WBGene00169101	T13A10.32	1	2	0	0	1	1
21ur-14698	WBGene00166231	Y73B6BL.108	7	0	0	0	2	0
21ur-7421	WBGene00174706	Y73B6BL.266	11	9	8	8	7	8
21ur-12608	WBGene00165914	Y73B6BL.101	30	2	6	8	5	12
21ur-10048	WBGene00165964	Y73B6BL.104	0	0	4	0	0	0
21ur-8315	WBGene00171108	Y73B6BL.193	12	7	4	4	4	7
21ur-15042	WBGene00169930	Y73B6BL.164	12	7	4	4	4	7
21ur-7523	WBGene00168368	Y73B6BL.142	25	2	7	7	2	7
21ur-8355	21ur-8355	21ur-8355	198	169	178	182	256	163
21ur-5646	21ur-5646	21ur-5646	224	172	192	195	261	183
21ur-5721	WBGene00172311	Y73B6BL.212	129	65	82	74	114	71
21ur-5700	WBGene00170393	Y73B6BL.177	182	77	74	52	64	54
21ur-6424	WBGene00171681	Y73B6BL.199	614	451	349	379	335	316
21ur-14472	WBGene00173470	Y73B6BL.246	0	0	0	0	0	0
21ur-14891	WBGene00173019	Y73B6BL.229	0	0	0	0	9	1
21ur-10813	WBGene00165715	Y73B6BL.97	1	6	0	0	2	0
21ur-13601	WBGene00167630	Y73B6BL.126	0	0	0	0	0	0
21ur-298	WBGene00046734	Y73B6BL.51	3	0	0	3	2	4
21ur-6999	WBGene00174003	Y73B6BL.259	3	1	1	6	0	2
21ur-13878	WBGene00173190	Y73B6BL.234	0	0	0	0	0	0
21ur-9559	WBGene00173070	Y73B6BL.231	0	0	1	0	0	1
21ur-1336	WBGene00047445	Y73B6BL.63	0	0	4	0	3	3
21ur-6238	WBGene00173603	Y73B6BL.249	34	4	9	16	11	30
21ur-7454	WBGene00169027	Y73B6BL.152	88	15	27	41	37	28
21ur-5500	WBGene00166896	Y73B6BL.117	88	15	27	41	37	28
21ur-4451	WBGene00047971	Y73B6BL.67	12	3	1	1	6	10
21ur-7314	WBGene00168759	Y73B6BL.148	31	10	11	1	5	2
21ur-15162	WBGene00167255	Y73B6BL.122	0	0	2	0	0	0
21ur-8577	WBGene00165551	Y73B6BL.90	2	3	2	6	1	2
21ur-11692	WBGene00173349	Y73B6BL.239	0	0	3	1	0	0
21ur-13495	WBGene00165699	Y73B6BL.95	2	0	4	1	0	0
21ur-11774	WBGene00165747	Y73B6BL.98	17	4	11	9	10	8
21ur-10029	WBGene00173405	Y73B6BL.243	68	14	18	33	31	19
21ur-9038	WBGene00172923	Y73B6BL.226	35	18	15	27	18	12
21ur-14551	WBGene00173585	Y73B6BL.248	5	0	0	0	1	5
21ur-2450	WBGene00048160	Y73B6BL.68	5	0	0	0	1	5
21ur-3958	WBGene00047024	Y73B6BL.56	37	24	15	26	25	61
21ur-15233	WBGene00170869	Y73B6BL.188	7	2	2	4	9	1
21ur-11240	WBGene00173253	Y73B6BL.236	7	2	2	4	9	1
21ur-11503	WBGene00173137	Y73B6BL.233	3	0	2	2	2	0
21ur-9712	WBGene00173134	Y73B6BL.232	3	0	2	3	2	0
21ur-1323	WBGene00050046	Y73B6BL.78	3	0	2	3	2	0
21ur-15687	WBGene00174642	Y73B6BL.265	0	0	0	0	0	0
21ur-15027	WBGene00172503	Y73B6BL.215	0	0	0	0	0	0
21ur-14203	WBGene00170909	Y73B6BL.190	354	219	168	129	227	233
21ur-5623	WBGene00168207	Y73B6BL.137	357	219	168	129	227	233
21ur-7679	WBGene00170859	Y73B6BL.186	10	1	4	0	0	0
21ur-7985	WBGene00168269	Y73B6BL.140	8	5	11	4	3	10
21ur-9986	WBGene00165488	Y73B6BL.89	8	5	11	4	3	10
21ur-13852	WBGene00170273	Y73B6BL.173	24	3	15	5	20	13
21ur-9760	WBGene00170157	Y73B6BL.170	24	3	15	5	20	13
21ur-12436	WBGene00168850	Y73B6BL.149	12	8	3	5	7	0
21ur-10554	WBGene00165336	Y73B6BL.87	1	0	0	0	1	0
21ur-13172	WBGene00169532	Y73B6BL.160	7	1	3	3	0	1
21ur-7262	WBGene00167809	Y73B6BL.129	7	1	3	3	5	1
21ur-13787	WBGene00174421	Y73B6BL.264	0	0	0	0	0	0
21ur-13140	WBGene00172952	Y73B6BL.227	34	10	9	2	6	4
21ur-7980	WBGene00167311	Y73B6BL.123	34	10	9	2	6	4
21ur-11313	WBGene00173376	Y73B6BL.241	2	0	0	1	2	4
21ur-5541	WBGene00173301	Y73B6BL.237	97	51	61	83	10	64
21ur-13816	WBGene00174004	Y73B6BL.260	0	0	0	0	0	3
21ur-10292	WBGene00172450	Y73B6BL.213	38	19	27	9	14	24
21ur-9116	WBGene00173745	Y73B6BL.251	1	0	1	0	0	0
21ur-9689	WBGene00169073	Y73B6BL.153	15	2	4	4	9	2
21ur-5754	WBGene00172565	Y73B6BL.217	3	0	0	1	3	1
21ur-7111	WBGene00167702	Y73B6BL.128	6	4	9	0	2	6
21ur-12687	WBGene00171136	Y73B6BL.194	0	0	0	0	0	0
21ur-6450	WBGene00166997	Y73B6BL.118	13	3	4	5	7	5
21ur-8273	WBGene00165579	Y73B6BL.92	50	6	14	30	20	28
21ur-9708	WBGene00168570	Y73B6BL.146	52	14	8	22	29	16
21ur-14407	WBGene00169351	Y73B6BL.159	0	0	0	0	0	2
21ur-8748	WBGene00166430	Y73B6BL.112	3	2	2	3	5	6
21ur-9643	WBGene00169019	Y73B6BL.151	68	23	53	57	35	44
21ur-15437	WBGene00172792	Y73B6BL.223	5	1	1	0	5	0
21ur-11630	WBGene00173966	Y73B6BL.258	5	1	1	0	5	0
21ur-5555	WBGene00170453	Y73B6BL.178	31	0	4	1	8	5
21ur-9461	WBGene00170297	Y73B6BL.175	0	0	0	0	0	0
21ur-899	WBGene00048784	Y73B6BL.70	5	0	4	4	1	7
21ur-5914	WBGene00170281	Y73B6BL.174	2	1	0	1	2	0
21ur-8293	WBGene00170024	Y73B6BL.167	36	13	26	26	30	31
21ur-14305	WBGene00171727	Y73B6BL.200	36	13	26	26	30	31
21ur-6883	WBGene00168013	Y73B6BL.133	6	2	7	8	8	13
21ur-12125	WBGene00170692	Y73B6BL.183	7	0	1	7	11	2
21ur-8382	WBGene00170007	Y73B6BL.165	0	1	0	0	0	1
21ur-6503	WBGene00170930	Y73B6BL.191	4	14	3	0	0	0
21ur-8032	WBGene00165632	Y73B6BL.94	5	0	5	6	1	3
21ur-7745	WBGene00170831	Y73B6BL.185	31	14	9	7	5	16
21ur-13604	WBGene00171798	Y73B6BL.203	2	4	0	5	2	17
21ur-12193	WBGene00166219	Y73B6BL.107	1	1	0	0	0	2
21ur-1520	WBGene00050854	Y73B6BL.84	21	13	2	5	10	9
21ur-10058	WBGene00168341	Y73B6BL.141	0	0	0	0	0	0
21ur-8801	WBGene00172772	Y73B6BL.222	0	2	4	2	1	0
21ur-12714	WBGene00174737	Y73B6BL.267	10	8	7	6	17	9
21ur-3202	WBGene00049153	Y73B6BL.73	2	3	0	1	1	15
21ur-10783	WBGene00168123	Y73B6BL.134	4	3	6	2	8	9
21ur-10941	WBGene00173855	Y73B6BL.255	8	7	6	11	9	13
21ur-4616	WBGene00046075	Y73B6BL.50	9	7	8	11	10	13
21ur-14051	WBGene00169282	Y73B6BL.156	23	8	1	1	7	11
21ur-7544	WBGene00170655	Y73B6BL.182	23	8	1	1	7	11
21ur-15240	WBGene00168212	Y73B6BL.138	1	1	0	0	3	0
21ur-14635	WBGene00168186	Y73B6BL.136	1	1	0	0	3	0
21ur-9358	WBGene00167969	Y73B6BL.132	1	1	0	0	3	0
21ur-6578	WBGene00170492	Y73B6BL.179	11	2	5	3	16	3
21ur-12832	WBGene00168569	Y73B6BL.145	18	7	9	8	6	3
21ur-277	WBGene00050204	Y73B6BL.79	18	7	9	8	6	3
21ur-14547	WBGene00169760	Y73B6BL.163	2	0	0	0	0	0
21ur-13548	WBGene00171679	Y73B6BL.198	2	0	0	0	0	0
21ur-13865	WBGene00170792	Y73B6BL.184	14	1	13	2	6	12
21ur-7992	WBGene00170023	Y73B6BL.166	14	1	13	2	6	12
21ur-526	WBGene00046806	Y73B6BL.53	26	2	7	4	10	6
21ur-984	WBGene00050557	Y73B6BL.81	14	25	16	4	23	20
21ur-1414	WBGene00050387	Y73B6BL.80	14	6	1	4	1	5
21ur-5756	WBGene00167198	Y73B6BL.121	17	7	1	3	4	1
21ur-8113	WBGene00165364	Y73B6BL.88	36	18	17	18	25	20
21ur-10167	WBGene00173484	Y73B6BL.247	1	0	3	4	3	8
21ur-5051	WBGene00046064	Y73B6BL.49	17	2	7	15	6	6
21ur-818	WBGene00047061	Y73B6BL.59	27	27	18	13	15	13
21ur-15693	WBGene00172853	Y73B6BL.224	0	0	0	0	0	0
21ur-3318	WBGene00047393	Y73B6BL.62	33	4	11	3	2	21
21ur-3368	WBGene00047370	Y73B6BL.61	2	0	2	1	6	6
21ur-1029	WBGene00049577	Y73B6BL.76	2	0	2	1	6	6
21ur-1840	WBGene00046768	Y73B6BL.52	0	1	1	1	0	1
21ur-14688	WBGene00172266	Y73B6BL.210	2	0	0	2	0	2
21ur-2113	WBGene00045820	Y73B6BL.48	2	0	0	2	0	2
21ur-13134	WBGene00169313	Y73B6BL.157	2	1	0	1	1	4
21ur-6900	WBGene00170865	Y73B6BL.187	2	1	0	1	1	4
21ur-8630	WBGene00166831	Y73B6BL.115	9	15	14	13	11	11
21ur-13535	WBGene00170528	Y73B6BL.180	5	0	3	0	0	1
21ur-7048	WBGene00173613	Y73B6BR.29	2	0	0	2	3	1
21ur-8214	WBGene00170688	Y73B6BR.23	13	9	7	10	7	18
21ur-11539	WBGene00172912	Y73B6BR.27	1	0	0	1	0	5
21ur-4522	WBGene00047938	Y73B6BR.3	41	36	38	6	40	20
21ur-2048	WBGene00045954	Y73B6BR.2	19	18	8	20	19	18
21ur-7858	WBGene00174407	Y73B6BR.31	5	0	0	1	0	4
21ur-11877	WBGene00165905	Y73B6BR.10	10	2	4	5	3	5
21ur-13906	WBGene00170423	Y73B6BR.22	0	4	1	2	0	0
21ur-12804	WBGene00173371	Y73B6BR.28	0	4	1	2	0	0
21ur-13194	WBGene00174734	Y73B6BR.32	0	0	0	0	0	0
21ur-10201	WBGene00169728	Y73B6BR.18	35	14	12	19	6	24
21ur-9976	WBGene00165780	Y73B6BR.8	13	9	4	13	10	7
21ur-8654	WBGene00169729	Y73B6BR.19	3	0	0	0	0	4
21ur-9294	WBGene00168637	C01G5.16	9	2	3	4	1	3
21ur-12103	WBGene00173594	C01G5.24	2	0	1	0	0	0
21ur-7693	WBGene00171250	C01G5.19	0	0	0	0	0	0
21ur-6629	WBGene00168673	C01G5.17	21	13	11	10	15	7
21ur-7086	WBGene00169664	C43G2.14	9	1	0	4	5	9
21ur-15262	WBGene00169448	C43G2.11	3	1	0	0	6	0
21ur-9181	WBGene00168945	C43G2.9	0	0	0	0	0	0
21ur-6639	WBGene00171840	C43G2.19	10	2	12	1	10	6
21ur-14110	WBGene00169745	C43G2.15	0	0	0	0	0	0
21ur-10382	WBGene00169643	C43G2.13	3	0	4	0	0	1
21ur-6599	WBGene00172619	C43G2.23	1	0	2	0	3	2
21ur-11751	WBGene00172420	F38A5.19	0	0	0	0	0	1
21ur-12718	WBGene00166850	C01B10.16	3	0	0	0	1	0
21ur-7908	WBGene00167762	C01B10.20	4	4	1	0	0	2
21ur-8461	WBGene00165267	C01B10.12	0	2	0	0	2	3
21ur-7352	WBGene00172592	C01B10.36	10	0	0	0	6	3
21ur-13538	WBGene00172072	C01B10.35	3	0	1	2	6	5
21ur-7473	WBGene00167520	C01B10.19	5	12	10	0	4	5
21ur-5798	WBGene00174223	C01B10.42	19	9	4	6	6	15
21ur-11294	WBGene00169640	C01B10.25	0	0	0	2	1	0
21ur-8058	WBGene00173153	C01B10.40	4	1	0	0	0	2
21ur-14537	WBGene00171657	C01B10.31	4	1	0	0	0	2
21ur-6875	WBGene00171694	C01B10.32	3	4	0	5	3	2
21ur-12161	WBGene00167510	C01B10.18	1	0	0	0	0	1
21ur-6055	WBGene00170167	C01B10.26	15	0	1	2	1	4
21ur-15647	WBGene00165445	C01B10.14	15	0	1	2	1	4
21ur-14257	WBGene00171767	Y73B6A.11	5	2	3	0	0	0
21ur-12572	WBGene00167250	Y73B6A.8	2	0	0	0	0	0
21ur-11927	WBGene00172545	H34C03.14	3	2	2	0	4	0
21ur-15238	WBGene00170926	H34C03.13	3	5	0	0	0	0
21ur-6101	WBGene00168815	H34C03.12	19	9	11	3	16	5
21ur-7658	WBGene00166738	H34C03.9	38	31	22	39	61	31
21ur-6808	WBGene00173776	H34C03.15	0	2	0	0	3	1
21ur-12369	WBGene00170715	C17H12.23	0	0	0	0	0	0
21ur-7761	WBGene00167202	C17H12.19	3	0	0	0	0	0
21ur-11363	WBGene00167726	C17H12.21	3	0	1	1	0	2
21ur-10011	WBGene00165811	C17H12.15	0	0	0	0	0	0
21ur-8662	WBGene00166811	C17H12.18	16	4	2	8	11	15
21ur-7848	WBGene00171754	C17H12.26	2	2	6	6	1	5
21ur-11132	WBGene00166640	C17H12.16	0	0	0	0	0	0
21ur-13425	WBGene00167648	C17H12.20	0	0	0	0	0	0
21ur-9947	21ur-9947	21ur-9947	1	2	2	0	0	0
21ur-10666	WBGene00170245	H20E11.6	2	1	0	0	1	4
21ur-14253	WBGene00165731	H20E11.5	1	0	42	4	0	0
21ur-11110	WBGene00165521	H20E11.4	1	0	42	4	0	0
21ur-8175	WBGene00174615	H20E11.7	1	0	42	4	0	0
21ur-7541	WBGene00165147	C05B10.3	1	1	0	1	0	1
21ur-13576	WBGene00165649	C05B10.4	0	0	0	0	0	0
21ur-8870	WBGene00171031	C05B10.11	0	1	0	0	0	0
21ur-14312	WBGene00166397	C05B10.6	0	1	0	0	0	0
21ur-9951	WBGene00166361	C05B10.5	0	2	0	0	0	0
21ur-9506	WBGene00168272	C05B10.8	35	8	23	25	24	5
21ur-6410	WBGene00169907	C05B10.9	30	7	3	9	10	7
21ur-15195	WBGene00168577	R13H7.9	2	0	2	0	0	1
21ur-10985	WBGene00168625	R13H7.10	20	8	6	12	15	25
21ur-10117	WBGene00172611	R13H7.15	1	1	3	1	4	0
21ur-11891	WBGene00168560	R13H7.8	0	0	0	3	0	0
21ur-13933	WBGene00170078	R13H7.12	0	0	0	0	0	0
21ur-11546	WBGene00168737	T22D1.14	0	0	1	1	0	4
21ur-5850	WBGene00171034	T22D1.15	91	27	52	44	52	32
21ur-9300	WBGene00170267	B0478.17	0	0	1	0	0	0
21ur-10175	WBGene00167780	B0478.14	1	0	0	0	1	0
21ur-13531	WBGene00171978	B0478.19	1	0	0	0	0	0
21ur-13445	WBGene00173468	B0478.20	4	0	2	0	1	0
21ur-12264	WBGene00167269	B0478.11	0	0	0	0	0	1
21ur-12165	WBGene00165084	B0478.5	0	3	1	2	5	5
21ur-8741	WBGene00166605	B0478.7	0	3	1	2	5	5
21ur-8643	WBGene00166714	ZK381.16	2	1	3	0	2	0
21ur-13678	WBGene00170301	ZK381.21	27	28	19	31	27	12
21ur-10869	WBGene00172490	ZK381.28	19	13	14	23	19	8
21ur-13688	WBGene00173034	ZK381.29	13	7	9	5	19	9
21ur-8882	WBGene00168294	ZK381.20	0	0	0	0	2	1
21ur-12182	WBGene00165736	ZK381.14	2	0	0	0	3	1
21ur-1101	WBGene00047820	ZK381.13	2	0	0	0	0	0
21ur-10110	WBGene00173788	ZK381.31	0	0	0	0	0	0
21ur-7804	WBGene00174938	ZK381.33	0	2	0	1	0	0
21ur-6799	WBGene00167436	ZK381.17	13	1	1	6	0	2
21ur-13536	WBGene00174544	ZK381.32	8	0	4	4	10	1
21ur-14995	WBGene00172162	ZK381.27	9	0	4	0	1	1
21ur-14586	WBGene00171315	ZK381.25	0	0	0	0	0	0
21ur-11205	WBGene00171489	ZK381.26	0	0	0	0	0	0
21ur-11604	WBGene00172417	C06G3.15	0	0	0	0	0	0
21ur-10311	WBGene00174884	C06G3.17	11	7	2	9	9	4
21ur-12719	WBGene00174954	C06G3.18	0	0	0	0	0	0
21ur-9174	WBGene00167685	C06G3.13	9	9	5	7	3	5
21ur-9189	WBGene00167973	Y43B11AL.4	1	0	0	4	0	0
21ur-9787	WBGene00168491	Y43B11AR.10	1	0	1	0	2	0
21ur-12928	WBGene00169990	Y43B11AR.11	0	0	0	0	1	10
21ur-14731	WBGene00165013	ZC477.11	1	0	0	0	0	0
21ur-15641	WBGene00166888	ZC477.12	0	0	0	0	0	0
21ur-14705	WBGene00169303	C34D4.17	0	0	0	0	0	0
21ur-14199	WBGene00167024	C42D4.14	18	7	6	4	1	8
21ur-8221	WBGene00168507	C42D4.15	18	7	6	4	1	8
21ur-14624	WBGene00167121	D2024.11	0	0	0	0	0	0
21ur-11682	WBGene00168019	C06E4.11	0	0	0	1	2	0
21ur-14818	WBGene00165596	C06E4.9	0	0	0	1	2	0
21ur-14719	WBGene00171703	C06E4.13	6	0	1	1	3	0
21ur-6266	WBGene00170878	C06E4.12	39	1	9	5	8	25
21ur-11085	WBGene00171872	C06E4.14	0	0	0	0	0	0
21ur-10109	WBGene00172212	Y40C5A.11	5	0	0	0	0	2
21ur-11728	WBGene00165059	Y40C5A.6	0	0	0	0	0	0
21ur-12186	WBGene00166413	Y40C5A.8	0	0	0	0	0	0
21ur-14956	WBGene00173534	Y40C5A.14	2	1	2	0	0	2
21ur-12652	21ur-12652	21ur-12652	0	0	1	0	0	0
21ur-12337	WBGene00167671	B0496.9	0	0	0	0	3	0
21ur-10338	WBGene00167331	R05G6.15	0	0	1	0	0	0
21ur-9631	WBGene00174221	R05G6.17	14	5	11	9	4	15
21ur-8194	21ur-8194	21ur-8194	2	0	0	1	1	1
21ur-10108	WBGene00165509	R05G6.14	0	0	3	1	0	0
21ur-14888	WBGene00170836	T23A7.1	0	0	0	0	0	0
21ur-14916	WBGene00173508	F45E4.13	0	0	0	0	0	0
21ur-12404	WBGene00173591	F45E4.14	0	0	0	0	0	3
21ur-14273	WBGene00171604	F33D4.10	0	1	0	0	0	0
21ur-13319	WBGene00173628	C50F7.13	0	0	0	0	0	0
21ur-13514	WBGene00170141	C50F7.12	0	0	1	0	0	0
21ur-14371	WBGene00170454	C46A5.11	0	0	1	2	2	1
21ur-15050	WBGene00173810	C46A5.12	0	0	3	2	2	1
21ur-12162	WBGene00174650	C33H5.21	0	0	0	0	0	0
21ur-15670	WBGene00174023	T14A8.4	0	0	0	0	0	0
21ur-12328	WBGene00165519	T14A8.3	0	0	0	0	0	0
21ur-11826	WBGene00172235	F57H12.9	0	0	0	0	0	0
21ur-9006	WBGene00169592	Y42H9B.4	0	0	0	0	0	2
21ur-14765	WBGene00173831	C26B2.10	0	0	0	0	0	0
21ur-8451	WBGene00170582	C26B2.9	1	0	0	0	1	2
21ur-10726	WBGene00169162	C18F3.5	2	0	0	0	1	0
21ur-13368	WBGene00171405	C07G1.9	0	0	0	0	0	0
21ur-13979	WBGene00173833	H09I01.3	0	0	0	0	1	0
21ur-11673	WBGene00167394	C09G4.7	2	1	0	2	0	1
21ur-11746	WBGene00165589	C09G4.6	0	0	0	0	0	0
21ur-15295	WBGene00169295	F42A9.10	1	2	1	11	2	3
21ur-11617	WBGene00172710	F20C5.9	0	0	0	0	0	0
21ur-14385	WBGene00168821	C33D9.11	0	0	1	0	0	0
21ur-10288	21ur-10288	21ur-10288	4	0	0	0	0	0
21ur-12350	WBGene00169117	C27B7.10	0	0	0	0	0	0
21ur-14792	WBGene00166539	C53B4.10	0	0	0	0	0	0
21ur-14575	WBGene00169614	C53D6.15	0	2	0	0	0	0
21ur-12219	WBGene00168497	C53D6.13	0	0	1	2	0	0
21ur-13391	WBGene00173607	ZC410.8	4	0	0	0	0	2
21ur-14054	WBGene00174014	C01F6.11	1	0	1	0	0	0
21ur-8552	WBGene00167159	F23B2.25	1	0	1	0	0	0
21ur-15625	WBGene00170923	F23B2.28	1	1	0	0	0	0
21ur-308	WBGene00050275	F23B2.19	11	2	5	3	3	5
21ur-5644	WBGene00172594	F23B2.30	5	7	3	9	22	2
21ur-14566	WBGene00170828	F23B2.27	0	0	0	2	0	2
21ur-9188	WBGene00173704	F23B2.31	0	0	0	2	0	2
21ur-14828	WBGene00165937	F23B2.21	0	0	0	0	0	0
21ur-10351	WBGene00172179	F23B2.29	9	3	3	10	5	7
21ur-5883	WBGene00166781	F23B2.24	2	3	2	0	4	8
21ur-9145	WBGene00167260	F23B2.26	0	0	1	0	0	0
21ur-12917	WBGene00174457	C46C2.9	0	0	0	0	0	0
21ur-10539	WBGene00168817	Y11D7A.20	1	1	0	0	1	0
21ur-14712	WBGene00170340	F49C12.17	0	0	0	0	0	0
21ur-11845	WBGene00171141	C10C5.8	0	0	0	0	0	0
21ur-13782	WBGene00168589	F56D5.11	0	0	0	0	0	0
21ur-9185	WBGene00166720	F38E11.18	0	0	0	0	0	0
21ur-13951	WBGene00166654	F38E11.16	0	0	2	0	0	1
21ur-12874	WBGene00166349	F38E11.15	0	0	2	0	0	1
21ur-14552	WBGene00168460	C33A12.23	0	0	0	0	0	0
21ur-13137	WBGene00170175	T05A1.12	0	0	0	0	0	4
21ur-11101	WBGene00173486	T05A1.15	0	0	0	0	0	0
21ur-12466	WBGene00166552	T05A1.10	2	6	6	0	2	0
21ur-14762	WBGene00167279	F27C8.8	0	0	0	1	0	0
21ur-9918	WBGene00171002	F27C8.9	9	0	6	2	4	1
21ur-9836	WBGene00165332	F27C8.7	1	0	2	3	2	10
21ur-12906	WBGene00174008	F27C8.10	0	0	0	1	0	0
21ur-14817	WBGene00170345	F58G6.12	0	0	0	0	0	0
21ur-13186	WBGene00170277	F58G6.11	0	0	1	1	0	2
21ur-9771	21ur-9771	21ur-9771	0	0	0	1	0	0
21ur-11264	WBGene00174184	F44D12.15	1	0	0	0	0	2
21ur-14755	WBGene00173347	F44D12.14	0	0	0	0	0	0
21ur-14258	WBGene00167487	W01B6.14	0	0	0	0	0	0
21ur-13929	WBGene00166790	C04G2.13	0	0	0	0	0	2
21ur-12335	WBGene00173665	Y43C5A.10	0	0	0	0	0	0
21ur-13111	WBGene00169881	Y43C5A.8	0	0	0	0	0	0
21ur-14358	WBGene00172218	Y43C5A.9	0	0	0	0	0	0
21ur-12020	WBGene00172854	R09E10.12	0	0	0	0	0	0
21ur-14024	WBGene00169225	Y43C5B.4	0	0	0	0	0	0
21ur-13277	WBGene00174239	R10H10.9	1	0	0	0	0	0
21ur-12647	WBGene00174295	F13B12.11	0	0	0	0	0	0
21ur-14374	WBGene00173075	F13B12.10	0	0	0	0	0	0
21ur-13033	WBGene00168555	C02F4.6	0	0	0	0	0	0
21ur-8762	21ur-8762	21ur-8762	0	1	0	0	0	0
21ur-8688	WBGene00165755	T07G12.15	3	0	1	2	0	2
21ur-14629	WBGene00168565	C43F9.12	2	0	0	3	0	0
21ur-14756	WBGene00171524	R09H10.10	0	0	0	0	0	0
21ur-12981	WBGene00165233	R102.12	1	0	0	2	4	0
21ur-14850	WBGene00169900	R102.13	0	0	0	0	0	0
21ur-14325	WBGene00174309	C06G8.8	0	0	0	0	1	0
21ur-12323	WBGene00167883	C06G8.6	0	0	0	0	0	0
21ur-14343	WBGene00165016	C06G8.5	0	0	0	0	0	3
21ur-11057	WBGene00166271	F13E9.17	1	3	0	1	0	1
21ur-14670	WBGene00170570	C29F4.6	0	0	0	0	0	0
21ur-11320	WBGene00174696	F54D1.15	0	0	0	2	0	0
21ur-10898	WBGene00173853	F54D1.14	0	1	0	1	0	0
21ur-15560	WBGene00174764	F54D1.16	0	0	0	0	0	0
21ur-12556	WBGene00166243	H02I12.9	3	0	1	8	0	2
21ur-11997	WBGene00168881	F22B3.11	0	0	0	0	0	0
21ur-15164	WBGene00173648	M04B2.9	0	0	0	0	0	0
21ur-14642	WBGene00171979	ZK617.6	0	0	0	0	0	0
21ur-9410	WBGene00171416	ZK617.5	1	0	1	0	3	0
21ur-9630	21ur-9630	21ur-9630	7	7	5	1	2	7
21ur-11438	WBGene00172658	K08E4.9	0	0	0	0	0	0
21ur-12373	WBGene00166148	M18.9	0	0	0	0	0	0
21ur-15547	WBGene00168499	B0001.9	0	0	0	0	0	0
21ur-11492	WBGene00174089	F20B10.4	0	0	0	0	0	0
21ur-8543	WBGene00170609	F35G2.6	0	0	0	0	0	0
21ur-12220	WBGene00173640	C42C1.18	0	0	0	0	0	0
21ur-13227	WBGene00166374	C42C1.17	3	0	0	0	1	0
21ur-8661	WBGene00171001	ZC518.5	0	0	1	1	0	0
21ur-10816	WBGene00168474	F28D1.17	0	2	0	0	0	3
21ur-10116	WBGene00170805	F28D1.18	3	0	2	0	0	2
21ur-11652	WBGene00167067	F28D1.16	8	10	13	12	24	13
21ur-12853	WBGene00165970	F28D1.14	8	10	13	12	24	13
21ur-6613	WBGene00166065	F28D1.15	8	10	13	12	24	13
21ur-14986	WBGene00169364	C25G4.15	0	0	0	0	0	0
21ur-12525	WBGene00167521	C25G4.13	0	0	0	0	0	0
21ur-11942	WBGene00166285	F53B2.11	1	1	0	0	0	0
21ur-10979	WBGene00166564	ZK795.5	4	0	3	5	1	1
21ur-3491	21ur-3491	21ur-3491	68	39	21	44	50	71
21ur-4124	21ur-4124	21ur-4124	7	0	1	2	4	5
21ur-9645	21ur-9645	21ur-9645	18	8	14	12	16	25
21ur-4590	21ur-4590	21ur-4590	75	19	37	12	45	45
21ur-15145	WBGene00168234	T23F6.8	0	0	0	0	0	0
21ur-13346	WBGene00167793	ZK897.6	0	1	0	0	0	0
21ur-15562	WBGene00173710	ZK896.12	0	0	0	0	0	1
21ur-13325	WBGene00171986	C32H11.14	0	0	0	0	0	0
21ur-12632	WBGene00174073	C32H11.15	0	0	0	0	0	0
21ur-14360	WBGene00168199	F55G11.11	0	0	0	0	0	0
21ur-15387	WBGene00168659	F55G11.12	0	0	0	0	0	0
21ur-15150	WBGene00166699	K10D11.8	0	0	0	0	0	0
21ur-12375	WBGene00167212	C39E9.15	0	0	0	0	0	0
21ur-8426	21ur-8426	21ur-8426	8	1	0	0	1	0
21ur-12992	WBGene00172814	C48D1.8	1	0	0	0	2	0
21ur-8623	WBGene00174903	Y62E10A.22	3	4	3	6	2	8
21ur-14983	WBGene00166561	Y62E10A.21	3	4	3	4	2	8
21ur-15246	WBGene00174525	K09B11.18	0	2	0	0	0	0
21ur-13874	WBGene00169634	F52G2.9	0	0	0	1	0	0
21ur-13520	WBGene00173084	Y45F10B.56	0	0	0	0	0	0
21ur-12362	WBGene00171402	Y45F10B.52	0	0	0	0	0	0
21ur-6855	WBGene00165025	Y45F10B.30	4	1	0	1	0	1
21ur-14068	WBGene00169155	Y45F10B.41	0	0	0	0	0	0
21ur-10080	WBGene00170596	Y45F10B.48	2	4	0	0	4	2
21ur-7481	WBGene00169004	Y45F10B.40	2	4	0	0	4	2
21ur-14554	WBGene00165444	Y45F10B.32	0	0	0	0	0	0
21ur-3338	WBGene00046556	Y45F10B.22	4	0	3	0	1	1
21ur-2046	WBGene00049803	Y45F10B.28	6	0	3	2	1	1
21ur-3398	WBGene00047856	Y45F10B.26	0	0	2	8	2	3
21ur-8789	WBGene00170574	Y45F10B.46	6	0	3	3	6	3
21ur-13599	WBGene00167547	Y45F10B.37	2	1	0	0	0	1
21ur-3530	WBGene00047042	Y45F10B.23	81	46	15	35	45	36
21ur-9244	WBGene00169913	Y45F10B.45	37	13	49	63	27	30
21ur-12831	WBGene00172889	Y45F10B.55	4	0	0	0	1	0
21ur-1830	WBGene00049847	Y45F10B.29	5	4	7	3	10	6
21ur-6856	WBGene00170577	Y45F10B.47	9	1	2	6	7	2
21ur-9997	WBGene00168467	C08F11.80	0	0	0	4	4	7
21ur-4428	WBGene00047726	C08F11.38	25	5	7	1	10	11
21ur-9934	WBGene00172558	C08F11.101	27	14	6	2	10	15
21ur-4995	WBGene00049901	C08F11.52	27	14	6	2	10	15
21ur-1439	WBGene00046454	C08F11.24	41	27	10	25	22	29
21ur-15499	WBGene00172638	C08F11.103	0	1	0	0	0	0
21ur-1007	WBGene00049745	C08F11.50	5	0	0	0	2	2
21ur-13296	WBGene00172902	C08F11.105	5	0	0	0	2	2
21ur-11435	WBGene00169686	C08F11.89	3	0	0	0	0	2
21ur-7166	WBGene00165242	C08F11.57	0	1	2	0	1	0
21ur-6301	WBGene00165696	C08F11.59	11	4	2	32	7	23
21ur-814	WBGene00050334	C08F11.54	0	1	0	0	0	0
21ur-10266	WBGene00167445	C08F11.70	0	0	0	0	1	1
21ur-14890	WBGene00168742	C08F11.82	0	0	0	0	1	1
21ur-7078	WBGene00167184	C08F11.67	1	0	0	1	0	0
21ur-164	WBGene00045961	C08F11.21	68	16	14	30	32	29
21ur-8414	WBGene00172719	C08F11.104	41	4	19	27	58	32
21ur-2411	WBGene00046744	C08F11.27	164	44	71	63	112	153
21ur-2879	WBGene00049201	C08F11.48	11	0	5	3	4	0
21ur-5683	WBGene00168575	C08F11.81	0	0	0	0	2	0
21ur-599	WBGene00048629	C08F11.45	0	0	0	0	0	0
21ur-1754	WBGene00045543	C08F11.20	4	0	3	0	4	0
21ur-5969	WBGene00168189	C08F11.78	0	0	0	11	1	1
21ur-4267	WBGene00047413	C08F11.34	8	6	4	4	7	10
21ur-7616	WBGene00167152	C08F11.65	0	5	1	2	0	1
21ur-11135	WBGene00168880	C08F11.84	19	5	8	8	17	7
21ur-2202	WBGene00048335	C08F11.42	8	4	6	3	5	4
21ur-13583	WBGene00169714	C08F11.90	0	0	0	0	0	0
21ur-7938	21ur-7938	21ur-7938	1	3	0	2	0	0
21ur-2130	21ur-2130	21ur-2130	1	3	0	2	0	0
21ur-6806	WBGene00167673	C08F11.73	4	5	0	0	7	2
21ur-7217	WBGene00171916	C08F11.98	28	5	4	12	55	16
21ur-4206	WBGene00049149	C08F11.46	36	10	6	21	11	12
21ur-4710	WBGene00047784	C08F11.39	37	10	6	21	11	12
21ur-13618	WBGene00166865	C08F11.62	0	0	0	0	0	0
21ur-13222	WBGene00173707	C08F11.108	0	0	0	0	0	0
21ur-6587	WBGene00172064	C08F11.99	1	0	0	2	2	7
21ur-743	WBGene00047311	C08F11.31	59	10	32	19	33	36
21ur-3984	WBGene00046833	C08F11.28	28	14	10	2	14	20
21ur-1600	WBGene00046564	C08F11.25	2	1	0	1	0	2
21ur-7739	WBGene00169742	C08F11.91	93	20	43	52	88	88
21ur-15535	WBGene00174200	C08F11.110	0	0	0	0	0	0
21ur-9635	WBGene00170637	C08F11.94	4	0	1	6	4	0
21ur-12340	WBGene00173690	C08F11.107	4	0	1	6	4	0
21ur-9609	21ur-9609	21ur-9609	129	38	145	165	192	53
21ur-5486	21ur-5486	21ur-5486	129	38	145	165	192	53
21ur-8546	21ur-8546	21ur-8546	130	38	145	165	192	53
21ur-8957	21ur-8957	21ur-8957	11	9	5	5	3	1
21ur-10169	WBGene00172325	Y45F10C.17	2	0	0	2	0	0
21ur-13109	WBGene00172725	Y45F10C.18	0	0	0	0	0	0
21ur-6303	WBGene00167128	T23G4.72	3	3	0	3	1	1
21ur-6156	WBGene00165686	T23G4.60	23	11	4	0	1	5
21ur-10494	WBGene00169135	T23G4.86	1	0	0	0	4	0
21ur-7427	WBGene00171465	T23G4.96	17	6	5	4	7	7
21ur-9024	WBGene00172843	T23G4.109	13	19	22	9	10	29
21ur-12449	WBGene00173418	T23G4.114	87	23	32	36	33	35
21ur-1674	WBGene00045885	T23G4.9	88	23	32	36	33	35
21ur-3315	WBGene00049769	T23G4.44	293	101	99	79	199	209
21ur-2988	WBGene00050164	T23G4.47	0	0	0	0	0	0
21ur-8569	WBGene00165749	T23G4.61	5	0	0	5	0	0
21ur-9452	WBGene00170684	T23G4.93	1	0	1	0	0	0
21ur-8282	WBGene00166470	T23G4.65	4	4	2	3	6	0
21ur-873	WBGene00047921	T23G4.22	4	4	2	3	6	0
21ur-11789	WBGene00165179	T23G4.54	4	4	2	2	6	0
21ur-3267	WBGene00050561	T23G4.49	19	9	6	15	9	1
21ur-3610	WBGene00050724	T23G4.51	47	20	16	5	9	18
21ur-70	WBGene00049223	T23G4.39	39	12	29	18	29	32
21ur-7240	WBGene00174674	T23G4.123	15	0	2	3	4	12
21ur-4070	WBGene00048476	T23G4.29	22	2	4	5	6	12
21ur-2500	WBGene00049763	T23G4.43	3	0	1	0	2	2
21ur-5359	WBGene00049936	T23G4.45	9	11	4	5	3	3
21ur-1807	WBGene00048028	T23G4.23	7	2	11	12	10	4
21ur-12558	WBGene00167340	T23G4.73	1	1	4	2	2	0
21ur-5388	WBGene00048362	T23G4.28	1	1	1	2	2	0
21ur-7831	WBGene00168976	T23G4.84	6	3	1	6	1	8
21ur-168	WBGene00048795	T23G4.32	4	9	5	4	3	6
21ur-6736	WBGene00172541	T23G4.107	15	1	5	2	1	6
21ur-8587	WBGene00172994	T23G4.111	0	1	0	1	0	0
21ur-4427	WBGene00045931	T23G4.10	13	8	24	21	14	23
21ur-12267	WBGene00173429	T23G4.115	2	0	1	5	1	5
21ur-14561	WBGene00173430	T23G4.116	7	0	7	1	7	2
21ur-7609	WBGene00165502	T23G4.58	7	0	7	1	6	2
21ur-15034	WBGene00173953	T23G4.120	7	0	8	1	6	2
21ur-6955	WBGene00168801	T23G4.83	1	7	1	3	3	2
21ur-8362	WBGene00166928	T23G4.69	7	0	3	0	1	5
21ur-1151	WBGene00048953	T23G4.33	7	0	3	0	1	5
21ur-5024	WBGene00050120	T23G4.46	4	0	2	0	0	0
21ur-1753	WBGene00050323	T23G4.48	33	12	26	2	25	41
21ur-11154	WBGene00167939	T23G4.78	33	12	26	2	25	41
21ur-661	WBGene00048981	T23G4.34	169	34	65	55	73	58
21ur-448	WBGene00049181	T23G4.38	168	34	65	55	73	58
21ur-1858	WBGene00048250	T23G4.26	19	23	25	22	23	16
21ur-4101	WBGene00047474	T23G4.18	1	0	0	1	5	0
21ur-3252	WBGene00048133	T23G4.24	1	0	0	0	5	0
21ur-509	WBGene00048990	T23G4.35	213	117	62	91	136	135
21ur-8585	WBGene00168183	T23G4.80	4	2	1	1	0	0
21ur-7692	WBGene00166585	T23G4.67	23	16	14	9	24	13
21ur-14401	WBGene00172291	T23G4.102	23	16	14	9	24	13
21ur-14338	WBGene00165051	T23G4.53	27	22	5	4	14	6
21ur-11143	WBGene00167519	T23G4.75	27	22	5	4	14	6
21ur-6742	WBGene00166555	T23G4.66	27	22	5	5	14	7
21ur-8802	WBGene00172220	T23G4.101	34	22	21	20	46	36
21ur-15444	WBGene00166048	T23G4.62	7	3	3	2	3	7
21ur-5222	WBGene00050600	T23G4.50	7	3	3	2	3	7
[truncated: 13,700 more rows]
