# Supplementary material for: Staufen Negatively Modulates MicroRNA Activity in Caenorhabditis elegans
Source: G3 (Bethesda). 2016 Feb 23;6(5):1227–37. doi: 10.1534/g3.116.027300 (PMC4856075; doi:10.1534/g3.116.027300)
Supplement: Supplemental Material [file supp_g3.116.027300_TableS10.xlsx]

## Sheet: Table S10
Table S10: Results of differential expression analysis of piRNAs using edgeR
Sequence name	logCPM	logFC	PValue	FDR
Y41E3.98	8.07116	-1.53692	2.39341e-05	0.153869
Y41E3.224	8.06288	-1.52201	2.72069e-05	0.153869
Y37A1B.58	9.19706	-1.945	5.56413e-05	0.209786
Y41E3.70	4.59186	-2.9101	0.000195478	0.452603
Y38F2AL.7	6.21517	-1.72936	0.000200072	0.452603
Y105C5A.1246	5.33664	2.27002	0.000249406	0.470171
Y43D4A.96	4.90993	2.55977	0.000296428	0.478986
Y105C5B.178	5.79065	-2.1136	0.000417708	0.559315
Y73F8A.97	6.56184	-1.57714	0.000538193	0.559315
Y73F8A.1119	6.56184	-1.57714	0.000538193	0.559315
Y67A10A.331	4.77975	-2.50623	0.000543937	0.559315
Y73F8A.720	6.91088	-1.42879	0.000648845	0.583879
Y73F8A.636	6.89979	-1.46345	0.000671066	0.583879
Y57G11C.654	7.02455	1.42621	0.000745371	0.602207
Y73B6BL.148	4.49121	-2.61717	0.000985548	0.702639
T23G4.105	5.74075	-1.66989	0.00113029	0.702639
21ur-7054	7.18239	-1.26244	0.00116946	0.702639
Y105C5A.202	7.18239	-1.26244	0.00116946	0.702639
Y51H4A.222	6.23195	1.41241	0.00127438	0.702639
C45E5.25	5.80927	-2.37775	0.00130452	0.702639
C45E5.38	5.80927	-2.37775	0.00130452	0.702639
Y105C5B.121	3.87925	-3.12531	0.00146151	0.747193
Y73F8A.925	6.84766	1.33424	0.00151936	0.747193
Y105C5B.1021	4.51782	-2.50623	0.0015953	0.751795
AC7.60	6.541	1.46369	0.00170415	0.751795
Y40H7A.234	4.35798	2.12298	0.00190999	0.751795
Y40H7A.163	4.35798	2.12298	0.00190999	0.751795
Y57G11A.197	7.06187	-1.2838	0.0019211	0.751795
Y43D4A.13	5.06433	1.82928	0.002035	0.751795
C27H2.98	5.90792	2.06073	0.00207504	0.751795
Y57G11A.62	7.06679	-1.26525	0.00213203	0.751795
Y73F8A.127	6.70937	1.43395	0.00219523	0.751795
Y73F8A.1124	6.71312	1.41465	0.00219523	0.751795
R05A10.76	3.89839	3.39949	0.00235338	0.751795
Y105C5A.173	5.02297	1.94328	0.00261194	0.751795
Y67A10A.127	9.17258	1.07953	0.00263544	0.751795
Y67A10A.56	9.17258	1.07953	0.00263544	0.751795
Y51H4A.899	5.44654	1.62244	0.00267769	0.751795
Y41E3.105	10.8437	-1.02779	0.00267899	0.751795
21ur-459	8.22518	-0.928124	0.00272365	0.751795
C35D6.57	5.19737	-1.9206	0.00283564	0.751795
Y57G11A.65	7.07935	-1.21097	0.0028808	0.751795
Y10G11A.46	6.02073	1.45227	0.00295101	0.751795
Y57G11B.26	6.77563	1.13949	0.00295282	0.751795
Y116A8C.101	3.44782	-3.38621	0.00300262	0.751795
Y57G11A.81	7.06145	-1.232	0.00308748	0.751795
Y73F8A.569	7.17345	-1.01115	0.0031239	0.751795
C08F11.59	5.01144	1.89766	0.00335564	0.790742
Y105C5B.1275	4.53385	-2.09638	0.00362216	0.819404
Y105C5B.643	4.53385	-2.09638	0.00362216	0.819404
T13A10.41	3.32844	-3.90322	0.00374618	0.826867
F35D6.15	4.07472	-2.52815	0.00386395	0.826867
F26D12.71	5.45008	-1.70296	0.00393129	0.826867
C27H2.111	3.76168	2.52335	0.00417331	0.826867
Y105C5B.383	4.85275	-1.88732	0.00426141	0.826867
Y73F8A.371	5.51013	-1.78633	0.00426366	0.826867
Y51H4A.248	5.51272	1.52409	0.00436693	0.826867
ZK616.46	4.55672	-2.276	0.00442017	0.826867
ZK616.29	4.55672	-2.276	0.00442017	0.826867
Y64G10A.185	3.43888	-3.60644	0.00446086	0.826867
C47A4.40	7.48706	-1.02711	0.00459994	0.826867
T28H11.24	3.90892	2.66423	0.00466452	0.826867
Y73B6BL.227	4.58989	-2.07398	0.00467859	0.826867
Y73B6BL.123	4.58989	-2.07398	0.00467859	0.826867
Y51H4A.152	5.60624	1.67184	0.0047632	0.82887
H32C10.73	6.25166	-1.27677	0.00498021	0.851301
Y9C9A.88	5.77332	-1.51796	0.00504263	0.851301
Y105C5A.107	4.80262	-2.00975	0.00512547	0.852562
Y105C5B.1331	7.31898	-1.03815	0.00580201	0.887633
F55B11.16	8.04807	1.31761	0.00582259	0.887633
Y105C5B.587	7.37245	-1.03005	0.00597003	0.887633
Y105C5B.1365	7.37245	-1.03005	0.00597003	0.887633
T23G4.60	4.06368	-2.56801	0.00600003	0.887633
F02H6.55	4.03844	-2.60524	0.00616034	0.887633
Y116A8C.229	3.22542	3.28321	0.00618112	0.887633
Y105C5B.365	6.1673	1.28041	0.00625464	0.887633
Y9C9A.78	3.7863	-2.9655	0.00639179	0.887633
Y67A10A.196	2.99339	-3.74499	0.00647514	0.887633
Y105C5B.251	3.84338	-2.66039	0.0065209	0.887633
Y57G11C.199	4.54833	1.93114	0.00653598	0.887633
Y57G11C.973	4.54833	1.93114	0.00653598	0.887633
F26D12.14	6.19702	-1.27117	0.00654432	0.887633
T13A10.18	6.6783	-1.1759	0.00657441	0.887633
Y105C5B.972	7.32945	-1.02138	0.00659369	0.887633
Y37A1B.80	5.30202	-1.71573	0.00667039	0.887633
C31H1.43	5.27224	1.69905	0.00685198	0.89794
Y73B6BR.11	3.50485	3.00236	0.00703062	0.89794
LLC1.118	3.48131	2.55745	0.00713751	0.89794
F13G11.9	6.43016	-1.40723	0.00722116	0.89794
21ur-5981	7.44551	1.1098	0.0072746	0.89794
C47A4.134	3.79367	-3.12484	0.00729711	0.89794
T27E7.13	8.19307	0.93209	0.00730355	0.89794
Y116A8C.61	7.23928	1.03363	0.00752822	0.91561
Y41E3.89	6.87489	0.952729	0.00823243	0.958159
Y57G11A.145	4.02558	2.28569	0.00825524	0.958159
Y105C5B.94	3.68389	3.11235	0.00827306	0.958159
T06A10.71	4.12176	-2.39098	0.00835828	0.958159
Y57G11A.29	7.36223	-0.957956	0.00841193	0.958159
Y105C5A.109	5.93455	1.32365	0.00846699	0.958159
Y57G11A.129	7.37467	-0.963837	0.00847104	0.958159
Y116A8A.145	4.62497	1.61622	0.00856187	0.958845
B0350.11	5.56849	-1.34313	0.00881796	0.969089
Y57G11A.137	7.38365	-0.928574	0.0088247	0.969089
Y105C5B.350	4.64349	1.61622	0.00892757	0.970959
Y73B6BL.72	4.98474	2.19621	0.00911515	0.974556
M199.43	5.86879	-1.47129	0.00913296	0.974556
Y7A9D.55	4.16553	-2.00791	0.00953775	1
Y59E9AL.11	4.89259	-2.44741	0.00983758	1
Y41E3.64	3.21127	-3.05315	0.0100619	1
Y51H4A.63	3.17376	-2.9762	0.0100619	1
Y57G11C.935	7.62651	0.929095	0.010458	1
Y57G11C.467	7.62651	0.929095	0.010458	1
Y57G11C.1096	7.62651	0.929095	0.010458	1
T12E12.10	4.72819	-1.85573	0.0110821	1
F52B11.70	7.14933	0.919708	0.0111087	1
T23G4.79	4.14898	-2.16724	0.0111783	1
Y51H4A.783	3.77519	2.27199	0.0114215	1
M199.69	3.6333	-2.78636	0.0115369	1
Y73F8A.187	4.05704	2.28569	0.0115488	1
Y9C9A.25	3.39802	-2.91319	0.0115588	1
Y105C5B.533	6.7824	0.990538	0.0116554	1
B0350.15	5.56401	-1.42582	0.0117104	1
C35D6.110	7.98525	0.889663	0.0117176	1
Y57G11C.122	7.64066	0.913423	0.0118329	1
Y105C5B.1231	3.33778	2.81985	0.0120496	1
Y105C5B.880	3.61871	-2.73786	0.0122084	1
Y57G11C.197	6.04236	1.18771	0.0122543	1
Y57G11C.971	6.04236	1.18771	0.0122543	1
Y105C5A.167	3.2896	-2.9762	0.0124287	1
Y73B6BL.177	7.61609	-0.922393	0.0125982	1
C47A4.15	6.42029	0.994562	0.0129985	1
C47A4.115	2.6477	-3.46943	0.0130623	1
Y116A8A.135	2.73389	3.65038	0.0131105	1
Y105C5B.1140	4.40559	-1.89118	0.0132343	1
Y105C5B.1200	4.40559	-1.89118	0.0132343	1
Y116A8C.77	2.69753	-3.46943	0.0135993	1
Y57G11C.368	3.5254	-2.40671	0.0138268	1
Y57G11C.662	3.5254	-2.40671	0.0138268	1
Y57G11C.439	8.98845	-1.14766	0.0138286	1
21ur-12573	8.98845	-1.14766	0.0138286	1
Y57G11C.166	5.8626	-1.06447	0.0141218	1
Y65A5A.7	6.804	-0.959275	0.0142883	1
Y65A5A.13	6.804	-0.959275	0.0142883	1
Y57G11C.428	6.21902	1.1476	0.0145264	1
C35D6.94	7.96712	0.861322	0.0146633	1
Y57G11C.463	4.50802	1.86592	0.0147492	1
Y57G11C.813	3.33841	-2.66441	0.0147558	1
H04M03.17	4.72872	-1.6662	0.0148994	1
Y73F8A.283	4.04512	2.05662	0.0149293	1
H10D12.5	3.27964	-2.66441	0.015582	1
Y105C5B.540	3.85748	-2.36592	0.0160439	1
H04M03.29	3.82335	-2.27644	0.016099	1
Y105C5B.543	6.59016	-0.960312	0.0162539	1
C55C3.19	2.55721	-3.36449	0.0163827	1
C26C9.13	3.98489	-2.01527	0.0163861	1
F36H12.60	3.1078	-3.05315	0.016461	1
ZK550.39	4.15501	1.97591	0.0165558	1
Y57G11C.791	6.20185	1.1251	0.0166253	1
C31H1.18	3.50848	-2.52574	0.0166272	1
C31H1.92	3.50848	-2.52574	0.0166272	1
Y57G11C.214	2.97	-2.9762	0.0166963	1
Y67A10A.273	2.94447	-2.9762	0.0166963	1
Y105C5B.1391	4.36779	-1.85395	0.0169455	1
H16O14.50	5.18049	-1.37458	0.0169893	1
Y67A10A.28	7.60721	0.758807	0.0170116	1
T27E7.72	5.49254	1.29942	0.0172176	1
Y105C5B.255	7.86563	-1.03237	0.0172744	1
B0273.24	5.38997	-1.39982	0.0173886	1
B0273.41	5.38997	-1.39982	0.0173886	1
Y105C5A.166	6.02068	1.20902	0.0175184	1
Y57G11C.601	7.13847	-0.913809	0.0175812	1
Y57G11C.449	7.13847	-0.913809	0.0175812	1
Y105C5B.312	2.63948	3.55251	0.0176349	1
Y57G11C.451	4.69182	1.55968	0.0178651	1
Y57G11C.509	4.69182	1.55968	0.0178651	1
Y105C5B.408	5.32529	-1.36712	0.0178704	1
AC7.10	3.83446	-2.13085	0.0179649	1
AC7.13	3.83446	-2.13085	0.0179649	1
AC7.19	3.83446	-2.13085	0.0179649	1
T13A10.17	3.86154	-2.10762	0.0180306	1
Y105C5B.37	6.97025	-0.972023	0.0181375	1
Y37A1A.30	3.49405	-3.3102	0.0181418	1
Y105C5B.921	7.85987	-1.0256	0.0182433	1
F41H10.15	2.62581	-3.46943	0.0182895	1
F41H10.13	2.62581	-3.46943	0.0182895	1
C02B10.48	2.63194	-3.46943	0.0182895	1
Y37A1B.27	6.5632	-1.40975	0.0184485	1
Y37A1A.108	6.54619	0.934855	0.0184648	1
Y40H7A.107	7.38838	0.823968	0.0186427	1
C11D2.65	7.60395	-0.948197	0.0186782	1
Y105C5B.151	8.1995	-0.93613	0.0187901	1
Y105C5B.568	8.1995	-0.93613	0.0187901	1
Y105C5A.631	6.46451	-1.02888	0.018939	1
H12I19.104	4.61199	1.5236	0.0189717	1
H12I19.30	4.61199	1.5236	0.0189717	1
H08M01.25	4.69448	-1.55567	0.0189998	1
H12I19.55	6.52376	1.01582	0.0190795	1
H12I19.63	6.52376	1.01582	0.0190795	1
C06E7.22	4.97489	-1.57392	0.0191551	1
C10G6.16	3.21115	-2.59488	0.019222	1
C10G6.43	3.21115	-2.59488	0.019222	1
LLC1.114	3.19996	-2.59488	0.019222	1
Y105C5A.334	3.19987	-2.59488	0.019222	1
Y45F10D.114	6.12401	1.08012	0.01933	1
21ur-1712	8.17892	-0.711075	0.0193319	1
C08F11.71	4.54697	1.61521	0.0195971	1
H25K10.129	9.72443	0.727123	0.0197802	1
M199.19	8.12181	0.912621	0.0199039	1
T12E12.32	3.71225	2.47316	0.0202645	1
Y73F8A.185	6.00329	1.08323	0.0211067	1
Y73F8A.668	6.00329	1.08323	0.0211067	1
Y67A10A.16	5.14471	-1.35943	0.0211413	1
Y41E3.444	5.69652	-1.53209	0.0212144	1
Y57G11C.68	3.88468	-1.9166	0.0212881	1
Y57G11C.640	3.88468	-1.9166	0.0212881	1
Y9C9A.71	2.55509	-3.25132	0.0218676	1
M199.128	8.11289	0.89927	0.0218688	1
Y116A8A.93	5.53083	-1.09312	0.0219773	1
Y73F8A.884	4.64041	-1.48737	0.0220884	1
H08M21.8	2.87487	-2.89492	0.0222684	1
H08M21.10	2.87487	-2.89492	0.0222684	1
Y64G10A.84	5.77636	1.38564	0.0223077	1
Y116A8A.100	2.54071	3.44751	0.0223382	1
Y105C5B.807	3.66495	-2.43275	0.0223846	1
C08F11.98	5.49425	1.20659	0.0229895	1
H08M01.29	5.88817	-0.995844	0.0230295	1
H08M01.21	5.88817	-0.995844	0.0230295	1
T23G4.51	5.47158	-1.32179	0.0230555	1
Y51H4A.434	7.69071	0.765219	0.023149	1
AC7.48	5.17821	-1.34535	0.0233897	1
AC7.61	5.17821	-1.34535	0.0233897	1
Y105C5B.519	3.2455	-2.44489	0.0234394	1
Y57G11C.878	6.70813	0.831142	0.023567	1
Y57G11B.58	6.85831	0.823857	0.0235776	1
Y57G11B.198	6.85831	0.823857	0.0235776	1
Y9C9A.72	5.61671	-1.33213	0.0238374	1
Y105C5A.907	5.94581	1.25048	0.0238431	1
Y57G11B.93	3.97318	-1.92111	0.0242672	1
M03D4.28	3.39089	-2.34329	0.0242978	1
M03D4.69	3.39089	-2.34329	0.0242978	1
Y4C6B.40	4.97944	1.61926	0.0243419	1
Y57G11C.318	4.35628	1.94572	0.0244023	1
Y116A8C.417	5.95361	1.09828	0.024779	1
C39H7.46	4.98982	-1.2918	0.0247854	1
C39H7.11	4.98982	-1.2918	0.0247854	1
F55B11.94	8.94075	0.8201	0.0248933	1
F55B11.9	8.94075	0.8201	0.0248933	1
Y64G10A.35	7.44807	0.884252	0.0249395	1
Y116A8C.133	7.26142	-0.864752	0.0249517	1
21ur-13716	5.3591	-1.21342	0.0250988	1
Y51H4A.296	5.3591	-1.21342	0.0250988	1
Y41E3.150	5.70679	-1.49387	0.0251051	1
B0513.13	4.7602	-1.41505	0.0253713	1
B0513.41	4.7602	-1.41505	0.0253713	1
Y40H7A.291	5.015	1.3351	0.0254602	1
Y40H7A.176	5.02758	1.27681	0.0254602	1
Y64G10A.117	5.68614	1.19526	0.0255697	1
Y73F8A.78	7.92587	-0.711758	0.025576	1
Y40H7A.97	8.1521	-1.10434	0.0260222	1
F13G11.32	6.64997	0.81494	0.0261039	1
Y73F8A.57	6.03589	1.05621	0.0261649	1
Y73F8A.121	6.03589	1.05621	0.0261649	1
Y73F8A.128	5.30739	-1.45992	0.0262576	1
T13A10.43	7.02262	-0.939315	0.026314	1
Y57G11C.777	3.7676	-2.32187	0.0263398	1
Y57G11B.49	3.44882	2.12865	0.026529	1
Y116A8A.88	4.30257	2.09376	0.0265475	1
Y64G10A.73	7.45011	0.875048	0.0265681	1
Y45F10B.25	6.4793	-1.33675	0.0267344	1
Y45F10B.43	6.45711	-1.37053	0.0269915	1
C11D2.59	3.95894	-1.87567	0.0271015	1
Y116A8A.63	6.18239	1.05542	0.0271369	1
Y41E3.415	4.87168	-1.50079	0.0272028	1
Y41E3.39	4.87168	-1.50079	0.0272028	1
C08F11.63	4.56479	1.5236	0.0272169	1
C06A12.9	3.54176	-2.46745	0.0273406	1
C06A12.14	3.54176	-2.46745	0.0273406	1
Y105C5B.505	5.85214	-1.32419	0.027516	1
C47A4.25	4.79336	-1.47136	0.0275977	1
M199.91	2.92304	-3.05315	0.0277913	1
M199.26	2.92304	-3.05315	0.0277913	1
Y105C5A.690	8.46652	0.779561	0.0279147	1
C02B10.28	2.45299	-3.36449	0.0279469	1
C08F11.95	3.83517	-1.96678	0.0281769	1
Y57G11B.102	6.18592	1.05556	0.0285055	1
Y57G11B.76	6.18592	1.05556	0.0285055	1
Y105C5A.1164	3.16859	-2.44489	0.0291208	1
Y4C6A.54	6.94739	-0.84303	0.029183	1
K01G12.19	5.04974	1.06469	0.0291932	1
Y67A10A.292	4.80367	1.53583	0.0296175	1
Y57G11C.792	2.39462	-3.25132	0.0296582	1
Y105C5B.106	2.33898	-3.1285	0.0296582	1
Y105C5B.1106	5.30725	1.1943	0.0296679	1
Y37A1B.33	6.05746	-0.96349	0.0297712	1
Y37A1B.36	4.07814	2.05662	0.0298817	1
Y105C5B.1258	4.09563	1.60935	0.0298817	1
Y73F8A.250	5.42504	1.5881	0.0300939	1
21ur-5428	6.37698	1.02352	0.030184	1
Y41E3.447	3.59284	-2.16234	0.0303076	1
Y57G11C.103	5.88899	1.02838	0.0303147	1
Y41E3.148	7.30492	0.827233	0.0303358	1
Y51H4A.97	6.42781	-0.921146	0.0306282	1
F38C2.64	4.7277	-1.40757	0.0307116	1
F38C2.24	4.7277	-1.40757	0.0307116	1
C09B9.30	6.20189	-1.10942	0.0307729	1
Y73F8A.1120	7.87211	-0.668111	0.0307736	1
Y73F8A.363	7.87211	-0.668111	0.0307736	1
Y105C5A.358	4.15459	-1.69461	0.0307798	1
Y105C5A.391	4.37465	1.47055	0.0308638	1
F13G11.74	5.27179	-1.09351	0.0309025	1
Y41E3.339	2.92397	2.98228	0.0309079	1
Y105C5B.529	5.57489	-1.22079	0.0309491	1
Y64G10A.140	5.01427	1.54974	0.0309934	1
Y57G11C.822	4.18031	1.93439	0.0312662	1
Y73F8A.383	6.91457	0.802476	0.0316778	1
T05A1.10	2.82062	-2.61936	0.0320026	1
Y40H7A.212	4.99293	1.22727	0.032277	1
C02B10.40	5.17876	-1.25551	0.0323117	1
C02B10.60	5.17876	-1.25551	0.0323117	1
Y73F8A.1019	3.70119	2.11584	0.0323371	1
Y51H4A.566	6.9269	-0.918384	0.0324769	1
Y105C5A.380	5.76315	0.936128	0.0325367	1
Y105C5B.585	5.24118	-1.26793	0.0325699	1
Y73F8A.768	4.22004	-1.85395	0.0330395	1
Y105C5B.145	3.61994	2.00149	0.0330501	1
Y105C5B.878	2.96387	2.45256	0.0331261	1
Y57G11C.374	4.77834	-1.73405	0.0332253	1
C47A4.129	2.4264	-3.25132	0.0333378	1
F52B11.18	3.89571	-2.19442	0.0336673	1
Y57G11C.111	5.00748	-1.34221	0.0339048	1
Y57G11C.725	5.00748	-1.34221	0.0339048	1
C08F11.104	6.11333	0.914288	0.0340639	1
Y51H4A.220	8.96044	-0.949848	0.0341017	1
Y51H4A.203	8.96044	-0.949848	0.0341017	1
Y51H4A.56	5.14477	-1.32341	0.0341381	1
Y57G11C.718	5.16645	1.20386	0.0341381	1
Y57G11A.186	3.60262	2.0598	0.0342019	1
Y64G10A.271	4.99617	1.52559	0.0343668	1
R05A10.58	8.6979	0.722505	0.0345132	1
C31H1.68	4.43277	-1.96133	0.0345327	1
C31H1.56	4.43277	-1.96133	0.0345327	1
H34C03.5	3.26354	-2.20744	0.0346622	1
H34C03.8	3.26354	-2.20744	0.0346622	1
Y73F8A.385	7.02832	0.997846	0.0347085	1
R05A10.69	8.69413	0.72159	0.0347321	1
Y105C5A.377	5.79356	-0.982488	0.035026	1
Y116A8A.140	5.04114	-1.50591	0.0351561	1
Y73F8A.805	4.93417	-1.34865	0.0352845	1
Y73F8A.1069	4.93417	-1.34865	0.0352845	1
C43G2.8	2.44381	-3.56725	0.0353131	1
Y105C5B.161	7.90529	-0.780359	0.0353768	1
Y105C5A.794	4.5072	1.33849	0.03539	1
Y41E3.127	7.87429	-0.757226	0.0359872	1
H32C10.88	6.71702	-0.894346	0.0362077	1
Y57G11C.71	6.1814	0.830579	0.0362112	1
Y51H4A.55	6.94195	-0.89896	0.0363855	1
C01B10.19	3.98441	-1.51297	0.0364146	1
Y73F8A.618	5.57082	-1.36242	0.0364255	1
Y73F8A.94	5.57082	-1.36242	0.0364255	1
Y64G10A.324	7.32289	0.86724	0.036436	1
Y64G10A.165	7.32289	0.86724	0.036436	1
Y105C5B.1280	4.84485	-1.37549	0.0364957	1
Y105C5B.274	4.84485	-1.37549	0.0364957	1
Y105C5B.1255	4.58284	1.8495	0.0365654	1
T06A10.43	3.97455	-1.61513	0.0365679	1
Y105C5B.885	3.8383	1.6045	0.0366439	1
Y105C5B.526	8.13307	0.77083	0.0366683	1
Y9C9A.36	3.43034	2.81985	0.0367739	1
Y57G11B.108	4.69379	-1.86811	0.0368713	1
Y10G11A.89	6.59387	1.01699	0.0370303	1
C35D6.74	4.52164	-1.58865	0.0370506	1
F26D12.22	3.92818	-1.96516	0.0370674	1
F26D12.54	3.92818	-1.96516	0.0370674	1
Y105C5A.428	5.7904	1.01166	0.0371028	1
Y57G11C.480	8.03713	0.862877	0.0373494	1
Y57G11C.453	4.15019	1.7436	0.037638	1
Y57G11C.870	4.15019	1.7436	0.037638	1
Y105C5B.923	4.15557	1.52929	0.037638	1
Y73F8A.258	4.174	-1.77648	0.037916	1
H16O14.12	4.24222	-1.75682	0.0381176	1
Y105C5A.1244	6.88918	1.02938	0.0381209	1
Y105C5A.502	6.88918	1.02938	0.0381209	1
LLC1.62	3.95687	1.55865	0.0383047	1
F38C2.54	3.80445	-1.9166	0.0383174	1
Y105C5B.1047	6.01773	-1.06956	0.0384677	1
Y57G11C.105	7.22873	-1.06664	0.0385302	1
Y57G11C.253	5.10966	-1.52872	0.0386733	1
C09B9.20	6.21909	-1.0623	0.0387486	1
Y51H4A.537	2.30661	3.21136	0.0387919	1
Y51H4A.172	5.66994	1.1654	0.038936	1
C06E7.24	6.0616	-1.09933	0.0391111	1
Y45F10D.24	5.00601	1.01515	0.039183	1
Y57G11B.17	3.09255	-2.27747	0.0392387	1
Y73F8A.961	6.40356	0.904961	0.0392647	1
H08M01.42	7.15094	-0.923148	0.0392678	1
H08M01.91	7.15094	-0.923148	0.0392678	1
M199.10	7.63262	-0.737396	0.0393649	1
Y105C5B.867	4.4308	-1.77392	0.0394015	1
Y105C5B.666	7.51569	0.707484	0.0394572	1
Y105C5B.550	7.51569	0.707484	0.0394572	1
Y105C5B.216	4.33057	1.43232	0.0395164	1
F13G11.19	4.11905	-1.60782	0.0395623	1
Y105C5A.367	6.59903	-0.827581	0.0396011	1
Y105C5A.735	7.72482	0.731972	0.039628	1
Y105C5A.517	8.08723	0.705582	0.0398029	1
Y40H7A.100	2.30093	3.21136	0.0398132	1
H06H21.22	2.83115	2.27473	0.0398729	1
T27E7.65	3.81696	2.0078	0.0400339	1
Y57G11B.212	3.98166	1.47291	0.0400872	1
Y57G11B.57	5.90227	-0.918812	0.0401262	1
Y57G11A.44	3.67509	-2.02493	0.0401327	1
C35D6.95	3.68757	1.90185	0.0401327	1
Y41E3.167	6.77195	0.911071	0.0408068	1
Y41E3.371	6.77195	0.911071	0.0408068	1
F57G8.10	4.58395	-1.39912	0.0408329	1
C08F11.99	2.26036	3.21136	0.0408565	1
Y105C5B.514	6.7468	-0.712996	0.0409804	1
Y105C5B.1233	6.7468	-0.712996	0.0409804	1
Y73F8A.163	5.86357	-1.07212	0.0412174	1
Y73F8A.612	5.86357	-1.07212	0.0412174	1
Y67A10A.339	3.48877	2.19209	0.041308	1
ZK616.12	7.25137	-0.822789	0.0413115	1
Y105C5A.52	4.68621	-1.35646	0.0416092	1
Y105C5A.1157	7.72799	0.724856	0.0416347	1
Y105C5B.97	9.53777	-0.710627	0.0416441	1
T06A10.59	6.46385	0.976222	0.0417844	1
F55B11.55	8.22278	0.669334	0.0418483	1
Y105C5A.246	10.0398	-0.919483	0.0423009	1
Y73F8A.384	4.21294	1.6521	0.0423207	1
Y105C5A.41	10.041	-0.918776	0.0424181	1
R05A10.92	6.49455	0.866949	0.0424524	1
Y4C6A.14	5.62262	-1.05559	0.0424995	1
F44E8.12	4.9699	1.20184	0.0426452	1
F44E8.42	4.9699	1.20184	0.0426452	1
Y116A8C.232	6.22887	1.09068	0.0429096	1
Y64G10A.119	5.5414	-1.15837	0.0429551	1
Y105C5A.249	8.09216	0.694704	0.0430107	1
Y51H4A.838	7.82898	-0.609915	0.0432396	1
Y57G11C.295	3.75807	-2.01527	0.0432891	1
H25K10.95	3.64073	-1.84988	0.0435348	1
H25K10.15	3.64073	-1.84988	0.0435348	1
F02H6.35	6.8723	-0.837571	0.0436836	1
Y17G9A.8	3.57269	1.7875	0.0437123	1
Y73F8A.686	6.74475	-0.831777	0.0437507	1
Y105C5A.1155	10.0331	-0.912706	0.0438872	1
Y105C5B.1354	5.40246	1.166	0.0439597	1
Y105C5B.1100	3.06792	2.45256	0.0439668	1
Y57G11A.30	7.61994	-0.79002	0.0439721	1
Y64G10A.268	2.30688	3.21136	0.0441221	1
Y105C5B.294	5.90133	-0.905166	0.0441848	1
B0350.41	5.31144	1.08382	0.044519	1
B0350.31	5.31144	1.08382	0.044519	1
Y116A8B.62	4.45787	-1.71349	0.0445654	1
Y105C5A.495	8.01688	0.722652	0.0447033	1
B0350.12	4.50656	-1.3895	0.0448098	1
B0350.52	4.50656	-1.3895	0.0448098	1
C39H7.36	3.31102	-2.40671	0.044931	1
C39H7.62	3.31102	-2.40671	0.044931	1
Y73F8A.704	4.75548	-1.37671	0.0449654	1
W03F8.56	3.73778	-1.86461	0.0451351	1
F52G2.8	2.77186	2.70658	0.0451513	1
F52G2.6	2.77186	2.70658	0.0451513	1
Y73F8A.552	4.60268	-1.36614	0.0453673	1
C46G7.35	7.55603	-0.742367	0.045424	1
F13G11.67	3.87349	-1.78027	0.0454429	1
C31H1.27	3.86409	-1.6781	0.0454429	1
F02H6.23	6.8689	-0.830125	0.0457224	1
Y51H4A.176	7.83751	-0.604889	0.0458656	1
Y57G11C.1052	5.16744	1.26111	0.0459228	1
Y116A8C.148	7.75556	0.73541	0.0463395	1
Y116A8C.85	7.75556	0.73541	0.0463395	1
Y51H4A.425	5.03474	-1.12195	0.0463858	1
Y40H7A.81	3.27494	1.91967	0.0465401	1
Y40H7A.129	4.9647	-1.22837	0.0465411	1
Y105C5A.601	6.90293	0.762054	0.0465454	1
Y105C5A.1147	6.90293	0.762054	0.0465454	1
C35D6.103	4.49331	-1.55567	0.0465543	1
Y41E3.418	8.28762	-0.690877	0.0466813	1
Y41E3.362	8.28762	-0.690877	0.0466813	1
Y64G10A.82	7.33543	0.837131	0.0466952	1
Y45F10D.92	4.8656	1.56371	0.0469059	1
Y64G10A.260	3.10055	-2.59488	0.0469242	1
Y105C5A.1027	5.50318	-1.04518	0.0470288	1
Y116A8B.9	7.28904	-0.870406	0.0472097	1
Y105C5B.647	2.6843	-2.51442	0.0472362	1
Y105C5B.1355	2.6843	-2.51442	0.0472362	1
Y105C5A.1022	4.52551	1.25721	0.047317	1
Y67A10A.206	5.3444	-1.56307	0.0473967	1
C08F11.51	4.74448	1.22928	0.0476021	1
Y73F8A.773	4.77742	-1.50079	0.0476747	1
Y4C6B.18	5.28155	-1.45992	0.0477542	1
Y37A1B.100	5.4277	1.20539	0.0477593	1
Y105C5B.116	7.73507	-0.793446	0.0479679	1
Y105C5B.87	7.73507	-0.793446	0.0479679	1
Y116A8B.6	7.5037	-0.873486	0.0480623	1
Y105C5B.339	6.47052	0.781751	0.0482412	1
Y105C5B.1388	6.47052	0.781751	0.0482412	1
H04M03.59	4.56755	-1.3324	0.0484124	1
4R79.5	3.08513	-2.27747	0.0485812	1
T27E7.75	8.1903	-0.623239	0.0487972	1
H12I19.26	4.04674	-2.00211	0.0490532	1
H12I19.106	4.04674	-2.00211	0.0490532	1
Y73F8A.454	7.03278	0.703716	0.0490778	1
Y57G11C.997	4.86605	-1.19544	0.0491148	1
Y57G11C.858	5.20497	1.31504	0.0491429	1
Y51H4A.692	5.2472	-1.16141	0.0492045	1
Y51H4A.213	5.2472	-1.16141	0.0492045	1
Y116A8C.161	6.98509	-0.855593	0.0495871	1
Y105C5A.862	6.49437	0.832289	0.0495934	1
Y105C5A.1223	6.49437	0.832289	0.0495934	1
C01B10.30	2.95445	-2.27747	0.0497024	1
Y57G11C.772	5.85638	-0.919537	0.0498025	1
Y59E9AL.17	2.98492	-2.27747	0.0500135	1
Y116A8B.13	3.02386	2.06596	0.0500135	1
Y116A8B.68	3.02386	2.06596	0.0500135	1
C55C3.13	2.30842	3.21136	0.0500429	1
C55C3.57	5.55905	-0.967694	0.0502796	1
Y116A8C.356	4.04809	-2.20447	0.0505382	1
Y57G11C.756	4.229	-1.5967	0.0506523	1
Y105C5A.99	6.26526	0.910822	0.0506924	1
Y40H7A.134	6.18466	-1.4729	0.0508859	1
Y67A10A.67	4.77044	-1.20641	0.0510674	1
Y105C5A.96	6.91557	-0.838705	0.0511687	1
Y73F8A.702	7.02863	0.696565	0.0511955	1
Y51H4A.526	4.80453	1.61711	0.0511974	1
VY10G11R.65	5.51215	-1.00592	0.0512	1
VY10G11R.58	5.51215	-1.00592	0.0512	1
Y73F8A.248	5.39217	-1.05934	0.0512181	1
Y7A9A.54	2.6371	-2.61936	0.0512959	1
Y73B6BL.244	6.19458	0.870067	0.0514688	1
Y51H4A.194	3.38904	-1.97185	0.0515127	1
Y37A1A.115	4.8857	1.31631	0.0515514	1
Y105C5B.711	8.30135	-0.572582	0.0516236	1
Y105C5B.536	8.30135	-0.572582	0.0516236	1
Y105C5A.753	9.4908	0.597879	0.0516724	1
Y105C5A.841	5.44969	-1.0284	0.0516815	1
Y105C5A.253	6.00209	0.847709	0.0518159	1
Y105C5A.973	6.00209	0.847709	0.0518159	1
Y105C5B.126	3.06371	-2.18586	0.0518273	1
E03H12.19	3.38355	2.12865	0.0518825	1
H32C10.22	4.87481	-1.70667	0.0518943	1
Y105C5A.1188	7.13445	0.769252	0.0519701	1
Y116A8C.216	4.84482	-1.236	0.0519885	1
Y73F8A.339	4.38461	-1.58865	0.0521128	1
Y73F8A.54	4.38461	-1.58865	0.0521128	1
H12I19.111	4.13375	1.69954	0.0521565	1
Y7A9D.26	3.61175	-2.07887	0.0521587	1
Y7A9D.9	3.61175	-2.07887	0.0521587	1
Y43D4A.20	2.76078	2.70658	0.0524604	1
F02H6.53	3.18632	-2.20744	0.0524938	1
F02H6.46	3.18632	-2.20744	0.0524938	1
F02H6.32	3.18632	-2.20744	0.0524938	1
F38C2.46	2.71509	2.17686	0.0529414	1
F38C2.92	2.71509	2.17686	0.0529414	1
Y57G11C.1027	4.19112	-1.25821	0.0529888	1
T27E7.32	8.207	-0.610568	0.0530429	1
F55B11.11	6.34202	-1.05305	0.0532086	1
Y73F8A.593	3.06882	1.76137	0.0532379	1
Y37A1B.181	3.71519	1.65949	0.0532653	1
Y105C5B.273	8.30306	-0.567817	0.0533013	1
Y105C5A.897	6.91002	-0.831335	0.0533216	1
T27E7.44	5.61231	1.05977	0.0536644	1
Y57G11C.407	6.45979	-0.922833	0.0539913	1
Y57G11C.484	4.7764	1.3284	0.0540885	1
Y57G11C.1009	4.7764	1.3284	0.0540885	1
Y105C5B.1174	3.56333	-1.84988	0.054109	1
C08F11.74	2.63087	-2.40124	0.0544434	1
Y105C5A.315	7.198	-0.95748	0.0544591	1
21ur-2249	8.36509	-1.03522	0.0547415	1
Y105C5A.274	7.72654	-0.695463	0.0547494	1
F41H10.16	5.30447	-0.947889	0.0548354	1
Y64G10A.204	5.49813	-1.1041	0.0549996	1
Y105C5B.334	9.18585	0.73531	0.0551953	1
Y105C5A.1153	3.43554	2.0623	0.0552172	1
M03D4.66	2.2164	-3.25132	0.0552957	1
C05C12.8	2.22877	-3.25132	0.0552957	1
Y57G11C.664	7.33099	0.887667	0.0553792	1
Y57G11C.800	7.33099	0.887667	0.0553792	1
Y45F10D.65	6.34754	0.968912	0.0554937	1
Y45F10D.97	6.34754	0.968912	0.0554937	1
C06E7.30	6.4938	-0.878331	0.0555399	1
Y64G10A.342	4.53436	-1.39912	0.0558191	1
Y51H4A.260	3.2016	-2.05744	0.0558318	1
Y73F8A.444	3.56035	-1.84988	0.0560991	1
Y73F8A.352	3.56035	-1.84988	0.0560991	1
Y45F10D.105	4.7207	1.34164	0.0562797	1
C35D6.88	7.68468	-0.73028	0.0563666	1
Y105C5B.366	5.71251	1.14138	0.0564725	1
Y105C5B.1298	5.71251	1.14138	0.0564725	1
Y73F8A.124	4.51237	1.51623	0.0564829	1
Y57G11C.613	5.85903	-1.02582	0.0566164	1
Y105C5A.1232	5.66221	-0.861062	0.0566199	1
Y105C5A.448	5.66221	-0.861062	0.0566199	1
F44E8.4	5.02611	1.35841	0.0566339	1
F44E8.34	5.02611	1.35841	0.0566339	1
ZK616.56	7.48445	-0.80989	0.0568565	1
ZK616.34	7.48445	-0.80989	0.0568565	1
Y105C5A.563	7.14689	0.771545	0.0568751	1
K01G12.15	3.43392	-2.27665	0.0571262	1
LLC1.109	4.35538	1.77325	0.0572599	1
Y51H4A.465	6.23563	1.03167	0.0574506	1
Y51H4A.280	7.61964	-0.678865	0.0575087	1
Y57G11C.734	4.26512	1.25488	0.0578397	1
Y37A1B.256	7.39547	-0.58875	0.0578718	1
Y73F8A.953	6.67321	0.705117	0.0580388	1
K02B2.26	8.5303	-0.776628	0.0588868	1
K02B2.9	8.5303	-0.776628	0.0588868	1
Y116A8C.198	5.50303	1.00443	0.0588977	1
Y51H4A.306	5.151	1.42936	0.0589885	1
Y51H4A.799	5.151	1.42936	0.0589885	1
Y116A8C.257	5.50994	1.2811	0.0591092	1
Y43D4A.111	9.44338	0.580635	0.0594038	1
C02B10.26	4.34498	-1.59237	0.0594363	1
Y57G11C.932	4.33549	1.29524	0.0594363	1
Y73F8A.379	2.94666	-2.27747	0.0594547	1
C39H7.33	3.14054	-2.05744	0.0595878	1
Y73F8A.372	8.08299	0.575917	0.0596866	1
Y73B6BR.3	6.22146	-0.752304	0.0597398	1
Y41E3.40	5.30943	0.999564	0.0599373	1
C08F11.93	3.52812	1.6633	0.0601266	1
C35D6.16	3.8046	-1.73009	0.0601995	1
Y37A1B.40	7.4089	-0.588128	0.0602382	1
Y37A1B.261	7.4089	-0.588128	0.0602382	1
Y51H4A.303	5.70467	-0.949507	0.0602901	1
Y51H4A.153	5.70467	-0.949507	0.0602901	1
Y105C5B.890	8.17636	0.563164	0.0604708	1
Y73F8A.1043	8.08685	0.708157	0.0611096	1
Y41E3.145	7.54041	0.684971	0.0617142	1
F02H6.19	2.11551	-2.84621	0.0617387	1
Y73F8A.873	7.38642	0.820004	0.0617504	1
Y105C5A.206	7.70152	0.587865	0.0619164	1
C02B10.53	5.6375	0.95818	0.0620285	1
Y51H4A.592	4.29112	1.3527	0.0620945	1
Y51H4A.601	5.30942	-1.1223	0.0622202	1
C47A4.37	8.11636	0.770682	0.0622657	1
Y43D4A.74	9.43068	0.573402	0.0623957	1
F58F9.20	5.00328	-1.08342	0.062687	1
F58F9.17	5.00328	-1.08342	0.062687	1
C35D6.69	7.69589	-0.712676	0.0628805	1
Y45F10D.106	4.69966	1.31078	0.0629331	1
Y41E3.258	7.76772	0.821591	0.0631885	1
Y41E3.278	7.76772	0.821591	0.0631885	1
Y41E3.440	7.76772	0.821591	0.0631885	1
Y45F10B.26	2.6621	2.60158	0.063237	1
T27E7.25	4.79538	-1.47811	0.0634464	1
Y51H4A.632	3.94624	1.50846	0.0635355	1
K08B4.17	3.96847	1.37421	0.0635355	1
Y105C5B.754	4.66911	1.35618	0.0638062	1
C47A4.80	8.07276	0.782958	0.0638477	1
Y57G11C.959	4.84274	1.0101	0.0639106	1
C35D6.111	3.32315	-1.97185	0.0640225	1
Y57G11C.326	4.05179	1.89163	0.0642062	1
Y37A1B.300	6.09067	1.04324	0.0642339	1
Y73B6A.13	5.67996	-0.842743	0.0647464	1
Y105C5A.564	7.76148	0.576125	0.0647708	1
Y105C5A.548	7.76148	0.576125	0.0647708	1
Y105C5B.776	2.95565	-2.52183	0.0647738	1
Y73F8A.266	7.37383	0.812784	0.0648025	1
Y40H7A.73	8.96572	0.682904	0.0648659	1
C26C9.15	6.15166	-1.17592	0.0652129	1
Y9C9A.24	3.64683	-1.69637	0.0652431	1
C27H2.24	6.97641	-0.783733	0.065314	1
Y57G11C.334	3.56284	-1.72013	0.0655082	1
C55C3.29	6.01939	-1.02546	0.0655166	1
Y105C5A.410	8.94019	0.722053	0.0655643	1
F13G11.16	5.6564	-0.861062	0.0656026	1
F13G11.123	5.6564	-0.861062	0.0656026	1
Y116A8C.376	9.49932	0.530289	0.0657825	1
Y105C5B.690	5.65205	-1.2626	0.0660127	1
Y105C5B.1276	5.65205	-1.2626	0.0660127	1
Y116A8C.427	7.19619	0.790899	0.0664753	1
Y73F8A.1041	4.06231	1.28385	0.0664946	1
Y4C6B.87	2.54568	-2.27843	0.0665123	1
C35D6.100	2.97524	-2.59488	0.0666146	1
C35D6.102	2.97524	-2.59488	0.0666146	1
H25K10.91	3.07451	-1.97616	0.0668888	1
C46G7.62	2.5771	1.95861	0.0670493	1
C46G7.49	2.5771	1.95861	0.0670493	1
H25K10.23	5.25788	-1.04044	0.0673368	1
Y57G11C.1057	6.72812	0.825032	0.067379	1
H25K10.61	7.40262	0.744025	0.0676068	1
Y37A1A.68	9.06214	-0.567937	0.067683	1
Y73F8A.225	7.30235	0.669985	0.0676881	1
F38C2.9	6.72566	-0.714952	0.0677257	1
M03D4.60	5.82799	0.922855	0.0677975	1
LLC1.57	4.32688	1.73399	0.0678097	1
Y73F8A.639	4.80789	1.12913	0.0679104	1
Y105C5A.164	8.78002	0.690272	0.0679563	1
Y37A1A.32	6.99175	-0.679505	0.0683324	1
Y116A8B.15	4.20542	-1.82852	0.0683466	1
Y105C5B.1082	4.19042	-1.39461	0.0683466	1
Y64G10A.45	7.59028	-0.608333	0.0685356	1
Y41E3.207	6.77422	0.731855	0.0686104	1
Y105C5B.1171	8.82045	0.74589	0.0686455	1
C45E5.28	5.02607	-1.13472	0.0687932	1
Y41E3.246	5.04211	-1.07867	0.0687932	1
Y41E3.121	5.04211	-1.07867	0.0687932	1
F13G11.20	6.40501	-0.84295	0.068901	1
Y41E3.435	6.26553	-0.684138	0.0689317	1
H32C10.23	5.73082	-1.11897	0.0689337	1
Y105C5A.988	8.77871	0.688089	0.0689483	1
Y116A8C.396	4.02701	1.35009	0.0691201	1
F55B11.87	7.86308	0.626943	0.0692012	1
Y105C5A.927	5.32952	1.06253	0.0692441	1
C45E5.11	5.47823	-0.989011	0.0694139	1
T06A10.40	2.94245	-2.44489	0.0695781	1
Y73F8A.1056	3.4694	-1.72013	0.069647	1
Y73F8A.643	4.53767	1.22265	0.0697333	1
Y73F8A.1034	4.53767	1.22265	0.0697333	1
Y105C5B.467	3.66968	1.60118	0.0698998	1
Y43D4A.158	2.63312	2.60158	0.0699096	1
Y51H4A.891	3.61631	2.36721	0.0699858	1
F13G11.43	4.48596	1.31836	0.0700664	1
21ur-803	10.3884	-0.497074	0.0702438	1
Y105C5B.1184	2.58751	-2.61936	0.0702596	1
Y105C5A.388	6.71371	-0.951588	0.0703823	1
Y51H4A.468	4.81043	1.12913	0.0708818	1
H35B03.12	3.90866	-1.51297	0.0711097	1
Y51H4A.696	4.90171	-1.27877	0.071113	1
Y43D4A.38	5.57891	-0.91166	0.0712528	1
AC7.17	7.83278	-0.637323	0.0712759	1
Y73F8A.900	6.42534	0.843806	0.0713841	1
T23G4.53	4.96884	-1.11538	0.0714118	1
T23G4.75	4.96884	-1.11538	0.0714118	1
Y57G11C.385	6.83449	0.818001	0.0716446	1
Y51H4A.243	6.66118	-0.639586	0.0717181	1
F26D12.28	5.62706	0.973719	0.071742	1
C08F11.96	4.04447	1.47291	0.0717903	1
Y57G11C.229	4.00328	-1.36481	0.0717903	1
Y40H7A.270	4.05926	1.13198	0.0717903	1
Y51H4A.507	6.14478	0.981083	0.0719289	1
Y51H4A.336	6.90655	0.694162	0.0719479	1
T12E12.25	7.27201	0.648879	0.0728744	1
H25K10.28	2.00453	-2.84621	0.0729887	1
Y64G10A.295	2.09904	2.08292	0.0729887	1
Y57G11C.416	6.82222	0.642917	0.0730386	1
Y105C5A.92	5.11	-1.24508	0.0730662	1
Y40H7A.262	8.93818	0.66902	0.073253	1
C09B9.17	6.13441	-0.688221	0.073258	1
Y116A8C.411	6.88125	-0.972023	0.0734479	1
Y116A8C.86	6.88125	-0.972023	0.0734479	1
C27H2.28	4.2131	1.26842	0.0734767	1
Y73F8A.800	2.48799	-2.40124	0.0735784	1
Y73F8A.107	2.48799	-2.40124	0.0735784	1
T08B6.44	2.55479	1.95861	0.0735784	1
T08B6.49	2.55479	1.95861	0.0735784	1
Y116A8A.62	6.7603	-0.656965	0.0737243	1
Y105C5A.424	6.66139	-0.927275	0.0742143	1
Y10G11A.75	7.84619	0.681582	0.0742253	1
F02H6.45	7.06274	-0.687051	0.07431	1
F02H6.31	7.06274	-0.687051	0.07431	1
C09B9.26	2.12946	-3.1285	0.0743748	1
C09B9.39	2.12946	-3.1285	0.0743748	1
Y73F8A.327	2.08618	-2.99425	0.0743748	1
Y51H4A.444	4.95076	-1.19302	0.0743755	1
Y51H4A.578	4.95076	-1.19302	0.0743755	1
C27H2.81	3.47558	-1.91062	0.0744175	1
Y105C5B.1330	8.97619	-0.538132	0.0746901	1
Y57G11C.1072	5.28112	-1.05934	0.0748705	1
H01M01.3	9.68371	-0.486477	0.0750588	1
Y116A8A.30	6.80711	0.844074	0.0750757	1
Y37A1B.276	4.95449	1.30521	0.0751125	1
Y41E3.24	6.07117	-0.962799	0.0752377	1
Y57G11C.867	5.53937	-0.985421	0.0752533	1
Y57G11C.850	5.53937	-0.985421	0.0752533	1
Y116A8C.414	5.52131	-0.948897	0.0752533	1
Y116A8C.67	5.52131	-0.948897	0.0752533	1
Y105C5B.589	2.81197	2.80445	0.0752684	1
F27C8.7	2.87154	2.27473	0.0752684	1
Y57G11C.794	2.95125	1.97979	0.0752684	1
Y41E3.372	2.53764	2.48833	0.0752793	1
LLC1.107	2.5581	1.95861	0.0752793	1
Y64G10A.349	4.59634	1.18026	0.0753127	1
Y73F8A.1055	3.19402	1.59133	0.075451	1
Y64G10A.219	6.3149	-0.833113	0.075485	1
Y64G10A.135	6.3149	-0.833113	0.075485	1
H12I19.48	6.55104	-0.708538	0.075759	1
F56F12.24	2.09113	2.08292	0.0757832	1
Y57G11A.131	4.75962	-1.19544	0.0758962	1
Y57G11A.60	4.75962	-1.19544	0.0758962	1
C52D10.60	4.77235	1.16295	0.0758962	1
Y7A9B.3	4.51011	1.15094	0.0762751	1
Y7A9B.5	4.51011	1.15094	0.0762751	1
Y57G11C.921	4.16117	-1.35056	0.0764823	1
Y41E3.324	3.89989	1.6565	0.0767239	1
Y41E3.429	3.89989	1.6565	0.0767239	1
F36H12.34	3.96107	1.37421	0.0768788	1
Y57G11A.76	2.49812	2.48833	0.0770082	1
F02H6.38	3.62663	-1.69637	0.0770593	1
Y105C5B.742	2.11157	2.08292	0.0772142	1
Y105C5A.178	2.89259	2.27473	0.07723	1
Y64G10A.92	6.65692	-0.704464	0.0774349	1
Y105C5A.1249	4.27756	1.3527	0.0774401	1
Y73F8A.709	6.76933	0.678896	0.077529	1
Y105C5B.257	8.97748	-0.535251	0.0775413	1
H25K10.18	5.19546	-1.01781	0.0775631	1
F55B11.73	7.00901	1.00427	0.0776125	1
Y57G11C.231	2.99795	-1.9831	0.0777007	1
Y105C5B.694	5.63274	-1.08313	0.0778148	1
Y105C5B.725	5.63274	-1.08313	0.0778148	1
Y67A10A.167	3.23159	2.29734	0.0778717	1
Y73F8A.706	7.34309	0.782552	0.0779254	1
Y67A10B.2	5.06921	-1.07426	0.0785085	1
AC7.59	4.8299	-1.22387	0.0785516	1
Y105C5B.353	1.93703	-2.68123	0.0786682	1
T19E7.16	2.08761	2.08292	0.0786682	1
Y73F8A.278	3.77508	1.55055	0.0786722	1
H08M01.94	3.70654	-1.50986	0.0786722	1
Y7A9A.49	5.54279	-1.2303	0.0787412	1
Y105C5A.771	3.12317	1.76137	0.0791277	1
C08F11.91	7.21181	0.593305	0.0791351	1
Y51H4A.214	7.93214	-0.575908	0.0792477	1
Y51H4A.741	7.93214	-0.575908	0.0792477	1
C27H2.18	6.58356	0.715364	0.0792666	1
C27H2.67	6.58356	0.715364	0.0792666	1
Y73F8A.975	3.30892	-1.97185	0.0793199	1
Y73F8A.945	3.87733	1.76948	0.0794497	1
Y37A1B.176	3.85579	-1.56495	0.0794497	1
Y37A1B.74	3.85579	-1.56495	0.0794497	1
21ur-8941	6.7121	0.630371	0.0794539	1
21ur-8502	6.7121	0.630371	0.0794539	1
Y57G11C.401	6.50958	0.697143	0.0795619	1
Y73F8A.279	3.59057	-1.57221	0.0795694	1
H12I19.70	6.54248	-0.698707	0.0795983	1
Y116A8C.307	5.82121	0.909985	0.0797176	1
Y37A1B.86	6.00936	0.833668	0.0801247	1
Y67A10A.41	7.02739	-0.646459	0.0801656	1
F55B11.51	5.47836	-1.54558	0.0802933	1
Y105C5A.1204	5.68369	0.89441	0.0805671	1
Y57G11C.804	4.27961	1.21335	0.0805881	1
Y37A1B.121	4.82129	-1.08792	0.0806198	1
H25K10.11	5.22282	-0.994816	0.0806462	1
Y105C5A.1127	4.63847	-1.38606	0.080683	1
Y105C5A.1071	4.63847	-1.38606	0.080683	1
Y64G10A.85	5.99856	-0.909679	0.0806918	1
Y105C5A.657	2.78546	-2.18586	0.0807845	1
Y105C5A.1045	2.78546	-2.18586	0.0807845	1
Y43D4A.25	2.83005	1.79026	0.0807845	1
Y73F8A.162	6.23121	0.809896	0.0809868	1
Y73F8A.220	6.21396	-0.721856	0.0809868	1
Y73F8A.93	6.21396	-0.721856	0.0809868	1
Y105C5A.774	7.91214	0.525224	0.0811446	1
C55C3.30	5.06272	1.06533	0.0813335	1
H16O14.35	3.45046	-1.6506	0.0815675	1
Y116A8C.383	5.51221	-0.929852	0.0816081	1
Y116A8C.300	6.32109	0.945243	0.081612	1
W03F8.18	4.347	1.20363	0.082044	1
C31H1.19	3.64177	1.54042	0.0821173	1
C31H1.55	4.76972	-1.1138	0.0823062	1
Y57G11A.178	5.63978	-0.82731	0.0823122	1
Y105C5B.948	8.97067	-0.51784	0.0825161	1
Y105C5B.1328	8.97067	-0.51784	0.0825161	1
B0513.53	5.34386	0.9163	0.0826548	1
Y51H4A.663	6.37664	-0.62979	0.0832756	1
H25K10.133	4.74104	-1.14534	0.0833994	1
Y41E3.199	6.6464	-0.676758	0.0834616	1
VY10G11R.71	3.87725	-1.41679	0.0835188	1
Y105C5A.45	5.67323	-0.932594	0.0835197	1
Y105C5A.765	5.22405	1.04055	0.0835525	1
Y73F8A.96	7.02567	-0.597208	0.0835706	1
Y51H4A.391	6.54579	-0.934551	0.0836222	1
F13G11.70	5.54032	-0.853755	0.0836849	1
Y105C5B.328	7.31709	0.583725	0.0843047	1
Y105C5B.813	7.31709	0.583725	0.0843047	1
H08M01.64	6.71389	-1.03188	0.0847781	1
C08F11.115	2.8967	2.27473	0.0854077	1
Y105C5A.417	8.48357	0.780428	0.085496	1
Y40H7A.55	4.96204	-1.00489	0.0855033	1
Y40H7A.178	4.96204	-1.00489	0.0855033	1
Y73F8A.782	5.7916	0.842458	0.0856999	1
Y105C5B.571	4.56737	1.1457	0.0858646	1
Y73F8A.506	7.50131	0.553795	0.0859434	1
Y57G11C.479	4.40748	1.15676	0.0859892	1
B0273.82	4.67806	-1.12167	0.0863235	1
Y64G10A.88	3.90011	-1.51546	0.0863742	1
H25K10.84	3.69037	1.60118	0.0865073	1
H08M01.87	3.18447	1.91967	0.0865367	1
B0350.26	9.32643	-0.716825	0.0865408	1
Y57G11B.11	6.71777	-0.773758	0.0865976	1
Y57G11C.1068	9.21043	0.596775	0.086613	1
Y10G11A.40	8.30858	0.623561	0.0867908	1
Y10G11A.33	8.30858	0.623561	0.0867908	1
H16O14.41	5.24538	-1.01579	0.0868621	1
F41H10.23	5.67861	-1.01346	0.0868736	1
Y105C5A.693	8.48207	0.77775	0.0869093	1
Y9C9A.54	4.26373	-1.32411	0.0870173	1
Y105C5B.1243	4.28516	1.31117	0.0870173	1
Y57G11C.256	9.2179	0.596139	0.0870452	1
Y105C5A.70	5.39841	1.02055	0.08706	1
Y105C5B.434	5.35621	-0.903999	0.087187	1
Y105C5B.1170	3.08397	1.42383	0.0871974	1
Y105C5B.386	7.72966	0.749089	0.0872305	1
Y105C5B.1226	7.72966	0.749089	0.0872305	1
Y65A5A.12	7.44879	-0.57419	0.0873095	1
Y57G11C.825	6.4428	-0.720344	0.0876467	1
Y57G11C.247	6.09524	-0.804106	0.0878572	1
Y4C6A.30	4.83675	-1.10009	0.0879128	1
Y51H4A.863	6.15628	0.933192	0.088075	1
F56F12.7	5.45554	-1.00734	0.088264	1
Y105C5A.307	7.83457	-0.57149	0.0883002	1
Y40H7A.301	8.05983	0.720576	0.0886147	1
M199.32	5.02663	-1.07867	0.0886611	1
M199.44	5.02663	-1.07867	0.0886611	1
Y41E3.225	6.87349	0.819359	0.0886993	1
Y57G11C.1065	5.63615	0.823367	0.0888789	1
Y105C5A.635	5.03286	1.20184	0.088948	1
F55B11.83	7.20167	0.687433	0.0889941	1
Y105C5A.419	6.69439	-0.996833	0.0890223	1
C47A4.35	8.75193	-0.607926	0.0891958	1
ZK550.9	6.5978	-0.704464	0.0894331	1
Y37A1B.174	4.41338	1.15676	0.0895514	1
Y37A1B.218	4.41338	1.15676	0.0895514	1
21ur-8252	4.69214	-1.236	0.0897163	1
Y57G11A.90	4.69583	1.469	0.089865	1
Y57G11A.110	4.69583	1.469	0.089865	1
F58F9.19	4.50523	1.44626	0.0899443	1
Y105C5B.108	7.50588	0.511465	0.0900573	1
Y105C5A.130	3.01664	-1.79842	0.0902577	1
Y105C5A.821	7.83116	-0.563157	0.0904588	1
K03D3.19	4.19735	-1.25821	0.0904804	1
Y57G11C.150	7.82572	0.70226	0.0905474	1
Y105C5A.978	7.04285	-0.719171	0.090697	1
Y41E3.45	8.61875	0.537722	0.0907321	1
Y105C5A.664	2.87739	1.48566	0.0909541	1
Y105C5A.651	2.87739	1.48566	0.0909541	1
C11D2.41	3.57351	-1.63562	0.0911733	1
C11D2.89	3.57351	-1.63562	0.0911733	1
Y51H4A.131	3.17758	1.84269	0.0912303	1
Y73F8A.373	6.19785	-0.714254	0.0912822	1
Y105C5B.1004	6.33451	0.97783	0.0913135	1
F55B11.101	5.2817	1.04091	0.091358	1
Y51H4A.318	5.58322	0.901791	0.0915511	1
Y51H4A.492	5.58322	0.901791	0.0915511	1
Y105C5A.752	5.20837	1.01718	0.0916294	1
Y105C5B.429	3.08383	-2.05744	0.0916863	1
Y105C5B.278	3.08383	-2.05744	0.0916863	1
M03D4.29	3.0138	-1.89003	0.0916863	1
M03D4.62	3.0138	-1.89003	0.0916863	1
M199.30	6.06225	0.790361	0.0917188	1
H16O14.16	5.369	-0.927078	0.0918098	1
Y57G11B.164	5.7843	-0.904149	0.0919077	1
Y37A1B.26	2.3607	-2.27843	0.091941	1
Y105C5B.793	7.72407	0.740162	0.0920446	1
C46G7.74	3.83049	-1.51297	0.0921994	1
Y4C6B.21	7.35199	-0.725538	0.0923883	1
B0273.92	7.59457	-0.661921	0.092529	1
21ur-3549	10.0733	-0.465629	0.0925636	1
Y73F8A.956	4.48923	1.15094	0.0927209	1
T06A10.39	4.4429	-1.0711	0.0927209	1
T06A10.92	4.4429	-1.0711	0.0927209	1
Y67A10A.93	6.72836	0.80602	0.092779	1
Y73B6BL.203	3.64516	2.00149	0.0928106	1
Y57G11C.779	7.08104	0.486989	0.0928183	1
Y57G11C.183	7.08104	0.486989	0.0928183	1
Y105C5B.602	8.00305	0.565039	0.0928971	1
Y105C5B.123	7.03069	-0.647518	0.0929696	1
Y105C5B.1288	7.03069	-0.647518	0.0929696	1
F13G11.109	6.04429	0.767371	0.092979	1
C42D4.16	3.25299	-1.97185	0.0930244	1
Y51H4A.218	7.4501	-0.812829	0.0933661	1
21ur-1854	8.86763	-0.707295	0.0935518	1
Y116A8C.406	4.0778	1.13198	0.0936563	1
Y7A9D.19	5.53337	0.932735	0.0936657	1
Y40H7A.104	3.87363	-1.31087	0.0936774	1
Y40H7A.114	3.87363	-1.31087	0.0936774	1
Y41E3.75	6.50041	-0.849997	0.0939585	1
Y57G11C.64	3.04074	-2.13439	0.0939783	1
Y57G11C.93	3.00607	-1.79842	0.0939783	1
Y105C5A.306	7.20421	0.683791	0.0941056	1
Y57G11C.937	2.9155	1.88813	0.0941288	1
Y41E3.136	6.08072	-0.765025	0.094381	1
Y57G11C.747	6.09387	0.698546	0.094381	1
Y73F8A.554	5.92149	0.683462	0.0944753	1
Y105C5A.147	4.60158	1.00313	0.094641	1
Y105C5B.471	6.14192	-0.674449	0.094642	1
F13G11.37	3.97697	-1.69461	0.0946911	1
Y73F8A.405	8.01223	-0.379464	0.0946965	1
Y57G11A.10	4.73555	-1.16644	0.0947971	1
VY10G11R.53	4.70959	-1.01201	0.0947971	1
F13G11.64	3.70996	1.4362	0.0949577	1
Y73B6BL.139	3.38557	2.0623	0.0955006	1
Y73B6BL.144	3.38557	2.0623	0.0955006	1
Y37A1A.38	7.2054	-0.691459	0.0958073	1
Y105C5B.78	5.35615	0.83883	0.0958834	1
Y57G11C.1087	7.03086	0.495322	0.0960246	1
F13G11.7	3.17089	2.06596	0.0960746	1
C35D6.31	7.72316	-0.642027	0.0967404	1
Y57G11A.189	5.69374	-0.980618	0.0967801	1
Y73B6BR.24	3.5018	-1.69637	0.0968463	1
F38C2.55	5.99774	-1.13744	0.0969304	1
F38C2.16	6.40543	0.767187	0.0969846	1
F38C2.66	6.40543	0.767187	0.0969846	1
Y73B6BL.59	5.55868	-0.762216	0.0970319	1
T23G4.66	5.0071	-1.00103	0.0972778	1
Y105C5B.460	5.01288	-0.946578	0.0972778	1
Y37A1A.48	7.97256	0.776595	0.0972847	1
F55B11.38	7.85769	0.622625	0.0973274	1
F55B11.111	7.85769	0.622625	0.0973274	1
Y40H7A.278	3.98838	1.87167	0.0973478	1
Y37A1B.98	2.4672	2.48833	0.0975675	1
T23G4.115	2.49389	1.83571	0.0975675	1
H16O14.64	2.49389	1.83571	0.0975675	1
Y105C5A.200	7.43265	-0.632834	0.0977264	1
C47A4.59	5.97859	-0.815727	0.0977643	1
Y57G11C.1003	3.97649	-1.65186	0.0977956	1
Y105C5A.1123	3.90585	-1.25485	0.0977956	1
Y105C5A.796	3.90585	-1.25485	0.0977956	1
Y51H4A.281	6.76951	-0.541936	0.0978686	1
Y57G11C.1033	7.08394	0.477482	0.0983176	1
F41H10.26	5.6892	-0.981214	0.0984833	1
F41H10.14	5.6892	-0.981214	0.0984833	1
Y51H4A.207	6.39216	-0.591945	0.0985072	1
Y51H4A.545	6.39216	-0.591945	0.0985072	1
H12I19.46	7.25509	0.792936	0.0985319	1
Y51H4A.267	5.49872	-1.13105	0.0989222	1
Y73F8A.495	5.58578	-0.701036	0.09903	1
Y41E3.375	5.24863	1.04074	0.0990974	1
Y37A1A.25	6.03457	0.730835	0.0991399	1
C09B9.38	5.50405	-0.833925	0.0991741	1
Y116A8C.105	7.23404	0.630707	0.0992578	1
Y105C5B.177	6.34276	0.956536	0.0994806	1
Y105C5B.426	2.32891	-2.14418	0.0994963	1
Y105C5A.259	3.39926	-1.72013	0.0996103	1
Y105C5A.1229	3.39926	-1.72013	0.0996103	1
F02H6.64	5.84573	0.998025	0.0996783	1
H08M01.49	9.51774	-0.578981	0.0997718	1
Y116A8B.45	2.44142	-2.14418	0.100066	1
Y57G11B.85	7.10505	0.810174	0.100182	1
H12I19.101	7.24727	0.78035	0.100254	1
Y41E3.194	6.74957	0.735677	0.100286	1
Y41E3.80	6.74957	0.735677	0.100286	1
B0273.69	4.03817	1.4244	0.100356	1
F38C2.12	4.87448	-1.00706	0.100424	1
C01B10.13	4.65326	-1.24927	0.100438	1
C01B10.21	4.65326	-1.24927	0.100438	1
C01B10.29	4.65326	-1.24927	0.100438	1
Y105C5B.982	7.29915	0.553509	0.100465	1
Y105C5A.271	6.38687	-0.753602	0.100534	1
Y105C5A.139	6.38687	-0.753602	0.100534	1
H08M01.78	9.51723	-0.577724	0.100646	1
Y105C5A.81	5.26795	-0.787125	0.100983	1
Y4C6A.25	3.05357	1.67519	0.101045	1
Y4C6A.55	3.05357	1.67519	0.101045	1
Y51H4A.380	7.22321	0.595766	0.10117	1
Y105C5B.959	3.22373	-1.58491	0.10123	1
C45E5.18	4.08607	-1.30513	0.101338	1
C31H1.94	6.00703	-0.79612	0.101711	1
C27H2.89	4.37392	1.1175	0.101807	1
Y57G11C.741	2.81342	-2.36361	0.101896	1
Y37A1B.324	1.83061	2.76372	0.102076	1
Y17G9A.78	1.82534	-2.68123	0.102076	1
21ur-10849	1.96281	1.91779	0.102076	1
T12E12.33	3.43632	-1.78646	0.102301	1
LLC1.49	4.99746	1.03965	0.102319	1
21ur-12203	6.81044	-0.780395	0.102553	1
Y37A1A.33	7.61331	-0.755692	0.102615	1
Y43D4A.52	5.98793	-1.1199	0.10277	1
Y105C5B.166	5.94108	0.785889	0.102938	1
C27H2.65	6.83668	-0.665589	0.102957	1
Y51H4A.606	6.43361	0.781683	0.102961	1
H16O14.72	2.97098	-1.89003	0.102962	1
H16O14.48	2.97098	-1.89003	0.102962	1
Y105C5B.321	2.91355	-1.79842	0.102962	1
Y73B6BL.77	3.27114	1.59133	0.103071	1
Y51H4A.641	6.64186	-0.576664	0.103136	1
Y57G11B.197	4.72267	-1.236	0.103147	1
Y40H7A.186	8.50614	0.531203	0.103175	1
Y116A8C.170	8.35662	-0.777212	0.10327	1
Y57G11C.307	5.08367	-1.16851	0.103355	1
C06E7.33	2.46935	-2.51442	0.103436	1
ZK381.27	2.43124	-2.51442	0.103436	1
F41H10.21	2.47469	1.83571	0.103436	1
Y51H4A.516	1.98124	1.91779	0.103654	1
H08M01.55	7.24577	-0.594139	0.103781	1
Y57G11C.95	3.56938	-1.3633	0.103834	1
C52D10.26	4.51853	-1.55355	0.103911	1
Y40H7A.168	7.10871	0.461004	0.104115	1
Y105C5A.182	4.37693	1.39306	0.10421	1
Y45F10D.30	2.68729	-1.9831	0.104415	1
C01B10.35	2.72265	1.68526	0.104415	1
Y105C5B.1335	4.29593	1.31117	0.104438	1
Y37A1A.54	5.51765	-0.967694	0.104589	1
Y73F8A.377	5.27296	-1.01389	0.104599	1
Y57G11C.435	3.54472	-1.43635	0.105104	1
T27E7.54	1.89235	2.76372	0.105254	1
C27H2.32	1.84369	-2.68123	0.105254	1
Y73F8A.999	2.41949	-2.40124	0.105446	1
C11D2.85	5.08016	-1.2084	0.105455	1
C11D2.35	5.08016	-1.2084	0.105455	1
H32C10.79	5.72834	-0.949507	0.105487	1
Y57G11C.171	6.10924	-0.758481	0.105556	1
T12E12.37	3.25411	-1.82927	0.105665	1
T12E12.35	3.25411	-1.82927	0.105665	1
Y37A1B.312	5.12362	-1.08894	0.105911	1
Y105C5B.728	2.96963	-1.7006	0.105917	1
Y41E3.302	3.13571	1.51001	0.105917	1
C46G7.7	8.11849	-0.513726	0.105945	1
Y105C5A.208	5.84726	-0.892469	0.106022	1
Y51H4A.532	6.67931	-0.561284	0.106028	1
ZK550.30	6.03498	-0.736821	0.106262	1
Y116A8C.269	2.78493	-2.27747	0.106623	1
F26D12.13	4.06269	-1.25821	0.106636	1
Y105C5A.233	6.50995	0.514175	0.106797	1
ZK616.28	4.28573	-1.16275	0.1068	1
K08B4.32	4.79634	-0.808981	0.106842	1
C46G7.33	8.34333	-0.737941	0.106849	1
T27E7.66	1.89292	2.76372	0.106876	1
Y57G11C.88	7.34043	0.722544	0.106917	1
Y73F8A.329	5.37423	1.08275	0.107173	1
Y51H4A.873	7.53192	0.62026	0.107343	1
Y51H4A.331	7.53192	0.62026	0.107343	1
Y57G11C.179	6.78951	-0.702499	0.107486	1
Y67A10A.116	5.62945	0.792509	0.107571	1
Y116A8A.118	4.90002	0.778489	0.107746	1
Y105C5A.598	4.21515	1.03493	0.108253	1
Y105C5A.717	4.21515	1.03493	0.108253	1
Y105C5A.662	3.23525	-1.82927	0.108291	1
Y51H4A.232	2.99513	-1.7006	0.108401	1
Y105C5B.619	6.00227	-0.899928	0.108517	1
Y73F8A.274	5.7884	1.01009	0.108758	1
Y73F8A.521	5.7884	1.01009	0.108758	1
LLC1.46	2.74708	1.68526	0.10886	1
Y105C5B.413	3.95637	0.981281	0.108902	1
Y41E3.266	5.36608	-0.866485	0.109223	1
Y105C5A.597	9.43385	0.530156	0.109296	1
Y51H4A.113	5.45559	-0.948897	0.109467	1
Y57G11C.338	4.38953	-1.22615	0.10949	1
Y37A1B.124	4.32781	-1.12124	0.10949	1
Y105C5A.529	5.49069	0.929788	0.109523	1
Y105C5A.954	5.49069	0.929788	0.109523	1
Y105C5B.1089	2.45426	2.48833	0.109553	1
21ur-5400	6.76417	-0.640695	0.109893	1
21ur-13496	7.32975	0.527709	0.109951	1
C45E5.21	3.17883	1.51001	0.109976	1
C35D6.15	5.58917	0.736832	0.110071	1
Y37A1B.198	5.59407	0.70662	0.110071	1
Y105C5B.841	1.89356	-2.68123	0.110185	1
T13A10.44	1.74373	-2.49492	0.110185	1
21ur-8957	3.79663	-1.40301	0.110282	1
Y64G10A.144	9.45164	0.502584	0.110308	1
Y105C5A.570	5.0239	0.963842	0.110317	1
Y105C5B.860	9.19267	0.688845	0.110382	1
Y73B6BL.183	3.41107	1.34107	0.110572	1
Y73F8A.75	5.77212	-0.782301	0.110639	1
Y73F8A.503	5.77212	-0.782301	0.110639	1
Y105C5A.812	4.56088	1.44626	0.110655	1
Y57G11C.265	4.22846	-1.14497	0.1108	1
Y57G11C.714	4.22846	-1.14497	0.1108	1
Y105C5A.196	5.08955	-0.790696	0.110906	1
C52D10.47	3.26241	-1.82927	0.110949	1
Y73B6BL.171	3.52229	1.59694	0.110974	1
C52D10.93	3.68575	-1.56815	0.111031	1
Y10G11A.50	5.68485	-0.798041	0.111066	1
Y10G11A.32	5.68485	-0.798041	0.111066	1
Y57G11C.216	5.75149	0.571327	0.111172	1
Y105C5A.283	7.37634	-0.575047	0.111567	1
Y17G9A.29	5.86149	-1.08465	0.111625	1
Y17G9A.79	5.86149	-1.08465	0.111625	1
Y51H4A.400	4.73717	0.831859	0.111648	1
Y37A1B.87	4.19072	-1.48345	0.111681	1
Y17G9A.80	4.01625	1.30159	0.111825	1
F36H12.50	1.79542	-2.49492	0.111874	1
Y73F8A.868	1.93721	1.91779	0.111874	1
Y67A10A.81	5.40619	-0.784315	0.112076	1
Y67A10A.224	5.40619	-0.784315	0.112076	1
Y67A10A.73	5.40619	-0.784315	0.112076	1
Y105C5A.451	6.80372	0.723305	0.112334	1
Y73F8A.902	7.1173	0.648049	0.112372	1
Y105C5B.678	5.45383	-0.930457	0.112495	1
Y9C9A.90	4.96883	0.985459	0.112621	1
Y7A9D.52	3.03225	1.33218	0.112647	1
Y9C9A.27	3.6358	-1.3633	0.112782	1
Y9C9A.49	3.6358	-1.3633	0.112782	1
Y64G10A.15	6.60355	0.746642	0.113176	1
Y64G10A.235	6.60355	0.746642	0.113176	1
Y105C5B.173	6.78909	0.5713	0.113284	1
F52B11.84	3.81655	1.21222	0.113486	1
F52B11.100	3.81655	1.21222	0.113486	1
F52B11.38	3.81655	1.21222	0.113486	1
H08M01.79	5.53687	-1.02266	0.113503	1
Y73F8A.165	4.42755	1.07548	0.113781	1
H32C10.20	3.54258	-1.75466	0.11393	1
Y105C5A.619	3.58623	1.312	0.11393	1
Y64G10A.102	8.36304	0.592621	0.113953	1
Y64G10A.160	8.36304	0.592621	0.113953	1
Y57G11C.671	5.18914	0.837052	0.114111	1
Y73F8A.407	3.65906	-1.44911	0.114121	1
H32C10.37	5.05675	-1.02473	0.114245	1
Y57G11A.171	6.98621	0.607867	0.114784	1
Y40H7A.300	8.518	0.521594	0.114905	1
T23G4.121	6.1615	0.587889	0.115029	1
M199.42	6.47695	0.841599	0.1151	1
F52B11.49	7.84307	0.468355	0.11529	1
Y73F8A.182	6.35118	-0.793181	0.115407	1
Y73F8A.1134	6.35118	-0.793181	0.115407	1
Y105C5A.49	8.49945	0.433814	0.115408	1
Y105C5A.880	8.49945	0.433814	0.115408	1
ZK550.33	4.29361	1.31117	0.1156	1
Y57G11C.669	4.30282	1.21335	0.1156	1
Y57G11C.883	4.30282	1.21335	0.1156	1
Y41E3.309	4.88009	-1.27877	0.115628	1
R05A10.117	5.28713	-1.16982	0.115724	1
Y40H7A.199	5.43055	0.618587	0.115736	1
Y57G11C.558	2.76725	1.68526	0.11574	1
Y57G11C.130	5.86626	0.744413	0.115985	1
Y67A10A.75	6.58164	-0.967564	0.116075	1
Y67A10A.62	6.58164	-0.967564	0.116075	1
Y57G11C.412	4.46873	-0.984921	0.116125	1
Y73B6BL.213	5.71094	-0.787946	0.116183	1
Y40H7A.298	7.07679	0.453911	0.116221	1
C52D10.91	4.84393	-0.8155	0.116305	1
Y9C9A.51	4.21331	-1.03997	0.116393	1
Y9C9A.23	4.21331	-1.03997	0.116393	1
Y41E3.85	6.26361	-0.80373	0.117009	1
Y105C5A.35	4.36221	1.29524	0.117306	1
Y105C5B.1077	4.77474	-1.17619	0.117445	1
Y105C5B.223	4.77474	-1.17619	0.117445	1
Y105C5B.942	4.77474	-1.17619	0.117445	1
Y116A8C.317	2.96542	-1.97616	0.117663	1
Y116A8C.251	2.96542	-1.97616	0.117663	1
Y73B6BL.247	2.95817	1.88813	0.117663	1
Y105C5A.1132	7.42042	-0.532114	0.117669	1
F13G11.142	3.76553	1.28816	0.117897	1
Y105C5A.298	8.16859	-0.528065	0.117991	1
Y4C6A.32	4.28035	1.21335	0.118276	1
H25K10.68	5.69354	0.576949	0.118281	1
C31H1.91	3.90096	-1.51546	0.118445	1
Y73F8A.213	8.84836	-0.513252	0.11853	1
Y73B6BL.82	3.59653	1.6633	0.118576	1
F13G11.29	2.97795	-1.79842	0.118662	1
Y105C5A.497	8.96353	0.655973	0.118815	1
Y105C5A.960	8.96353	0.655973	0.118815	1
T12B3.6	3.94449	-1.73612	0.118904	1
Y57G11C.715	4.92288	-0.946578	0.118922	1
Y73F8A.336	6.71262	-0.648101	0.118964	1
Y73F8A.212	5.54524	0.94909	0.119005	1
Y73F8A.369	3.49984	1.52739	0.119214	1
Y51H4A.443	6.62572	0.683676	0.11928	1
F55B11.50	4.41069	-1.43136	0.119451	1
C27H2.63	4.3453	1.07713	0.119787	1
Y57G11C.962	7.15563	-0.683255	0.119982	1
Y105C5A.814	3.73774	-1.22056	0.11999	1
Y105C5A.174	3.73774	-1.22056	0.11999	1
Y43D4A.139	6.00617	-0.7548	0.120017	1
Y57G11C.188	5.53464	0.572681	0.120272	1
Y43D4A.62	7.40236	0.605302	0.120358	1
ZK381.23	5.67149	-0.918055	0.120366	1
Y116A8B.55	3.69502	1.28816	0.120395	1
Y73F8A.1022	5.73894	-0.874552	0.120822	1
Y73F8A.619	5.73894	-0.874552	0.120822	1
Y105C5A.171	7.43294	-0.526632	0.12097	1
Y41E3.319	5.11132	0.963842	0.120988	1
Y105C5A.161	5.87815	-0.655537	0.121037	1
Y51H4A.551	4.62422	-0.94489	0.121207	1
Y51H4A.447	4.62422	-0.94489	0.121207	1
Y51H4A.907	6.9698	0.68978	0.121212	1
21ur-12088	6.9698	0.68978	0.121212	1
Y51H4A.301	6.9698	0.68978	0.121212	1
Y116A8C.451	5.58202	-0.820907	0.121879	1
Y116A8C.115	5.58202	-0.820907	0.121879	1
Y43D4A.41	4.41837	-1.22615	0.122002	1
Y116A8C.260	4.88528	0.954075	0.12205	1
C47A4.41	3.42287	1.74138	0.12206	1
Y57G11C.292	6.86339	0.630454	0.122218	1
Y40H7A.197	10.3367	-0.636638	0.122263	1
Y40H7A.74	10.3367	-0.636638	0.122263	1
Y57G11B.191	3.99614	1.55865	0.122377	1
Y105C5A.828	4.00641	-1.51751	0.122377	1
K08B4.35	4.81639	-0.745544	0.122385	1
Y51H4A.594	7.3975	0.470713	0.122503	1
Y105C5B.181	6.70375	0.49726	0.122522	1
Y105C5A.1212	9.06241	-0.419441	0.123287	1
Y105C5A.251	9.06241	-0.419441	0.123287	1
Y73F8A.1138	7.09874	0.613256	0.123294	1
Y73B6BL.57	2.23276	-2.14418	0.123324	1
Y73B6BL.54	2.23276	-2.14418	0.123324	1
C35D6.35	6.38732	-0.656335	0.123516	1
Y105C5A.175	5.33594	-0.823579	0.123535	1
Y105C5A.650	5.33594	-0.823579	0.123535	1
Y116A8A.105	3.71537	1.15391	0.123578	1
C47A4.54	5.83562	-0.749605	0.124308	1
R05A10.59	9.11584	0.405741	0.124338	1
Y67A10A.268	5.05724	0.752595	0.124342	1
Y67A10A.250	5.05724	0.752595	0.124342	1
Y73F8A.583	6.32458	-0.769624	0.124663	1
C52D10.125	3.16987	-1.4933	0.124729	1
Y105C5A.902	2.45885	2.48833	0.124839	1
21ur-5526	4.72358	1.27924	0.124935	1
C44A5.1	5.84201	-0.785841	0.125009	1
Y116A8C.130	6.98268	0.692156	0.125265	1
Y116A8A.37	3.89313	-1.46697	0.125349	1
Y73F8A.209	3.88026	-1.31087	0.125349	1
Y116A8C.318	4.78723	1.10187	0.125556	1
Y73B6BR.14	4.7829	-1.10009	0.125556	1
C47A4.68	7.48354	0.601689	0.125682	1
M03D4.56	5.67238	0.971949	0.125817	1
Y41E3.288	7.90875	0.649159	0.125865	1
ZK616.49	4.24706	-1.12124	0.125885	1
Y57G11C.1019	5.11876	-1.06272	0.126069	1
Y57G11C.864	5.11876	-1.06272	0.126069	1
Y67A10A.179	7.15847	-0.669116	0.126268	1
Y67A10A.219	3.04526	2.06596	0.126702	1
Y43D4A.47	8.54431	-0.686223	0.126819	1
Y57G11C.356	6.37843	-0.855779	0.12684	1
Y57G11C.405	6.37843	-0.855779	0.12684	1
Y67A10A.176	7.09372	-0.665864	0.126984	1
Y105C5B.545	3.35137	-1.57756	0.127101	1
Y105C5B.1220	3.35137	-1.57756	0.127101	1
Y105C5A.1171	4.95873	-0.918961	0.127232	1
Y105C5A.371	4.95873	-0.918961	0.127232	1
Y105C5B.1072	8.28638	0.567071	0.12728	1
Y105C5B.940	8.28638	0.567071	0.12728	1
Y40H7A.69	7.40146	0.494543	0.127402	1
Y37A1B.177	5.55809	-0.786346	0.127407	1
C02B10.19	6.53929	-0.761426	0.127423	1
C09B9.73	5.51811	-0.797625	0.127578	1
Y73F8A.719	6.8218	0.617862	0.127627	1
Y105C5A.1160	6.82096	-0.587919	0.127627	1
Y105C5A.875	6.82096	-0.587919	0.127627	1
F38C2.34	7.20005	-0.474142	0.127695	1
Y41E3.222	4.5414	0.865086	0.127855	1
Y41E3.306	4.5414	0.865086	0.127855	1
Y37A1A.50	7.8897	0.685249	0.127872	1
Y105C5B.1207	4.32489	1.21335	0.127953	1
Y73F8A.904	5.45488	1.00088	0.128154	1
M199.41	3.4511	1.52739	0.128246	1
Y57G11B.176	7.68458	0.600748	0.128314	1
ZK550.37	6.05178	-0.688115	0.128355	1
Y73F8A.406	7.97296	0.371169	0.128519	1
Y51H4A.733	2.71626	-1.74712	0.128823	1
Y73F8A.753	3.88097	-1.31087	0.128844	1
F38C2.11	6.02441	-1.05978	0.12896	1
Y116A8A.17	6.88502	-0.47079	0.129039	1
Y105C5B.1186	3.17112	1.76137	0.129053	1
Y105C5B.303	3.17112	1.76137	0.129053	1
Y51H4A.160	5.42949	0.834882	0.129085	1
C09B9.14	4.83471	-1.06565	0.129135	1
Y37A1B.250	5.34039	0.639663	0.129239	1
Y57G11C.749	5.14629	0.770979	0.129334	1
T27E7.35	5.06273	0.868436	0.129566	1
Y116A8A.48	6.19446	0.702229	0.129627	1
T06A10.75	7.00354	0.564597	0.129817	1
Y105C5A.934	5.72408	0.880779	0.129978	1
Y41E3.395	7.91217	0.643091	0.129996	1
Y105C5A.777	6.37609	-0.74797	0.130328	1
Y105C5A.394	6.37609	-0.74797	0.130328	1
Y105C5B.1396	6.31939	0.509304	0.130557	1
C11D2.90	5.54531	-0.895622	0.130571	1
Y57G11C.157	2.97493	-1.79842	0.130716	1
Y37A1A.126	7.88534	0.687538	0.130824	1
Y40H7A.297	8.33482	0.46751	0.13086	1
Y116A8A.130	9.43355	-0.609149	0.130875	1
Y116A8A.21	9.43301	-0.607866	0.130875	1
Y116A8A.122	9.43301	-0.607866	0.130875	1
Y51H4A.604	6.96106	0.674204	0.13096	1
Y105C5B.333	6.81858	-0.584176	0.131151	1
Y105C5B.660	3.79491	1.21222	0.131323	1
Y45F10D.68	6.74	-0.66169	0.131638	1
Y45F10D.44	6.74	-0.66169	0.131638	1
Y51H4A.102	4.06642	1.30159	0.131678	1
Y40H7A.133	5.42334	0.940942	0.131849	1
Y73F8A.723	9.80174	-0.483084	0.13189	1
Y116A8C.214	5.63313	-0.882591	0.131894	1
Y116A8C.354	5.63313	-0.882591	0.131894	1
Y116A8C.119	5.63313	-0.882591	0.131894	1
T23G4.21	5.39541	0.716968	0.131923	1
F52D4.8	4.13669	-1.19188	0.132074	1
R05A10.15	5.30167	-1.12707	0.132252	1
Y105C5B.91	6.02016	-0.851222	0.132274	1
T06A10.47	3.54068	1.41063	0.132302	1
Y7A9A.59	6.47089	0.537276	0.132559	1
Y57G11C.362	3.96327	1.08622	0.132567	1
C39H7.18	5.60953	-0.808991	0.132779	1
Y64G10A.289	4.39776	-1.26244	0.132918	1
C46G7.31	4.49839	-1.06453	0.132991	1
Y51H4A.795	2.99769	-2.20744	0.133414	1
Y73F8A.651	6.30097	-0.890612	0.133516	1
Y73F8A.240	6.30097	-0.890612	0.133516	1
Y45F10B.39	7.35818	0.518232	0.133518	1
Y57G11C.180	4.51659	-1.02143	0.133576	1
Y105C5B.822	6.64515	-0.637905	0.133599	1
Y105C5B.604	6.64515	-0.637905	0.133599	1
Y57G11C.487	8.08184	0.604037	0.133787	1
Y57G11C.603	8.08184	0.604037	0.133787	1
T12E12.20	7.14195	-0.720373	0.133835	1
Y51H4A.115	2.25443	-1.99614	0.13393	1
H12I19.54	4.21007	-1.03997	0.133976	1
H08M21.6	4.92733	-0.861537	0.134044	1
Y73F8A.824	5.13096	1.09189	0.134257	1
Y43D4A.16	3.46414	-1.43635	0.134526	1
C06E7.15	4.40925	-1.13997	0.134537	1
Y4C6B.80	7.44314	0.547086	0.134597	1
Y67A10A.208	4.17795	1.39702	0.134721	1
F42A9.10	3.09245	1.97979	0.134769	1
Y51H4A.327	2.61306	-1.9831	0.134846	1
Y105C5B.82	9.15302	0.656875	0.134854	1
Y64G10A.249	5.3293	0.912426	0.134958	1
Y51H4A.742	5.35194	0.877045	0.135013	1
Y67A10A.306	7.57445	0.625822	0.135435	1
Y67A10A.72	3.5806	1.6633	0.135464	1
Y51H4A.161	4.04946	-1.10755	0.135487	1
Y105C5A.916	8.85779	0.654596	0.135914	1
Y57G11C.1031	2.325	-2.14418	0.136127	1
Y40H7A.187	2.19675	-1.99614	0.136127	1
Y40H7A.216	2.19675	-1.99614	0.136127	1
Y51H4A.390	2.32041	1.70136	0.136127	1
Y51H4A.793	2.32041	1.70136	0.136127	1
Y4C6B.71	7.45029	0.544789	0.136333	1
R05A10.65	5.71075	-0.632593	0.136781	1
R05A10.112	5.71075	-0.632593	0.136781	1
Y57G11A.120	4.02336	1.08348	0.136852	1
Y105C5B.444	5.09553	-1.13913	0.137052	1
21ur-5627	6.41254	-0.692223	0.137067	1
C11D2.76	2.6096	-1.9831	0.137275	1
C10G6.24	2.65795	1.57201	0.137275	1
C10G6.5	2.65795	1.57201	0.137275	1
Y67A10A.132	6.55441	-0.578303	0.137354	1
F13G11.90	7.95047	-0.536016	0.137563	1
F13G11.51	7.95047	-0.536016	0.137563	1
Y4C6B.12	3.47776	-1.63562	0.137706	1
C27H2.77	3.45897	-1.43635	0.137706	1
F01D4.11	3.02814	1.58354	0.137885	1
Y105C5A.94	6.35394	0.503413	0.137898	1
C46G7.55	4.28363	-1.3178	0.138057	1
Y105C5A.1074	3.74597	-1.34472	0.138201	1
Y105C5B.286	6.35052	0.405031	0.138225	1
Y105C5B.553	7.76876	0.584148	0.138307	1
C43G2.24	2.35003	2.36543	0.13835	1
Y105C5A.352	5.91443	-0.698196	0.138472	1
Y41E3.184	2.82216	2.17686	0.138922	1
Y41E3.291	2.82216	2.17686	0.138922	1
T27E7.64	4.74407	0.712705	0.138973	1
Y116A8C.99	5.39541	-0.948776	0.139081	1
Y105C5A.705	4.94517	-0.890535	0.139121	1
C31H1.74	3.37269	1.66831	0.13918	1
Y73F8A.1141	4.7428	-0.912682	0.139183	1
Y73B6BL.199	9.98135	-0.410443	0.139239	1
Y4C6B.8	4.94853	-1.2785	0.139512	1
Y37A1B.61	6.8789	-0.573884	0.139533	1
Y105C5B.866	6.82342	-0.571265	0.139611	1
T06A10.55	4.62411	0.907941	0.139651	1
T06A10.76	4.62411	0.907941	0.139651	1
Y116A8A.124	5.26342	-1.05318	0.139811	1
C55C3.50	6.02101	0.629609	0.140041	1
C55C3.17	6.02101	0.629609	0.140041	1
Y64G10A.273	4.16557	-1.32411	0.140071	1
Y67A10A.311	7.57796	0.618259	0.140865	1
Y67A10A.59	7.57796	0.618259	0.140865	1
M199.47	8.29306	0.5445	0.140951	1
Y57G11B.123	6.4928	-0.558754	0.141099	1
Y64G10A.136	6.56054	-0.909927	0.141129	1
Y105C5A.835	6.04105	-0.588934	0.141159	1
Y105C5A.866	6.04105	-0.588934	0.141159	1
Y57G11C.686	3.72466	1.09315	0.141426	1
Y57G11C.949	3.72466	1.09315	0.141426	1
Y73B6BL.74	4.91805	-1.30113	0.141539	1
LLC1.51	5.02112	0.987668	0.141757	1
Y57G11C.594	5.39593	-0.987121	0.142033	1
Y105C5A.578	6.60911	0.590515	0.142037	1
Y105C5B.502	6.1605	0.554125	0.142071	1
H32C10.43	1.67303	-2.49492	0.143006	1
Y41E3.346	4.41481	-0.900662	0.143012	1
Y57G11C.431	8.89025	0.619824	0.143093	1
C11D2.55	4.06829	1.47291	0.143176	1
Y73B6BL.121	3.62976	-1.56815	0.143289	1
Y51H4A.151	3.64087	-1.44911	0.143289	1
C46G7.30	3.60427	-1.44911	0.143289	1
C46G7.88	3.60427	-1.44911	0.143289	1
M199.106	8.29134	0.541306	0.143499	1
T12E12.40	3.11625	2.06596	0.14356	1
Y73F8A.991	7.20624	0.47431	0.143763	1
Y37A1A.56	6.47194	0.66246	0.14378	1
Y105C5B.302	3.96026	-1.23045	0.143782	1
Y51H4A.307	6.95754	0.654305	0.143869	1
Y73F8A.928	7.68012	0.396364	0.143925	1
Y116A8B.14	3.31919	-1.78646	0.143989	1
Y105C5A.270	7.93964	0.443882	0.144349	1
Y41E3.284	4.3035	-1.20311	0.144409	1
C35D6.70	2.65712	1.57201	0.144718	1
Y116A8C.305	1.79969	-2.68123	0.144733	1
Y116A8C.461	1.79969	-2.68123	0.144733	1
B0350.18	1.79969	-2.68123	0.144733	1
T23G4.80	1.64001	-2.49492	0.144733	1
M199.73	1.70911	-2.49492	0.144733	1
C06E7.32	5.74701	0.809001	0.144754	1
Y73F8A.781	5.46436	0.961628	0.145094	1
Y51H4A.876	3.10157	-1.67105	0.145358	1
Y73F8A.739	4.88099	0.768382	0.145452	1
C27H2.76	6.115	-0.536632	0.145608	1
Y73F8A.883	4.57241	-1.18688	0.145636	1
Y73F8A.1133	4.57241	-1.18688	0.145636	1
Y51H4A.436	6.33716	-0.639152	0.146032	1
Y51H4A.410	6.33716	-0.639152	0.146032	1
Y51H4A.743	6.33213	-0.627494	0.146032	1
Y116A8C.57	4.29498	-1.3541	0.146042	1
Y116A8C.306	4.45531	0.925484	0.14612	1
Y116A8C.79	4.45531	0.925484	0.14612	1
B0273.36	8.14893	-0.591473	0.146306	1
F02H6.34	1.7737	-2.68123	0.146481	1
H20E11.8	1.78603	-2.68123	0.146481	1
Y105C5B.888	1.68083	2.57721	0.146481	1
H32C10.48	1.79929	1.73127	0.146481	1
Y105C5B.373	9.73742	0.413636	0.146543	1
21ur-4089	3.43753	-1.6506	0.146578	1
Y73B6BL.69	7.62092	-0.598364	0.146628	1
Y73F8A.536	9.90369	-0.465582	0.146978	1
Y57G11C.61	3.27147	-1.50061	0.147089	1
Y73F8A.71	9.905	-0.465156	0.147158	1
Y105C5A.1252	6.55573	0.55998	0.147159	1
Y17G9A.68	3.82791	1.32221	0.147199	1
Y45F10D.117	4.56879	-1.24927	0.147331	1
Y51H4A.913	4.62356	-0.979037	0.147691	1
Y51H4A.609	5.64227	0.743976	0.147705	1
C52D10.76	3.90088	-1.33262	0.148065	1
C52D10.99	3.90088	-1.33262	0.148065	1
Y7A9B.6	3.8699	1.0894	0.148065	1
Y64G10A.72	3.12913	1.42383	0.148296	1
Y51H4A.725	3.18915	1.29601	0.148296	1
Y105C5A.1209	3.9342	1.03227	0.148591	1
Y105C5A.742	3.9342	1.03227	0.148591	1
Y105C5A.390	4.84427	1.1682	0.148846	1
H32C10.71	3.60447	-1.50986	0.148903	1
Y64G10A.264	6.46584	0.479052	0.149668	1
Y105C5B.661	8.05666	0.471243	0.149773	1
Y40H7A.30	4.50138	1.1137	0.149799	1
Y57G11C.1017	2.80144	-1.48248	0.149817	1
21ur-14355	2.98433	1.33218	0.149817	1
21ur-5527	2.98433	1.33218	0.149817	1
Y51H4A.849	4.90695	0.924478	0.15001	1
Y51H4A.928	4.90695	0.924478	0.15001	1
Y51H4A.707	1.85587	-2.84621	0.150036	1
Y57G11A.37	1.82584	1.73127	0.150036	1
Y73B6BL.241	1.80308	1.73127	0.150036	1
21ur-5679	6.29853	0.563278	0.150093	1
C02B10.20	3.27327	1.84269	0.150214	1
Y7A9A.10	4.47581	-0.856612	0.150239	1
Y37A1B.214	5.76048	0.820975	0.150305	1
VY10G11R.60	4.21399	0.745118	0.15053	1
VY10G11R.40	4.21399	0.745118	0.15053	1
Y7A9A.16	5.98633	0.999952	0.150669	1
Y73F8A.1018	3.49878	-1.69637	0.150683	1
Y57G11C.373	3.43975	-1.3633	0.150683	1
Y45F10B.57	3.51578	1.17609	0.150683	1
Y45F10B.33	3.51578	1.17609	0.150683	1
Y41E3.87	8.50766	-0.540689	0.150765	1
Y105C5B.1044	7.7876	0.542294	0.151017	1
Y105C5A.800	6.61317	0.575906	0.151204	1
Y57G11B.120	8.95685	-0.397729	0.151283	1
Y57G11C.700	5.51879	-0.786346	0.151543	1
Y57G11C.909	5.51879	-0.786346	0.151543	1
Y105C5B.205	5.4681	0.69253	0.151605	1
F35D6.23	6.67105	-0.56524	0.151759	1
Y45F10D.17	3.84538	-1.19656	0.151767	1
Y67A10A.30	4.54774	0.801672	0.151948	1
Y7A9C.31	6.65033	0.546418	0.15211	1
C35D6.56	6.85958	0.539645	0.152243	1
Y9C9A.30	3.572	-1.3857	0.152351	1
Y73F8A.979	5.79516	0.573334	0.152371	1
Y105C5B.1054	5.84965	-0.665941	0.152573	1
Y59E9AL.14	2.93909	-1.97616	0.152605	1
Y59E9AL.23	2.93909	-1.97616	0.152605	1
Y116A8C.255	5.88906	-1.14068	0.152751	1
C31H1.11	5.18431	-0.756229	0.152846	1
Y105C5A.630	6.89994	-0.455091	0.152922	1
Y73F8A.682	7.21784	0.454474	0.152947	1
Y51H4A.36	8.88099	-0.466602	0.15304	1
B0273.65	4.29952	-1.16275	0.153046	1
Y73F8A.665	7.41011	0.392539	0.153052	1
Y45F10D.34	6.45638	-0.413325	0.153205	1
Y45F10D.72	6.45638	-0.413325	0.153205	1
Y41E3.419	6.51944	-0.951423	0.153468	1
Y57G11C.245	7.47152	0.567752	0.153716	1
K01G12.5	5.56004	-0.752594	0.153743	1
Y105C5A.1044	7.79669	0.575134	0.153921	1
Y105C5A.541	7.79669	0.575134	0.153921	1
Y116A8A.54	3.48917	1.17609	0.153991	1
Y116A8A.98	3.48917	1.17609	0.153991	1
Y40H7A.91	6.99266	0.56249	0.153991	1
Y57G11A.79	8.23515	-0.588434	0.154042	1
C50F7.11	4.94758	-0.836588	0.154193	1
C45E5.16	4.46831	1.24289	0.154559	1
Y105C5A.42	4.24828	-1.34023	0.154591	1
Y51H4A.40	7.71567	0.524987	0.154619	1
Y67A10A.319	7.05925	-0.643814	0.154661	1
Y7A9D.24	7.29203	0.461071	0.154682	1
Y73B6BL.162	3.39209	-1.84988	0.154924	1
Y57G11C.153	5.15717	-1.08064	0.155263	1
C31H1.10	4.90534	-0.861537	0.155429	1
Y105C5A.418	6.91117	-0.459992	0.155542	1
C31H1.17	3.68156	-1.28398	0.155711	1
C31H1.86	3.68156	-1.28398	0.155711	1
C31H1.60	3.68156	-1.28398	0.155711	1
Y73F8A.1157	6.37841	0.71829	0.155835	1
Y57G11C.85	6.81555	0.869311	0.155921	1
Y51H4A.74	4.88954	-1.05707	0.155931	1
Y73F8A.631	7.85377	-0.640903	0.156053	1
Y73F8A.292	7.85377	-0.640903	0.156053	1
Y41E3.234	7.84823	0.618416	0.156053	1
Y41E3.67	7.84823	0.618416	0.156053	1
Y57G11C.789	4.64705	1.03769	0.156333	1
C27H2.56	3.94633	1.03227	0.156371	1
21ur-2701	5.12261	0.91535	0.156698	1
21ur-10925	5.12261	0.91535	0.156698	1
C46G7.29	4.4617	-0.984921	0.156792	1
C46G7.6	4.4617	-0.984921	0.156792	1
Y37A1B.328	6.5493	-0.573601	0.156869	1
LLC1.38	6.29796	0.749569	0.156886	1
Y59H11AR.7	10.9211	0.649738	0.157179	1
ZK616.57	5.28036	-0.81972	0.157188	1
ZK616.40	5.28036	-0.81972	0.157188	1
Y51H4A.35	4.9268	-0.890535	0.157362	1
F13G11.113	9.22147	0.553984	0.157426	1
F13G11.82	9.22147	0.553984	0.157426	1
Y57G11C.402	6.9846	0.494695	0.157453	1
Y40H7A.171	4.55323	-1.01797	0.157578	1
F47E1.6	11.5869	-0.303649	0.157625	1
Y7A9A.24	2.64375	-2.18586	0.157644	1
Y40H7A.148	6.30958	-0.603892	0.157814	1
Y40H7A.109	6.30958	-0.603892	0.157814	1
Y116A8C.87	5.71406	0.768663	0.157943	1
Y105C5B.865	5.48214	-0.930457	0.158101	1
Y43D4A.54	5.4759	0.74619	0.158101	1
T23G4.124	6.07936	0.491543	0.158171	1
Y51H4A.674	6.00487	-0.847582	0.158213	1
Y73F8A.765	6.96308	0.49257	0.158494	1
Y105C5B.726	4.9057	-1.44248	0.158494	1
Y57G11B.65	8.96133	-0.3867	0.158542	1
Y116A8C.429	6.11699	0.878403	0.158579	1
Y57G11C.1111	8.00165	-0.58766	0.158668	1
Y57G11C.732	8.00165	-0.58766	0.158668	1
Y57G11C.200	8.00165	-0.58766	0.158668	1
Y57G11C.790	8.00165	-0.58766	0.158668	1
H04M03.22	6.31828	-0.684864	0.158703	1
F56F12.36	3.99948	-1.20972	0.158999	1
Y105C5B.385	3.93404	1.40251	0.159052	1
F44E8.5	2.2026	-2.14418	0.159061	1
F55B11.116	2.24369	1.5532	0.159061	1
H01M01.5	3.83167	-1.36481	0.159234	1
H01M01.2	3.83167	-1.36481	0.159234	1
LLC1.60	3.65601	1.72673	0.159337	1
LLC1.93	3.65601	1.72673	0.159337	1
B0513.28	3.69119	1.54042	0.159337	1
Y51H4A.195	4.07462	-1.0463	0.159382	1
Y57G11B.105	3.81464	-1.84277	0.159446	1
Y105C5B.1194	5.69954	0.757314	0.159544	1
Y51H4A.298	6.64247	-0.904839	0.159649	1
Y105C5A.290	8.24983	-0.380669	0.159727	1
Y116A8C.304	3.25142	-1.33319	0.159742	1
Y41E3.253	8.48454	-0.530013	0.159765	1
C11D2.31	4.79906	0.887884	0.159849	1
B0273.110	5.86833	-0.603304	0.159864	1
B0273.20	5.86833	-0.603304	0.159864	1
B0273.8	5.86833	-0.603304	0.159864	1
H12I19.67	2.60551	1.57201	0.160309	1
H12I19.74	2.60551	1.57201	0.160309	1
Y57G11C.89	7.142	-0.71736	0.160658	1
21ur-2357	7.53942	0.512221	0.160725	1
H08M21.2	4.89938	-0.801733	0.16085	1
F02H6.49	8.5177	0.456785	0.160855	1
Y57G11C.232	5.39859	0.716968	0.160918	1
VY10G11R.9	5.06428	0.668336	0.16118	1
Y67A10A.170	2.17937	-1.99614	0.161257	1
Y57G11B.89	5.89835	-0.746331	0.161345	1
Y65A5A.5	6.35496	-0.567014	0.161347	1
Y105C5B.147	3.43288	-2.13085	0.161419	1
Y4C6B.14	3.25553	1.59133	0.161689	1
F02H6.52	3.37569	-1.3633	0.162437	1
Y37A1A.106	4.61617	-1.01485	0.162676	1
C55C3.22	3.24577	-1.33319	0.162967	1
C55C3.27	3.24577	-1.33319	0.162967	1
C55C3.9	3.24577	-1.33319	0.162967	1
F02H6.12	8.21408	-0.385729	0.16302	1
Y105C5A.342	8.3002	-0.369289	0.163082	1
F55B11.39	7.73133	0.486385	0.163166	1
F38C2.72	7.17052	-0.432573	0.163311	1
C46G7.37	5.47543	-0.74211	0.163318	1
C31H1.76	3.05182	1.67519	0.163344	1
F52B11.13	3.00362	-1.4933	0.163344	1
F52B11.89	3.00362	-1.4933	0.163344	1
Y73F8A.1071	3.01764	-1.4933	0.163344	1
F58F9.21	3.06576	-1.39548	0.163369	1
C26C9.12	6.38614	-0.791601	0.163573	1
C26C9.8	6.38614	-0.791601	0.163573	1
M03D4.13	4.107	-1.19188	0.163593	1
M03D4.40	4.107	-1.19188	0.163593	1
Y41E3.287	4.98165	-0.920239	0.163783	1
Y7A9A.36	2.9134	-2.05744	0.164017	1
Y57G11C.1114	5.80119	-0.834918	0.164221	1
C08F11.97	5.80071	0.554303	0.164221	1
Y51H4A.930	4.65833	1.00313	0.164505	1
Y73F8A.53	5.57076	-0.680753	0.164514	1
Y73F8A.817	5.57076	-0.680753	0.164514	1
Y57G11A.57	5.85167	0.687019	0.164686	1
C27H2.40	7.27409	-0.499711	0.164722	1
R05A10.81	3.27777	1.59133	0.164891	1
H04M03.21	3.27609	1.37733	0.164891	1
Y57G11C.754	4.88813	0.738164	0.164965	1
Y7A9D.46	5.54782	0.689947	0.165	1
Y57G11C.134	7.11351	-0.58119	0.165291	1
Y105C5B.143	6.33375	-0.603892	0.165644	1
Y105C5B.501	6.33375	-0.603892	0.165644	1
Y73F8A.850	2.11611	-1.99614	0.165715	1
Y73B6BL.51	2.21771	1.5532	0.165715	1
Y73F8A.1111	2.5811	1.83571	0.165719	1
F26D12.75	3.41105	1.26799	0.165816	1
Y57G11C.187	6.82439	-0.575776	0.165936	1
Y57G11C.914	3.79628	-1.31087	0.166418	1
Y116A8B.47	3.84796	0.97623	0.166418	1
C52D10.19	3.06714	-1.4933	0.166459	1
Y105C5A.810	8.09182	-0.355213	0.166572	1
Y57G11C.1059	8.0231	0.582577	0.166886	1
C24D10.21	5.73219	0.506412	0.167016	1
H12I19.58	4.2444	-0.942091	0.16747	1
H12I19.75	4.2444	-0.942091	0.16747	1
B0513.79	5.05617	0.862154	0.167494	1
Y57G11C.554	4.15319	-1.03997	0.167531	1
Y41E3.123	6.38112	0.556514	0.167763	1
Y40H7A.279	4.47529	1.07548	0.167951	1
C09B9.56	2.22928	-2.14418	0.167977	1
T19E7.11	2.1448	2.08292	0.167977	1
M199.112	2.19726	1.5532	0.167977	1
C27H2.21	7.39667	-0.497096	0.167988	1
Y45F10D.28	4.35199	-0.986839	0.168006	1
H08M01.48	8.34379	0.701719	0.168028	1
T06A10.87	3.25863	-1.57756	0.168113	1
T06A10.68	3.25863	-1.57756	0.168113	1
H25K10.48	3.91578	-1.23045	0.168175	1
C06E7.14	3.96457	0.829513	0.168175	1
Y57G11C.890	8.0947	0.602105	0.168179	1
C02B10.10	6.53432	-0.676314	0.168284	1
C02B10.39	6.53432	-0.676314	0.168284	1
Y57G11A.142	6.13754	0.664047	0.168344	1
T06A10.26	4.66893	-0.697244	0.168352	1
Y51H4A.525	2.58443	1.83571	0.168464	1
Y51H4A.884	2.58443	1.83571	0.168464	1
Y116A8C.413	7.42867	-0.490832	0.168509	1
M03D4.17	2.53841	-1.86993	0.168866	1
M03D4.67	2.53841	-1.86993	0.168866	1
Y37A1B.106	2.56709	1.44911	0.168866	1
Y105C5B.285	4.48004	-0.98321	0.168892	1
C27H2.92	7.38025	-0.496592	0.168954	1
Y57G11C.275	4.33978	0.954327	0.168962	1
Y73F8A.1104	2.80409	-1.7006	0.169117	1
Y105C5B.601	2.76401	1.68526	0.169117	1
Y105C5A.830	2.77032	-1.59566	0.169117	1
Y105C5A.634	2.77032	-1.59566	0.169117	1
Y105C5A.867	3.44897	1.26799	0.169216	1
Y105C5A.232	3.41489	1.26799	0.169216	1
C27H2.11	5.56178	0.741312	0.169271	1
Y105C5B.1029	3.05183	1.33218	0.169393	1
AC7.21	4.91813	-0.777998	0.169414	1
F38C2.86	8.27811	0.537499	0.169424	1
21ur-2466	9.03989	0.498927	0.169791	1
Y105C5B.280	7.32075	0.583132	0.169952	1
Y37A1B.135	2.12618	-1.99614	0.170261	1
C52D10.123	7.79067	-0.535771	0.170549	1
AC7.38	4.89213	-0.887988	0.170559	1
AC7.73	4.89213	-0.887988	0.170559	1
Y105C5B.560	3.82561	-1.0724	0.170587	1
Y116A8C.329	4.83237	0.919422	0.170626	1
C27H2.39	6.132	-0.492405	0.170826	1
Y17G9A.17	4.8482	-0.946296	0.170938	1
Y17G9A.13	4.8482	-0.946296	0.170938	1
Y105C5A.704	4.84574	-1.29045	0.170964	1
Y105C5A.676	4.84574	-1.29045	0.170964	1
C11D2.40	5.6077	-0.884194	0.170985	1
Y41E3.301	9.79682	-0.577964	0.171121	1
Y57G11C.992	7.11065	-0.574564	0.171133	1
Y73F8A.938	3.20672	-1.33319	0.171356	1
Y116A8C.252	8.65464	0.4418	0.171421	1
Y116A8C.193	8.65464	0.4418	0.171421	1
Y105C5A.842	2.55347	1.44911	0.171439	1
H08M01.10	8.11475	0.335881	0.171496	1
Y43D4A.45	8.58475	0.590392	0.171586	1
Y105C5A.168	5.30509	-0.801638	0.171676	1
Y105C5A.40	5.30509	-0.801638	0.171676	1
T06A10.64	2.77227	-1.59566	0.171948	1
Y73F8A.628	4.2411	-0.942091	0.171965	1
Y57G11C.206	5.65079	-1.0896	0.172059	1
R05A10.22	7.39541	-0.483963	0.172241	1
C01B10.20	2.15314	-1.99614	0.172567	1
Y105C5A.105	2.23439	1.5532	0.172567	1
Y51H4A.48	3.66462	-1.34472	0.172575	1
Y51H4A.446	3.66462	-1.34472	0.172575	1
Y73F8A.412	3.42504	-1.50588	0.172636	1
Y105C5A.871	5.63698	-0.900824	0.172944	1
Y105C5A.209	6.0914	0.541714	0.173189	1
Y67A10A.235	8.32864	-0.640311	0.173311	1
Y67A10A.215	8.32864	-0.640311	0.173311	1
Y64G10A.346	6.33051	0.583578	0.173424	1
Y64G10A.340	6.33051	0.583578	0.173424	1
Y64G10A.286	6.33051	0.583578	0.173424	1
F57G8.11	5.92914	-0.485979	0.173461	1
Y105C5A.575	3.83399	1.0311	0.174132	1
Y57G11B.56	3.82782	0.917922	0.174132	1
Y73F8A.158	7.28475	0.653094	0.174199	1
Y9C9A.63	3.42532	-1.11894	0.174343	1
LLC1.79	6.2902	0.73742	0.174862	1
Y57G11C.723	5.67377	0.601734	0.175124	1
Y57G11C.243	5.67377	0.601734	0.175124	1
Y105C5A.746	4.92513	0.797979	0.17519	1
Y51H4A.671	4.58614	1.11029	0.175243	1
LLC1.83	4.98148	0.933472	0.175325	1
T19E7.9	5.87616	-0.619559	0.175328	1
C10G6.14	8.69403	-0.476429	0.175412	1
Y105C5A.369	8.1028	-0.434197	0.175442	1
Y7A9D.11	3.08483	1.11818	0.175527	1
Y57G11C.457	6.82953	-0.562865	0.175631	1
Y57G11B.177	5.4934	0.75925	0.175653	1
H08M01.89	8.33847	0.692505	0.175731	1
Y105C5A.373	5.03802	1.09359	0.175917	1
C27H2.36	7.38346	-0.493883	0.175951	1
Y73F8A.995	3.384	-1.43635	0.176077	1
F02H6.24	3.27734	1.51001	0.176113	1
F55B11.122	4.8418	0.757479	0.176211	1
W04C9.7	4.70351	1.03769	0.176282	1
Y116A8C.237	4.06149	-0.884352	0.176301	1
Y105C5A.707	4.30502	1.03561	0.176469	1
Y51H4A.462	4.28743	0.790567	0.176469	1
C43G2.16	6.67373	-0.433819	0.177018	1
C43G2.17	6.67373	-0.433819	0.177018	1
Y51H4A.567	4.64983	-1.01201	0.177129	1
F45D3.6	4.3679	1.39306	0.177132	1
Y57G11C.79	8.09773	0.596737	0.177187	1
Y7A9B.4	7.17806	-0.537608	0.177277	1
F26D12.26	2.82289	-1.79842	0.177674	1
Y116A8B.12	2.8002	1.68526	0.177674	1
Y67A10A.272	3.80489	-1.25485	0.178013	1
Y67A10A.255	3.80489	-1.25485	0.178013	1
Y105C5B.856	6.34171	-0.585335	0.178138	1
Y41E3.25	6.54668	-0.910904	0.178156	1
M199.129	6.7053	0.667474	0.178205	1
Y73F8A.130	5.59901	0.748644	0.178217	1
C31H1.20	4.36594	-1.06453	0.17835	1
Y105C5B.75	3.04648	-1.4933	0.178626	1
Y105C5B.803	2.97021	-1.39548	0.178626	1
Y105C5B.561	2.97021	-1.39548	0.178626	1
Y51H4A.379	5.53225	-0.513912	0.178828	1
Y105C5B.1314	4.39689	0.995851	0.178877	1
Y51H4A.933	6.02306	-0.798875	0.178947	1
Y116A8C.138	7.42088	-0.479572	0.179037	1
Y37A1A.73	4.25598	0.948794	0.179289	1
21ur-7989	2.57828	1.44911	0.179291	1
Y37A1B.212	5.66305	0.805046	0.179316	1
F56F12.2	2.21897	-2.27843	0.179621	1
Y57G11C.120	2.14342	2.08292	0.179621	1
Y51H4A.889	2.10964	-1.83116	0.179621	1
Y57G11C.811	4.0272	1.18841	0.179718	1
Y57G11C.595	4.0272	1.18841	0.179718	1
Y57G11C.964	4.0272	1.18841	0.179718	1
Y105C5A.338	6.57788	-0.673519	0.179749	1
Y105C5A.486	6.57788	-0.673519	0.179749	1
Y45F10D.27	7.85774	-0.468749	0.179914	1
Y67A10A.340	7.42031	-0.407904	0.180071	1
F13G11.133	7.74609	-0.437446	0.180078	1
F13G11.49	7.74609	-0.437446	0.180078	1
AC7.47	5.65179	-0.918055	0.180099	1
Y57G11C.1129	3.89783	-1.1205	0.180124	1
Y57G11C.319	3.89783	-1.1205	0.180124	1
C45E5.31	2.84812	-1.89003	0.18057	1
H25K10.43	8.43357	0.585226	0.180624	1
H25K10.67	8.43357	0.585226	0.180624	1
H12I19.88	3.60998	1.02971	0.180686	1
B0513.80	5.96595	-0.798875	0.180814	1
Y40H7A.164	4.92443	0.848157	0.180951	1
Y45F10D.104	7.8428	-0.468155	0.1811	1
H25K10.114	3.2672	-1.57756	0.18121	1
B0273.38	8.17837	0.526136	0.181313	1
C55C3.48	4.88612	0.924478	0.18135	1
Y57G11B.178	5.42356	0.772817	0.181536	1
C52D10.36	7.79572	-0.523239	0.181697	1
Y105C5A.1093	4.87979	-0.887988	0.181717	1
B0478.10	4.85941	0.788343	0.181737	1
Y37A1B.228	6.47453	-0.547756	0.18178	1
Y37A1B.114	6.47453	-0.547756	0.18178	1
F13G11.17	4.84273	0.788343	0.181785	1
Y4C6A.62	3.83805	-1.17652	0.181909	1
AC7.57	2.51289	-1.74712	0.181953	1
21ur-9903	2.57213	1.44911	0.181953	1
Y73F8A.894	5.28488	0.974053	0.182056	1
Y57G11A.15	5.67436	-0.815688	0.182204	1
Y43D4A.58	3.5031	-1.3857	0.182368	1
Y37A1B.274	4.52867	1.1137	0.182446	1
Y37A1B.315	4.52867	1.1137	0.182446	1
Y105C5B.222	6.76753	0.548839	0.182656	1
H12I19.100	6.8255	-0.582609	0.182751	1
T06A10.45	4.4911	0.89418	0.18277	1
Y105C5B.225	5.48023	-0.680052	0.182816	1
T12E12.12	4.42575	1.3345	0.182923	1
Y40H7A.271	7.69875	-0.707373	0.183263	1
Y105C5B.201	6.64069	-0.497497	0.18338	1
Y105C5B.399	6.64069	-0.497497	0.18338	1
Y57G11A.200	3.87006	-1.17652	0.183563	1
Y105C5A.750	6.75247	-0.723083	0.183623	1
Y73F8A.620	6.49408	-0.771091	0.183721	1
Y73F8A.1032	6.49408	-0.771091	0.183721	1
Y116A8C.362	4.00914	-1.39461	0.183897	1
Y57G11C.211	7.15337	-0.687458	0.184144	1
Y105C5A.720	6.92453	-0.560876	0.184242	1
Y73F8A.732	2.5444	-1.9831	0.184637	1
Y116A8C.291	6.2583	-0.580986	0.184756	1
Y4C6B.24	6.93653	-0.598137	0.184833	1
Y105C5A.291	4.9607	-0.80759	0.18536	1
C47A4.94	4.71924	-0.735459	0.185515	1
Y64G10A.21	6.19236	0.456031	0.185677	1
H12I19.45	6.63582	0.49759	0.185718	1
C42D4.14	4.09053	-1.19188	0.18574	1
C42D4.15	4.09053	-1.19188	0.18574	1
Y40H7A.32	4.05052	-1.0463	0.18574	1
Y40H7A.89	4.05052	-1.0463	0.18574	1
Y105C5B.909	3.8384	1.0894	0.185819	1
Y57G11B.147	5.09359	0.91535	0.186056	1
T08B6.21	5.10037	-0.852079	0.186056	1
Y57G11A.139	6.37802	-0.623232	0.186099	1
Y105C5B.142	3.39717	-1.20508	0.186517	1
Y51H4A.392	8.50129	0.424887	0.186809	1
C47A4.26	2.14284	2.08292	0.186884	1
C08F11.58	2.06526	-1.83116	0.186884	1
Y105C5A.620	7.7103	-0.553127	0.187019	1
Y105C5A.90	7.7103	-0.553127	0.187019	1
Y57G11B.39	5.31168	-0.740094	0.187057	1
B0273.11	8.18289	0.51998	0.187083	1
Y105C5B.1000	4.86487	-0.91758	0.187103	1
Y73F8A.641	6.74937	0.538303	0.187247	1
Y116A8A.139	6.90783	-0.49311	0.187503	1
Y37A1A.97	5.65052	-0.738659	0.187583	1
T23G4.45	3.8773	-1.06221	0.187652	1
LLC1.87	3.60881	1.6633	0.187663	1
F44E8.28	3.60638	-1.01166	0.187663	1
Y73F8A.69	9.87201	-0.414177	0.187669	1
Y67A10A.328	4.97324	-1.12215	0.187701	1
M199.24	7.17199	-0.459315	0.187792	1
M199.123	7.17199	-0.459315	0.187792	1
Y73B6BR.26	4.64279	-0.808981	0.187849	1
Y57G11C.951	6.80678	-0.575123	0.188042	1
Y57G11C.366	6.80678	-0.575123	0.188042	1
Y73F8A.236	3.055	1.33218	0.188049	1
Y73B6BL.257	5.95746	0.80631	0.189013	1
Y67A10A.104	6.01727	0.397434	0.189013	1
Y105C5B.1292	6.26415	0.563278	0.189291	1
Y105C5A.732	4.99126	-0.784586	0.189368	1
Y105C5A.751	4.99126	-0.784586	0.189368	1
Y105C5A.568	4.99126	-0.784586	0.189368	1
Y4C6A.6	4.54813	-0.871369	0.18938	1
Y64G10A.36	2.81844	1.68526	0.189387	1
Y105C5B.1230	3.55578	-1.22056	0.189679	1
Y105C5B.687	3.55578	-1.22056	0.189679	1
Y37A1B.60	5.97185	-0.457073	0.189945	1
Y37A1B.115	6.56679	-0.52693	0.190196	1
Y73F8A.1118	6.75812	0.534652	0.190336	1
Y40H7A.65	7.70808	-0.697823	0.190819	1
Y51H4A.309	7.32059	-0.438254	0.190862	1
Y116A8C.188	5.00837	-0.65689	0.191102	1
Y105C5B.428	8.40317	-0.436173	0.191102	1
Y51H4A.790	8.7385	0.526595	0.191117	1
Y45F10D.111	4.9893	0.599343	0.191275	1
Y116A8A.58	5.16419	0.762085	0.191283	1
Y116A8A.103	5.16419	0.762085	0.191283	1
F55B11.42	3.96949	-1.25821	0.1913	1
Y105C5A.890	5.65769	-0.885726	0.191342	1
Y105C5A.668	5.65769	-0.885726	0.191342	1
LLC1.77	5.06969	-0.775801	0.19141	1
LLC1.80	5.06969	-0.775801	0.19141	1
ZK616.17	3.66365	1.09761	0.191473	1
Y43D4A.110	7.30533	-0.543591	0.191723	1
C24D10.22	3.93288	0.927334	0.191751	1
C55C3.67	2.17867	-1.99614	0.191845	1
Y73F8A.890	3.31343	-1.28636	0.191868	1
Y7A9A.52	5.90864	0.629414	0.191976	1
Y43D4A.56	4.91003	0.980503	0.192	1
Y73F8A.393	7.78121	0.535219	0.192146	1
Y51H4A.458	3.96849	-1.05362	0.192286	1
C52D10.85	2.82558	1.38066	0.192369	1
Y67A10A.85	4.63178	-0.945291	0.192713	1
Y67A10A.241	4.61488	-0.910738	0.192713	1
Y73F8A.402	6.51179	-0.563277	0.192802	1
Y105C5A.802	4.88196	0.642758	0.192838	1
M199.28	6.96827	0.404026	0.192943	1
Y73F8A.1077	4.26181	1.1706	0.193221	1
Y64G10A.71	3.54909	1.09761	0.193357	1
Y105C5B.1215	8.12394	-0.518087	0.193569	1
VY10G11R.24	7.16969	-0.309079	0.19368	1
VY10G11R.52	7.16969	-0.309079	0.19368	1
Y40H7A.263	5.57503	-1.08019	0.193896	1
Y40H7A.39	5.57503	-1.08019	0.193896	1
Y40H7A.302	5.57503	-1.08019	0.193896	1
Y40H7A.127	7.24864	0.476603	0.19449	1
Y105C5A.66	7.51646	-0.504697	0.194527	1
Y105C5B.947	4.27809	1.22436	0.194548	1
Y105C5B.1039	4.27809	1.22436	0.194548	1
Y105C5B.892	6.20851	0.579832	0.194572	1
Y57G11C.676	6.82127	-0.578904	0.194693	1
T27E7.49	4.56132	-0.763599	0.194707	1
Y116A8C.437	6.40108	0.64165	0.194757	1
Y105C5B.592	7.25076	0.735412	0.194996	1
C39H7.17	5.39603	-0.910553	0.195119	1
C39H7.51	5.39603	-0.910553	0.195119	1
B0513.70	4.29809	1.07899	0.195288	1
[truncated: 9,313 more rows]
